# Supplementary material for: Characteristics and Expression Analysis of Invertase Gene Family in Common Wheat (Triticum aestivum L.)
Source: Genes (Basel). 2022 Dec 23;14(1):41. doi: 10.3390/genes14010041 (PMC9858860; doi:10.3390/genes14010041)
Supplement: Supplementary file 1 [file genes-14-00041-s001.zip › Table S1.xlsx]

## Sheet: Sheet1
Table S1. The 364 Inv protein sequences used to construct the phylogenetic tree.
No.	Protein name	Amino acid sequence	Length (aa)
1	TaCI1	MGIAQAAAPLRLHLGCSGAAPPRPTSLRVGFGFGSHARRKGGRRRSPPRAASSLHPSSNTRAHDHDPVLKPPAPAGDVAGRDLNGAADHAPQQRRRAASDLEEEAWALLRESVVSYCGSPVGTIAACDPNDSSPLNYDQVFIRDFVPSGIAFLLKGEYDIVRNFILHTLQLQSWEKTMDCHSPGQGLMPASFKVRVVPLEGDEEGATEEVLDPDFGEAAIGRVAPVDSGLWWIILLRAYGKCSGDLSFHERIDVQTGIKLILKLCLADGFDMFPTLLVTDGSCMMDRRMGIHGHPLEIQSLFYSALLCAREMLTPEDGSADLIRALNNRLMALSFHIREYYWLDKRKLNEIYRYKTEEYSYDAVNKFNIYPDQIPPWLVEWIPPEGGYLIGNLQPAHMD…	626
2	TaCI2	MEAAGAGAATPSHASMVDTDDFDLSRLLNHRPRINVERQRSFDDRSLGDLYLSAMDGRGAGGYMDSYESMYSPGGGLRSLTGTPASSTRLSFEPHPLVGDAWDALRRSLVCFRGQPLGTIAAVDSSSGEVLNYDQVFVRDFVPSALAFLMNGEPEIVKNFLLKTLLLQGWEKRIDRFKLGEGAMPASFKVLKDPKRGVDTLAADFGESAIGRVAPADSGFWWIILLRAYTKSTGDHTLAETPECQKGIRLIMNQCLAEGFDTFPTLLCADGCCMIDRRMGVYGYPIEIQALFFMSLRCALLLLKPEAEGNKDIMERIVTRLHALSYHMRTYFWLDFHQLNDIYRFKTEEYSHTAVNKFNVIPESIPDWLFDFMPSRGGYFVGNVSPARMDFRWFALGNC…	564
3	TaCI3	MGIAQAAAPLRLHLGCSGAAPPRLTSLRVGVGSHARKGGRRRNPPRAASSLHPSSNPRAHDHDPALKPPAPAPAGDIAGRDLNGAADHAPQQRRRAASDLEEEAWALLRESVVSYCGSPVGTIAACDPNDSSPLNYDQVFIRDFVPSGIAFLLKGEYDIVRNFILHTLQLQSWEKTMDCHSPGQGLMPASFKVRVVPLEGDEEGATEEVLDPDFGEAAIGRVAPVDSGLWWIILLRAYGKCSGDLSFHERIDVQTGIKLILKLCLADGFDMFPTLLVTDGSCMMDRRMGIHGHPLEIQSLFYSALLCAREMLTPEDGSADLIRALNNRLMALSFHIREYYWLDKRKLNEIYRYKTEEYSYDAVNKFNIYPDQIPPWLVEWIPPEGGYLIGNLQPAHMDF…	588
4	TaCI4	MYHSGAKLYSSSRAGTRHRPGTQRRRAPILATCLSTSSLLVCFCSHSSSSPYPLRVRRATATSPVDVFCLLVAWVFSRRAATATAAVCEMEAAGGGAATPSHASVVDSDDFDLSRLLNHRPRINVERQRSFDDRSLGDLYLSAMDGRGPGGYMDSYESMYSPGGGLRSLTGTPASSTRLSFEPHPLVGDAWDALRRSLVCFRGQPLGTIAAVDSSSGEVLNYDQVFVRDFVPSALAFLMNGEPEIVKNFLLKTLLLQGWEKRIDRFKLGEGAMPASFKVLKDPKRGVDTLAADFGESAIGRVAPADSGFWWIILLRAYTKSTGDHTLAETPECQKGIRLIMNQCLAEGFDTFPTLLCADGCCMIDRRMGVYGYPIEIQALFFMSLRCALLLLKPEAEGN…	653
5	TaCI5	MGIAQAAAPLRLHLGCSGAAPPRPTSLRVGVGFGSHARRKGGRRRNPPRAASSLHPSSNPRAHDHEPALKPPAPAPAVDVAGRDLNGAADHAPQQRRRAASDLEEEAWALLRESVVSYCGSPVGTIAACDPNDSSPLNYDQVFIRDFVPSGIAFLLKGEYDIVRNFILHTLQLQSWEKTMDCHSPGQGLMPASFKVRVVPLEGDEEGATEEVLDPDFGEAAIGRVAPVDSGLWWIILLRAYGKCSGDLSFHERIDVQTGIKLILKLCLADGFDMFPTLLVTDGSCMMDRRMGIHGHPLEIQSLFYSALLCAREMLTPEDGSADLIRALNNRLMALSFHIREYYWLDKRKLNEIYRYKTEEYSYDAVNKFNIYPDQIPPWLVEWIPPEGGYLIGNLQPAH…	591
6	TaCI6	MEAAGAGAATPSHASMVDTDDFDLSRLLNHRPRINVERQRSFDDRSLGDLYLSAMDGRGAGGYMDSYESMYSPGGGLRSLTGTPASSTRLSFEPHPLVGDAWDALRRSLVCFRGQPLGTIAAVDSSSGEVLNYDQVFVRDFVPSALAFLMNGEPEIVKNFLLKTLLLQGWEKRIDRFKLGEGAMPASFKVLKDPKRGVDTLAADFGESAIGRVAPADSGFWWIILLRAYTKSTGDHTLAETPECQKGIRLIMNQCLAEGFDTFPTLLCADGCCMIDRRMGVYGYPIEIQALFFMSLRCALLLLKPEAEGNKDIMERIVTRLHALSYHMRTYFWLDFQQLNVIYRFKTEEYSHTAVNKFNVIPESIPDWLFDFMPSRGGYFVGNVSPARMDFRWFALGNC…	564
7	TaCI7	MNGQTTMGLAAAVRPCRQRLLTSASAAAAKASVIRLFPRCPHPQHHHHGRRLPFLVSAASHTSQSDPSTTPTPTPVTSDPRSAVAGNLPFFDRVLFPGSFPPETPPVEDPAPPADFRPASASPVREETETEREAWRLLRRAVVSYCGEPVGTVAAEDPECTEMLNYDQVFIRDFVPSALAFLMRGETEIVRNFLLHTLQLQSWEKTVDCYSPGQGLMPASFKIRTIPLDENNEAFEEILDPDFGESAIGRVAPVDSGLWWIILLRAYCKITGDYSLQERVDVQTGIKLILSLCLSDGFDMFPTLLVTDGSCMIDRRMGIHGHPLEIQALFYSALRCSREMIVMNEGSKHLLRAINNRLSALSFHIREYYWVDMNKINEIYRYKTEEYSHDATNKFNIYP…	614
8	TaCI8	MNGQTTMGLAAAVRPCRQRLLTSASAAAAKASAIRLFPRCPHPQHHHHGRRLPFLVSAASHTSQSDPSTTPTPTPVTSDPRSAVAGNLPFFDCVLFPGSFPPESPPVEDPAPPADERPASASPVREETETDREAWKLLRRAVVSYCGEPVGTVAAEDPECTEMLNYDQVFIRDFVPSALAFLMRGETEIVRNFLLHTLQLQSWEKTVDCYSPGQGLMPASFKIRTVPLDENNEAFEEILDPDFGESAIGRVAPVDSGLWWIILLRAYCKITGDYSLQERVDVQTGIKLILSLCLSDGFDMFPTLLVTDGSCMIDRRMGIHGHPLEIQALFYSALRCSREMIVMNEGSKHLLRAINNRLSALSFHIREYYWVDMNKINEIYRYKTEEYSHDATNKFNIYP…	614
9	TaCI9	MNGQTTMGLAAAARPCRQRLLTSASAAAAKASVIRLFPRCPHPQHHHHGRRLPFLVSAASHTSQPDPSTTPTPTPVTSDPRSAVAGNLPFFDRVLFPGSFPPETPPVEDPAPPADERPASASPVREETETEREAWRLLRRAVVSYCGEPVGTVAAEDPECTEMLNYDQVFIRDFVPSALAFLMRGETEIVRNFLLHTLQLQSWEKTVDCYSPGQGLMPASFKIRTVPLDENNEAFEEILDPDFGESAIGRVAPVDSGLWWIILLRAYCKITGDYSLQERVDVQTGIKLILSLCLSDGFDMFPTLLVTDGSCMIDRRMGIHGHPLEIQALFYSALRCSREMIVMNEGSKHLLRAINNRLSALSFHIREYYWVDMNKINEIYRYKTEEYSHDATNKFNIYP…	614
10	TaCI10	MAAAAISHLRRGAQRHALLYLSRRHFSSPSSLAAAAPLAAAARRLLSTSVESGTSSKAGSYKPPPLDPFRAALASASPPLESPPLEEPPATPPLPEVASAAAAPEQDPVVLQKEQLEGLKAGLEAVRSREESPEEKEAWWLLNRAVVNYCGSAVGTVAANDPSTANHMLNYDQVFIRDFVPSAIAFLLRGESDIVKNFLLHTLQLQSWEKTVDCYSPGQGLMPASFKVRSVPLDGNNEAFEEVLDPDFGESAIGRVAPVDSGLWWIILLRAYGKITGDYALQERVDVQTGIRLVLNLCLTDGFDMFPTLLVTDGSCMIDRRMGIHGHPLEIQALFYSALRCAREMVSTDDGSKNLIRVINNRLSALSFHIREYYWVDMKKINEIYRYKTEEYSHDAINK…	627
11	TaCI11	MKRVSSHVSIASEAEINLDLSRLLIDKPRFTLERKRSFDEQSWSDLSHRHNDGFDSVAHSPAFRTGFESPFSTGSHFGEPSGPHPLVNEAWEALRKSVVYFRGQPVGTVAAVDHASEEVLNYDQVFVRDFVPSALAFLMNNEPEIVKNFLLRTVHLQSSEKMVDRFKLGAGAMPASFKVDRNVNRNTETLVADFGESAIGRVAPVDSGFWWIILLRAYTKYTGDASLSESPDCQKCMRLILNLCLSEGFDTFPTLLCTDGCSMIDRRMGIYGYPIEIQALFYMALRCALQMLKPDGEGKDFIEKIGQRLHALTYHMRNYFWLDFPHLNNIYRYKTEEYSHTAVNKFNVIPDSIPDWVFDFMPCRGGYFLGNVSPAMMDFRWFALGNCIAIISSLATPEQ…	552
12	TaCI12	MKRVSSHVSIASEAEINLDLSRLLIDKPRFTLERKRSFDEQSWSDLSHRHNDGFDSVANSPAFRTGFESPFSTGAHFGEPSGPHPLVNEAWEALRKSVVHFRGQPVGTVAAVDHASEEVLNYDQVFVRDFVPSALAFLMNNEPEIVKNFLLRTLHLQSSEKMVDRFKLGAGAMPASFKVDRNVNRNTETLVADFGESAIGRVAPVDSGFWWIILLRAYTKYTGDASLSESPDCQKCMRLILSLCLSEGFDTFPTLLCTDGCSMIDRRMGIYGYPIEIQALFYMALRCALQLLKPDGEGKDFIEKIGQRLHALTFHMRNYFWLDFPQLNNIYRYKTEEYSHTAVNKFNVIPDSIPEWVFDFMPCKGGYFLGNVSPAMMDFRWFALGNCIAIISSLATPEQ…	552
13	TaCI13	MAAAAISHLRRGAQRHALLYLSRRHFSSPSSLAAAAPLAAAARRLLSTLVESGTSSKAGSYKPPPLDPFRAALAPASPPLESPPLEDPPATPPLPEVASAAAGPEQDPVVLQNEQLEGLKAGLEAVRSREESPEEKEAWWLLNRAVVNYCGSAVGTVAANDPSTANHMLNYDQVFIRDFVPSAIAFLLRGESDIVKNFLLHTLQLQSWEKTVDCYSPGQGLMPASFKVRSVPLDGNNEAFEEVLDPDFGESAIGRVAPVDSGLWWIILLRAYGKITGDYALQERVDVQTGIRLILNLCLTDGFDMFPTLLVTDGSCMIDRRMGIHGHPLEIQALFYSALRCAREMVSTDDGSKNLIRVINNRLSALSFHIREYYWVDMKKINEIYRYKTEEYSHDAINK…	627
14	TaCI14	MKRVSSHVSIASEAEINLDLSRLLIDKPRFTLERKRSFDEQSWSDLSHRHNDGFDSVAHSPAFRTGFESPFSTGSHFGEPSGPHPLVNEAWEALRKSVVYFRGQPVGTVAAVDHASEEVLNYDQVFVRDFVPSALAFLMNNEPEIVKNFLLRTVHLQSSEKMVDRFKLGAGAMPASFKVDRNVNRNTETLVADFGESAIGRVAPVDSGFWWIILLRAYTKYTGDASLSESPDCQKCMRLILNLCLSEGFDTFPTLLCTDGCSMIDRRMGIYGYPIEIQALFYMALRCALQMLKPDGEGKDFIEKIGQRLHALTYHMRNYFWLDFPHLNNIYRYKTEEYSHTAVNKFNVIPDSIPDWVFDFMPCRGGYFLGNVSPAMMDFRWFALGNCIAIISSLATPEQ…	552
15	TaCI15	MAAAAISHLRRGAQRHALLYLSRRHFSSPSSLAAAAPLAAAARRLLSTSVESGTSSKAGSYKPPPLDPFRAALAPASPPLESPPLEEPPATPPLPEVASAAAGPEQDPVVLQNEQLEGLKAGLEAVRSREESPEEKEAWWLLNRAVVNYCGSAVGTVAANDPSTANHMLNYDQVFIRDFVPSAIAFLLRGESDIVKNFLLHTLQLQSWEKTVDCYSPGQGLMPASFKVRSVPLDGNNEAFEEVLDPDFGESAIGRVAPVDSGLWWIILLRAYGKITGDYALQERVDVQTGIRLILNLCLTDGFDMFPTLLVTDGSCMIDRRMGIHGHPLEIQALFYSALRCAREMVSTDDGSKNLIRVINNRLSALSFHIREYYWVDMKKINEIYRYKTEEYSHDAINK…	621
16	TaCI16	MVLSSTIAPQSKVTELTDDTKYDSLNLEQKKKAWPMERHRSAEVSQAILSKIGHDGFQLCHQPQIPEIVKGGCTPISSCDPSGEFTADSNGMHRHTITDAAWEALKQSIVYFKGQPIGTLAAIDKSQAELNYDQVFMRDFVPSALAFLMKGEPTIVKNFLVETARLQSREKMVDLFKLGQGVMPASFKVHHSHPTKKTETLLADFGEIAIGRVAPVDSGLWWIFLLRAYTKYTRDSSLAESPHCQRAMRLILKLWLSEGFDTSPALLCADGCSMIDRRMGIYGYPLEIQALFFMALRCALSLLKDSDDDFVYQITKRIKALSYHLHSYYWLDFQRLNDIYRYKTEEYSQTALNKFNVIPESIPDWIFDFMPSRGGYFIGNVSPARMDFRWFCLGNFIAI…	567
17	TaCI17	MELGAAGMRRSASHNSLSGSDDFDLTHLLNKPRINVERQRSFDDRSLSDVSYSGGHARGGGGFDGMYSPGGGLRSLVGTPASSALHSFEPHPIVGDAWEALRRSLVFFRGQPLGTIAAFDHASEEVLNYDQGWEKKVDRFKLGEGAMPASFKVLHDDKKGVDTLHADFGESAIGRVAPVDSGFWWIILLRAYTKSTGDLTLAERPECQKAMRLILSLCLSEGFDTFPTLLCADGCCMIDRRMGVYGYPIEIQSLFFMALRCALLMLKHDAEGKDFVERIATRLHALSYHMRSYFWLDFQQLNDIYRYKTEEYSHTAVNKFNVIPDSIPDWLFDFMPCEGGFFVGNVSPARMDFRWFALGNMIAIVSSLATPEQSMAIMDLIEERWEELIGEMPLKICYP…	526
18	TaCI18	MVLSPIIPHQSKVTELTDDTKNDSLNLEQKKKAWPMERHRSAEVSQAILSKIGHGGFQLCHQPQIPEIVKGGCTPISSCDPSGEFTADSNGMHRHTITDAAWEALKQSIVYFKGQPIGTLAAIDKSQAELNYDQVFMRDFVPSALAFLMKGEPTIVKNFLVETARLQSREKMVDLFKLGQGVMPASFKVHHSNHTKKTETLLADFGEIAIGRVAPVDSGLWWIFLLRAYTKYTRDSSLAESPHCQRAMRLILKLWLSEGFDTSPALLCADGCSMIDRRMGIYGYPLEIQALFFMALRCALSLLKDSNDDFVYQITKRIKALSYHLRSYYWLDFQRLNEIYRYKTEEYSQTALNKFNVIPESIPDWIFDFMPSRGGYFIGNVSPARMDFRWFCLGNFIAI…	567
19	TaCI19	MELGAAGMRRSASHNSLSGSDDFDLTHLLNKPRINVERQRSFDDRSLSDVSYSGGHARGGGGFDGMYSPGGGLRSLVGTPASSALHSFEPHPIVGDAWEALRRSLVFFRGQPLGTIAAFDHASEEVLNYDQVFVRDFVPSAMAFLMNGEPEIVKNFLLKTVLLQGWEKKVDRFKLGEGAMPASFKVLHDDKKGVDTLHADFGESAIGRVAPVDSGFWWIILLRAYTKSTGDLTLAERPECQKAMRLILSLCLSEGFDTFPTLLCADGCCMIDRRMGVYGYPIEIQSLFFMALRCALLMLKHDAEGKDFVERIATRLHALSYHMRSYFWLDFQQLNDIYRYKTEEYSHTAVNKFNVIPDSIPDWLFDFMPCEGGFFVGNVSPARMDFRWFALGNMIAIVS…	569
20	TaCI20	MVLSSTIAPQSKVTELTDDTKYDSLNLEQKKKAWPMERHRSAEVSQAILSKIGHDGFQLCHQPQIPEIVKGGCAPISSCDPSGEFTADSNGMHRHTITDAAWEALKQSIVYFKGQPIGTLAAIDKSQAELNYDQVFMRDFVPSALAFLMKGEPTIVKNFLVETARLQSREKMVDLFKLGQGVMPASFKVHHSHPTKKTETLLADFGEIAIGRVAPVDSGLWWIFLLRAYTKYTRDSSLAESPHCQRAMRLILKLWLSEGFDTSPALLCADGCSMIDRRMGIYGYPLEIQALFFMALRCALSLLKDSNDDFVYQITKRIKALSYHLHSYYWLDFQRLNDIYRYKTEEYSQTALNKFNVIPESIPDWIFDFMPSRGGYFIGNVSPARMDFRWFCLGNFIAI…	567
21	TaCI21	MELGAAGMRRSASHNSLSGSDDFDLTHLLNKPRINVERQRSFDDRSLSDVSYSGGHARGGGGFDGMYSPGGGLRSLVGTPASSALHSFEPHPIVGDAWEALRRSLVFFRGQPLGTIAAFDHASEEVLNYDQVFVRDFVPSAMAFLMNGEPEIVKNFLLKTVLLQGWEKKVDRFKLGEGAMPASFKVLHDDKKGVDTLHADFGESAIGRVAPVDSGFWWIILLRAYTKSTGDLTLAERPECQKAMRLILSLCLSEGFDTFPTLLCADGCCMIDRRMGVYGYPIEIQSLFFMALRCALLMLKHDAEGKDFVERIATRLHALSYHMRSYFWLDFQQLNDIYRYKTEEYSHTAVNKFNVIPDSIPDWLFDFMPCEGGFFVGNVSPARMDFRWFALGNMIAIVS…	559
22	TaCWI1	MWNPLWVLGPWLLLLLLQLADGSMEAVVPSPSVPSFVTNPLLRTGYHFQPPKNWINGPLYYKGWYHLFYQYNPKGADWVNTLWAHSVSRDLINWNVLGLALEPSIRSDQYGVWSGSATILLDGTPVLVYTGIDRPDTPYQVQNVAIPKNKSDPLLREWVKPDYNPIIVPDSGMNVTQFRDPSTAWHIDGQWGILVGGEKGSHGQAYVYRSTDFKHWVRAKHPLHSAINGMWECLDFFPVLMQGKKGLDTSDHSGRVKYVLKSSLEKARYDYYTIGTYNSRTERYVPDDLNGDYHRLRYDYGKFYASKTFFDPARQRRVLVGWANESDTVPDDIAKGWSGIHAIPRKIWLDPGGKQLVQWPIEEVEQLRRKSVSVTNKVVKPRNHFEVKGLETYQADVEV…	570
23	TaCWI2	MWNPLWVLGPWLLLLLLQLADGSMEAVAPSPSVPSFVTNPLLRTGYHFQPPKNWINDPNGPLYYKGWYHLFYQYNPKGADWVNTLWAHSVSRDLINWNVLGLALEPSIRSDHYGVWSGSATILLDGTPVLVYTGINRADTPYQVQNVAIPKNKSDPLLREWVKPDYNPIIVPDSGMNVTQFRDPSTAWHIDGQWRILVGGEKGSQGQAYVYWSTDFKHWVRAKHPLHSAINGMWECLDFFPVLVQGKKGLDTSEHSGRVKYVLKSSLEKARYDYYTIGTYNNRTERYVPDDLNGDYHRLRYDYGKFYASKTFFDPAKQRRVLVGWANESDTIPDDIAKGWSGIHAIPRKIWLDPGGKQLVQWPIEEVEQLRRKSVGVTNKVVKPRNHFEVKGLETYQAD…	572
24	TaCWI3	MWNPLWVLRPWLLLLLLQLAIGSMEAVAPSPPVPSFVTNPLLRTGYHFQPPKNWINGPLYYKGWYHLFYQYNPKGADWVNTLWAHSVSRDLINWNVLGLALEPSIRSDQYGVWSGSATILLDGTPVLVYTGINRPDTPYQVQNVAIPKNKSDPLLREWVKPDYNPIIVPDSGMNVTQFRDPSTAWHIDGQWRILVGGEKGSHGQAYVYRSTDFKHWVRAKHPLHSATSGMWECLDFFPVLIQGQKGLDTSEHSGRVKYVLKSSLEKARYDYYTIGTYNSRTERYVPDDLNGDYHRLRYDYGKFYASKTFFDPARQRRVLVGWANESDTVPDDIAKGWSGIHAIPRKIWLDPGGKQLVQWPIEEVEQLRRKSVSVTNKVVKPRNHFEVKGLETYQADVEV…	569
25	TaCWI4	MPQEKSLFISEFVAFCLTLQTLNFQAFQRSNSPSATASHYKYDPPWPLLLHRHRSFSTCSSSHRRPLCPSVRAMVVLGGRVAWACSVLLLLQLAGASHVVYETHLLEAEAAAADVPPSILDPELSTGYHFRPIKNWINDPNAPMFYKGWYHFFYQYNPKGAVWGNIVWAHSVSRDLINWVALETAIQPSIKSDKYGCWSGSATILRDGTPAIMYTGIDRGDINYEVQNIAFPKNKSDPLLREWVKPKSNPIIVPEGGINATQFRDPTTAWYADGHWRLLIGALSGASRGVAYVYRSRDFMRWTRVRKPLHSAPTGMWECPDLYPVTVDGRQNGLDTSVTSSPKVKHVLKNSLDLRRYDYYTVGTYDRKTERYVPDNPAGDEHHLRYDYGNFYASKTFYD…	661
26	TaCWI5	MNGLEHPRNGRTAYHFQPAKFWQNDPNGPLYHNGMYHFFYQYNPHGATWGDGTLSWGHSVSGDLVNWADVGNALDPTSPFDANGCWSGSATVLPGGRPAILYTGIDANRVQVQNVAFAKNPADPLLREWEKPDCNPVMPMPADVTGNNFRDPTEAWLGRDGLWRVGVVAEVGGVGSLLVYRSADFLRWERNAAPLHASSRDVPVLECPDLFPMAPPGAAEGLDVSASGAGVLHVLKLTDFAKEDHYMVGRYDDVEDTFVSAEPERGDDPGNWRRLDHGHLYASKSFYDARKKRRVLWAWVDENDGGGVARGWAGIQAFPRAIWLDADGKRLVQWPIEEIETLRRKRVGLQWATEVEAGGRKEVAGIVSSQADVQAVFEIPNLEEAETLDPKWLQDPKGL…	546
27	TaCWI6	MAMAGLPLAACVAFFHLCLLLSPSSSLRLLPVAPDAAGESTGRNGSRTAYHFQPAKNWMNDPNGPMYHNGLYHFFYQYNPDGVTWGNGNLSWGHSVSVDLVNWFALDAALQPSRSFDANGCWSGSATILPDGSPVMLYTGIDARGDQVQNVAYPKNASDPLLVDWVKPEYNPVIPVPADIKRDDFRDPSTAWLGADGVWRIAVAARVHDVGGATLIYRSKDFLRWERNADPLYLAHAAGMVECPDLFPVSEPGVEVGLPASGAGARHVLKMSVMDTVQDYYVVGRYDDAADTFVPEDDEDCRSWRRLDYGHVYASKSFFDPSKNRRVLWGWANESDSVSDDLVRGWSGVQTVPRKIWLDEDGKQLRQWPVEEIETLRSKRVNLLIPEVNAGGVNEIIGV…	593
28	TaCWI7	MAVLSLAACVASFHLLLLFSSSSSLRVAPEAAESSGSARHGRTAYHFQPAKNWQNDPNGPMYHNGVYHLFYQYNPHGATWGVGNLSWGHSVSGDLVNWAALDAALEPTSPFDANGCWSGSATILPGGVPAILYTGIRADGEQVQNVAFPKNASDPLLREWVKPSYNPVIPLPADVPADFFRDPSTAWLGRDGLWRLAVSAKVGNAVGSTLIYRSKDFRLWERNAAPLQESRAAGMVECPDLFPVAEPGAEEGLDHAPRTGTGVKHVLKLSATDTTFQDYYAVGRYNDTTDTFVPEDDGDDCQSWRRLDYGHIYASKSFFDARKNRRVLWSWANETDSQADDVAKGWSGVQIFPRKVWLDNDGKQLRQWPIEEIETLRSRKAGLLGTVVNSGGVNEIVGI…	592
29	TaCWI8	MNGAQNLNHGRTAYHFQPAKCWQNDPNGPMYHNGMYHFFYQYNPRGPTWGDGKLSWGHSVSGDLVNWADVGNALDPTSPFDVNGCWSGSATVLPGGRPAILYTGMDDANKAQVQNVAFAKNPSDPLLREWEKPSCNPVIPMPEDVTGNNFRDPTEAWRGRDGLWRVAVAAEVAGVGSLLVYRSADFLHWERNAGAPLHAASSRDGDGPAVLECPDLFPMAAPGAMEGLDVSASRAGVLHVLKLSDFAKEDHYMVGRYDDEKDTFTPAEPECGGDCANWRRLDHGHLYASKSFYDARKKRRVLWAWVDETDGGGEGRGWAGIQAFPRAMWLDTDGKRLVQWPVEEIETLRRKRVSLQWATEVEAGGRKEIAGIVSSQADVQAVFEIPNLEEAETLDPKWL…	553
30	TaCWI9	RGTRTTNPPSSSPPWVAMARARLPLAACVVAFHLCLLLCPTSSLRRLPEAESVAARHGGSSRTAYHFQPAKPWQNESVAVRHGGSSRTTGYHFQPAKNWQNDPNGPMYHNGVYHLFYQYNPLGATWGKGNLSWGHSVSQDLVNWAALETAIDPTAPFDANGCWSGSATILPGGVPAMLYTGGDADRVQVQNIAFAKNPADPLLREWVKPAYNPVIPHPADVLFNQFRDPSTAWVGSDGMWRILVAAQVGSNNTGIASTLVYRSKDFRHWERNASPLYTSRAAGMVECPDLFPVAEPGMDEGRLDYAAGTASGAMRHVLKLSVMNTTEDYYAVGQYDNVADTFTPEVDGERIIEDCRTWRRFDYGHVYASKSFFDARKNRRVLWAWVNESDSEDDDIARG…	636
31	TaCWI10	MYHNGVYHLFYQYNPLGATWGTGNLSWGHSVSRDLVNWAALDTMLDPTALFDNNGCWSGSATILPGGIPALMYTGRIDAGKEVQVQNIAFPKNPVDPLLREWVKPAYNPIIRLPTDVPGDKFHDPTTAWVDHDGLWRIAVAAKVGGPSGIASTLIYRSKDFRRWKRNTLPLYMSHTADMVECPDLFPVAEPGVEEGRLGYTSGMASGVLRHVLKLSVTNTTQDYYAVGRYDDAVDTFVPEMDGERSVDDCRSWRRLDYGHMYASKSFFDARKNRRVLWAWANESDGKDDDIARGWSGVQTVPRKVWLDKDGKQLRQWPIKEIETLRSKGVVCWLEAQVNAGGVKKIVGMGAQADVEAIFEIPSLEEAETFKPNWLLDPQKLCAEKGASARGGVGPFGLL…	524
32	TaCWI11	MAARLPLAACIVAFHLCLLLLPSSSLRRLSEAETAEVRHGVGIRPAYHFLPAKNWQNDPNGPMYHNGVYHLFYQYNPLGATWGSGNLSWGHSVSRDLVNWAALDIALDPTAPFDHNGCWSGSTTILPGGMPALMYTGRIDNAKVQVQNVAFPRNPADPLLRDWVKPAYNPVISLPADVPGEYFRDPTTAWVGRDSMWRMAIAAKVGGPNGIASTLIYRSKDFRHWKRNDLPLYTSRAASMVECPDLFPVAEPGTEEGRLGYASGTASGAMRHVLKLSVTNMTQDYYAIGRYDDVADTFVPEVDGERSVEDCRTWRRFDYGHVYASKSFFDTRKNRRVLWAWASESDSQYDDLARGWSGVQIVPRKVWLDGDGKQLRQWPIEEIETLRRKRVAALQEAHV…	590
33	TaCWI12	MAARLPLAACVVAFHLCLLLSPSTALRRLSEAESSLVRHGVGIRPAYHFLPAKNWQNDPNGPMYHNGVYHMFYQYNPLGAMWQPGNLSWGHSVSRDLVNWDALDTALDPTAPFDYNGCWSGSATILPGGIPALLYTGRIDADKEVQVQNVAFPKNPADPLLREWVKPAYNPVIPLPADVPGDNFRDPTTAWVGRDGLWRIAVAAKVGGPNGIASTLIYRSKDFRHWKRNASPLYTSRAAGMVECPDLFPVAEPGVEEGRLGYASGPASGAVRHVLKLSVMNTTQDYYAVGRYDDVADTFVPEVDVERNADDCRTWRRFDYGHVYASKSFFDSSKNRRVLWAWANESDSQDNDIARGWSGVQTVPRKVWLDEDGKQVRQWPIEEIETLRSKRVVGLLGAQ…	591
34	TaCWI13	MYHKGVYHLFYQYNPLGAMWGTGNLSWGHSVSHDLVNWVALHTVLDPTTPFDANGCWSGSATVLPSGFPALLYTGIDTHKVQVQNIAFPKNPADPFLREWVKPNYNPVIPHPPDVPGDSFRDPSTAWIGSDSMWRIVVAAKVGGPMGIASTLVYRSKEFRRWKRNASPLYMSRAAIMVECPDLFPVAGPDTEEGRLDYASIAANGAARHVLKLSVMNTTQDYYAVGRYDDTADTFTPQVDVERDIDDCRNWRRIDYGHVYASKSFFDAGKNRRVLWAWANDSDSQADDIARGWSGIQTVPRKVWLDGDGKQLRQWPIEEIETLRRKQVIGLLGAQVNAGGMNEIIGAGAQADVEAVFEIPSLEEAESFDPNWLLDPQKLCAEKGASARGGVGPFGLLVM…	528
35	TaCWI14	MTPPWPLLLHRHRSFSTCSSFHRRPLCPRVRAMVVLRGRVAWACPVLVVLLLLQLAGASHVVYETHLLETEAAAADVPPSILDAELSTGYHFRPIKNWINDPNAPMYYKGWYHFFYQYNPKGAVWGNIVWAHSVSRDLINWVALETAIQPSIKSDKYGCWSGSATILRDGTPAIMYTGIDRADINYEVQNIAFPKNKSDPLLREWVKPKSNPIIVPEGGINATQFRDPTTAWYADGHWRLLIGALSGASRGVAYVYRSRDFMRWTRVRKPLHSAPTGMWECPDLYPVTVDGRQNGLDTSVTSSPKVKHVLKNSLDLRRYDYYTVGTYNRKTERYVPDNPTGDEHHLRYDYGNFYASKTFYDPVKRRRILWGWANESDTAVDDVAKGWAGIQAIPRKVWL…	623
36	TaCWI15	MNGLEHPRNGRTAYHFQPAKFWQNDPNGPLYHNGMYHFFYQYNPHGATWGDGTLSWGHSVSGDLVNWADVGNALDPTSPFDANGCWSGSATVLPGGRPAILYTGIDANRVQVQNVAFAKNPADPLLREWEKPDCNPVMPMPADVTGNNFRDPTEAWRGRDGLWRVGVVAEVGGVGSLLVYRSADFLRWERNTAPLHASSRDVPVLECPDLFPMAPPGAAEGLDVSASGAGVLHVLKLTDFAKEDHYMVGRYDDEADTFVPAEPERGDDPGNWRRLDHGHLYASKSFYDARNKRRVLWAWVDENDGGGVARGWAGIQAFPRAIWLDADGKRLVQWPIEEIETLRRKRVGLQWATEVEAGGRKEVAGIVSSQADVQAVFEIPNLEEAETLDPKWLQDPKGL…	546
37	TaCWI16	MARLSLAACAVALHLCLLISSSASLRWLSDKSAAVTTAGHGLGHVRTRSAYHFQPAKNWQNDPNGPMYHNGLYHFFYQYNPDGVTWGNGNLSWGHSVSVDLVNWFALDAALQPSRSFDANGCWSGSATILPDGSPVMLYTGIDARGDQVQNVAFPKNASDPLLVEWVKPEYNPVIPVPADIKRDDFRDPSTAWLGADGLWRIAVAARVHDVGGATLIYRSKDFLRWERNADPLYLAHAAGMVECPDLFPVSEPGVEVGLPASGAGARHVLKMSVMDTVQDYYVVGSYDDTADTFVPEDDDDCRSWRRLDYGHVYASKSFFDPSKNRRVLWGWANESDSVADDLVRGWSGVQTVPRKIWLDEDGKQLRQWPVEEIETLRSKRVNLLIPEVNAGGVNEIIG…	594
38	TaCWI17	MAVLSLAACVAFFHLLLLFSSSSSLRVAPEAAESSGSAPHGRTAYHFQPAKNWQNDPNGPMYHNGMYHLFYQYNPHGATWGVGNLSWGHSVSGDLVNWAALDAALEPTSPFDANGCWSGSATILPGGVPAILYTGISADGEQVQNVAFPKNASDPLLREWVKPSYNPVIPLPADVPADFFRDPSTAWLGRDGLWRLAVSAKVGNAVGSTLIYRSKDFRLWERNAAPLQESRAAGMVECPDLFPVAEPGVEEGLDHAPRTGTGVRQVLKLSAMDTFQDYYAVGRYNDTSDTFEPEDDGDDCQSWRRLDYGHVYASKSFFDARKNRRVLWSWANETDSQADDVAKGWSGVQIFPRKVWLDNDGKQLRQWPIEEIKTLRSRKVGLLGMVVNSGGVNEIVGVA…	591
39	TaCWI18	MNGAQNLNHGRTAYHFQPARCWQNDPNGPMYHNGMYHFFYQYNPRGPTWGDGKLSWGHSVSGDLVNWADVGNALDPTSPFDVNGCWSGSATVLPGGRPAILYTGMDDADKAQVQNVAFAKNPSDPLLREWEKPSCNPVIPMPEDVTGNNFRDPTEAWRGRDGLWRVAVAAEVAGVGSLLVYRSADFLHWERNPGPPLHVASSRDGDGPAVLECPDLFPMAAPGAMEGLDVSASRAGVLHVLKLSDFAKEDHYMVGRYDDEEDTFAPAEPERGGDCANWRRLDHGHLYASKSFYDARKKRRVLWAWVDETDGGGEGRGWAGIQAFPRAMWLDTDGKRLVQWPVEEIETLRRKRVGLQWATEVEAGGRKEIAGIVSSQADVQAVFEVPNLEDAETLDPKWL…	553
40	TaCWI19	MARLPVAACIVALHLCLLLLPSSSLRRLSEAESSLVQHGGGSRPAYHFLPAKNWQNDPNGPMYHNGVYHLFYQYNPLGATWGSGNLSWGHSVSRDLVNWAALNTALDPTAPFDNNGCWSGSATILPGGIPALMYTGRIDAGKEAQVQNVAFPKNLADPLLREWVKPAYNPVISLPADVPGDRFRDPTTAWVGHDSLWRIAVAAKVGGPSGIASTLIYRSKDFRHWKRNTLPLYTSRAAGMVECPDLFPVAEPGVEEGRLGYTPGMASGVVRHVLKLSVMNTTEDYYMVGSYDDAADTFVPELDNERSLDDCRTWRRFDYGHVYASKSFFDVRKNRRVLWAWATESDNMDDDIAKGWSGVQTVPRKVWLDGDGKQLRQWPIEEIETLRSKQVVGLLGAQV…	590
41	TaCWI20	MAARLPLAACIVAFHLCLLLLQSSALRRLSEAAESSLVRHGVGMRPAYHFLPAKNWQNDPNGPMYHNGVYHMFYQYNPLGAMWQPGNLSWGHSVSRDLVNWDALDTALDPTAPFDYNGCWSGSATILPDGIPALLYTGRIEGDKEVQVQNVAFPKNPADPLLREWVKPAYNPVIPLPADVPGDSFRDPTTAWVGRDGLWRIAVAAKVGGPNGIASTLIYRSKDFRNWKRNALPLYTSRAAGMVECPDLFPVAELGVEEGRLGYASGPASSAVRHVLKLSVMNTTQDYYAVGRYDDVADTFVPEVDVERNADDCRTWRRFDYGHVYASKSFFDSSKNRRVLWAWANESDSQDNDIARGWSGVQTVPRKVWLDEDSKQVRQWPIEEIETLRSKRVVGLLGA…	592
42	TaCWI21	MYHKGVYHLFYQYNPLGAMWGTGNLSWGHSVSRDLVNWDAIHTALDPIAPFDANGCWSGSTTVLPGGVPALLYTGIDTHKVQVQNVAFPKNPADPFLREWVKPTYNPVIPHPADVPSDSFRDPSTAWIGSDGMWRIAVAAKVGGPMGIASALIYRSKELRRWKRNALPLYTSRSAIMVECPDLFPVAGPDTEEGRLDYASIAANGAVRHVLKLSVMNTTQDYYAVGRYDDAADTFTPQVDMERNIGDCRTWRRIDYGHVYASKSFFDAGKNRRVLWAWANESDSQDDDIARGWSGVQTVPRKVWLDGDGKQLRQWPIEEIETLRRKQVIGLLGAQVNVGGMNEIIGAGAQADVEAVFEIPSLEEAESFDPNWLLDPQMLCAEKGASARGGVGPFGLLVM…	528
43	TaCWI22	MTPPWPLLLHRHRSFSTCSSSHRRPLCPSVSAMVVLGGRVAWACSVLLLLQLAGASHVVYETHLLETEAAAADVPPSILDAELSTGYHFRPIKNWINDPNAPMYYKGWYHFFYQYNPKGAVWGNIVWAHSVSRDLINWVALETAIQPSIKSDKYGCWSGSATILRDGTPVIMYTGIDRADINYEVQNIAFPKNKSDPLLREWVKPRSNPIIVPEGGINATQFRDPTTAWYADGHWRLLIGALSGASRGVAYVYRSRDFMRWTRVRKPLHSAPTGMWECPDLYPVTVDGRQNGLDTSVTSSPRVKHVLKNSLDLRRYDYYTVGTYNRKTERYVPDNPAGDEHHLRYDYGNFYASKTFYDPIKRRRILWGWANESDTAVDDVAKGWAGIQAIPRKVWLDPS…	620
44	TaCWI23	MARLSLAACAVVFHLCLLISSSASLRWLSDKSAAVTTAGGVRTRSAYHFQPAKNWQNDPNGPMYHNGLYHFFYQYNPDGVTWGNGNLSWGHSVSVDLVNWFALDAALQPSRSFDANGCWSGSATILPDGSPVMLYTGIDARGDQVQNVAFPKNASDPLLVEWVKPEYNPVIPVPADIKRDDFRDPSTAWLGADGLWRIAVAARVHDVGGATLIYRSKDFLRWERNADPLYLAHAAGMVECPDLFPVSEPGVEVGLPASGAGARHVLKMSVMDTVQDYYVVGRYDDTADTFVPEDDDDCRSWRRLDYGHVYASKSFFDPSKNRRVLWGWANESDSVSDDLVRGWSGVQTVPRKIWLDEDGKQLRQWPVEEIETLRSKRVNLLIPEVNAGGVNEIIGVMGT…	590
45	TaCWI24	MNGAEKLNHGRTAYHFQPAKYWQNDPNGPMYHNGMYHFFYQYNPRGPTWGDGKLSWGHSVSGDLVNWADVGNALDPTSPFDVNGCWSGSATVLPGGRPAILYTGMDDADKAQVQNVAFAKNPSDPLLREWEKPSCNPVIPMPADVTGNNFRDPTEAWRGRDGLWRVAVAAEVRGVGSLLVYRSADFLHWERNAGAPLHAASSRDGDGPAVLECPDLFPMAAPGAMEGLDVSASRAGVLHVLKLSDFAKEDHYMVGRYDDEEDTFKPAEPERGGDCANWRRLDHGHLYASKSFYDARKKRRVLWAWVDETDGGGEGRGWAGIQAFPRAMWLDTDGKRLVQWPVEEIETLRRKRVGLQWATEVDAGGTKEIAGIVSLQADVQAVFEVPNLEDAETLDPKWL…	553
46	TaCWI25	MAARLPLAACVVAFHLCLLLSPSSSLRRLSEAESSLVRHGVGIRPAYHFLPAKNWQNDPNGPMYHNGVYHMFYQYNPLGAVWGTGNLSWGHSVSRDLVNWDALDTALDPTAPFDYNGCWSGSATILPGGIPALLYTGRIQGDKEVQVQNVAFPKNPADPLLREWVKPAYNPVIPLPADVPGDNFRDPTTAWVGRDGLWRIAVAAKVGGPNGIASTLIYRSKDFRHWKRNALPLYTSRAAGMVECPDLFPVAEPGVEEGRLGYASGPASSAVRHVLKLSVMNTTQDYYAVGRYDDVADTFVPEVDVERNADDCRTWRRFDYGHVYASKSFFDSSKNRRVLWAWANESDSQDNDIARGWSGVQTVPRKVWLDQDGKQVRQWPIEEIETLRSKRVVGLLGAQ…	591
47	TaCWI26	EQVSNHQIRETAALLPPWLAMTGLPLAACVLAFHLCLLLSPSSSLPAVVDHGVGIRPAYHFLPAKNWQNDPNGPMYHKGVYHLFYQYNPLGAMWGTGNLSWGHSVSRDLVNWVALHTALDPTAPFDANGCWSGSATVLPSGVPALLYTGIDAHKVQVQNVAFPKNPADPFLREWVKPTYNPVILHPADVPGDSFRDPSTAWIGSDGMWRIAVAAKVGGPMGIASALVYRSKELRRWKRNASPLYTSRAAIMVECPDLFPVVRPDTEEGRLDYASIAATGAVRHVLKLSVMNTTQDYYAVGRYDDTADTFTPQEDVERNMDDCRTWRRIDYGHVYASKSFFDAGKNRRVLWAWANESDSQADDIARGWSGVQTVPRKVWLDGDGKQLRQWPIEEIETLRR…	602
48	TaCWI27	MAQSWAFFLLVVLCFCCVSDLICGSNGERVFLYPQSQKVSSIVSQRYRTAYHFQPPKNWINDPNGPMYYNGIYHEFYQYNPNGSVWGNIVWGHSVSTDLINWIPLETAIARDTPSDINGCWTGSATILPGNRLVIIYTGADPEKRQVQNIVVPKNMSDPYLREWTKAGNNPVIQPVGPGLNSGQFRDPTTGWVGPDGLWRIAVGAELNGDSAALLYKSKDFLNWTRVDHPLYSSNSSSMWECPDFFAVLPGNSGGLDLSAAIPNGAKHVLKMSLDSCDKYMIGVYDLKSDSFIPDTVLDDRRLWLRIDYGNFYASKSFFDSKKGRRIIWGWTNETDSSSDDVAKGWAGIHAIPRTIWLDSHGKQLLQWPVEEVESLRGNEINHQGLELKKGGLFEIKGT…	579
49	TaCWI28	MGTAPAALVIGSLLCWAAATVVQASHVVYPELQSLESKEVATELRTGYHFQPPKHWINGPMYYKGLYHLFYQYNPKGAVWGNIIWAHSVSTDLIHWAALEPAIYPTRPFDVNGCWSGSTTLLPNGVPVIMYTGIDPHKNQVQNVAYPANLSDPYLRHWVKPDYNPIISADNGINASAFRDPTTAWYGPDGHWRLVVGTKENMKGIAVLYRSRDFKKWVKARHSLHAGLTGMWECPDFFPVAVVGGSRHHQSGVDTAELHDRVMAEEVKYVLKVSLELARYDYYTVGTYNHDKERYTPDPAFPDNDYGLRYDYGDFYASKSFFDPAKKRRVLWGWANESDTVPDDLHKGWAGIQAIPRKIFLSRSGRQLIQWPVEEVKSLRSKHVNVSNKAVKGGEHFKV…	583
50	TaCWI29	MAQSWAFFLLLVLCFCFVSDLICSSNGERVFLYPQSQKVSSIVSQRYRTAYHFQPPKNWINDPNGPMYYNGIYHEFYQYNPNGSVWGNIVWGHSVSTDLINWIPLETAIERDTPSDINGCWTGSATILPGNRLVIIYTGADPEKRQVQNIVVPKNLSDPYLREWTKAGNNPVIQPVGPGLNSGQFRDPTTGWIGPDGLWRIAVGAELNGDSAALLYKSKDFLNWTRVDHSLYSSNSSSMWECPDFFAVLPGNNGGLDLSAAIPNGAKHVLKMSLDSCDKYMIGVYDLKSDIFIPDTVLDDRRLWSRIDYGNFYASKSFFDSKKGRRIIWGWTNETDSSSDDVAKGWAGIHAIPRTIWLDSHGKQLLQWPVEEVESLRGNEINHQGLELKKGGLFEIKGA…	579
51	TaCWI30	MAPCDSKPSYVRMDAGPMYYKGLYHLFYQYNPKGAVWGNIIWAHSVSTDLIHWVALQPAIYPTKPFDVNGCWSGSATLLPNGVPVIMYTGIDPHKNQVQNVAYPANLSDPFLREWVKPEYNPIITPDHGINASAFRDPTTAWYGPDGHWRLVVGTKENMRGIAVLYRSRDFKKWVKARHSLHAGLTGMWECPDFFPVAVAGGSRHHQSGVDTAELHDRVVAEEVKYVLKVSLELTRYDYYTVGTYDHDKERYTPDPAFPDNDYGLRYDYGDFYASKSFFDPAKKRRVLWGWANESDTVTDDRHKGWAGIQAIPRKIFLSRSGRQLIQWPVEEVKSLRSKHVNVSNKAVKGGEYFEVTGFKSVQSDVETAFTIRNLDKAEKFDPAWRTDAQGLCKKFNSH…	540
52	TaCWI31	MAQSWASFLLLALFSSSLLVCGSNGERVFLYPQSQKVSSIVSQRYRTAYHFQPPKNWINDPNGPMYYNGIYHEFYQYNPNGSVWGNIVWGHSVSTDLVNWIPLETAIERDTPSDINGCWTGSATILPGNRLVIIYTGADPEKRQVQNIVVPKNLSDPYLREWTKAGNNPVIQPVGPGLNSGQFRDPTTGWIGPDGLWRIAVGAELNGDSAALLYKSKDFLNWTRVDHPLYSSNSSSMWECPDFFAVLPGNSGGLDLSAAIPNGAKHVLKMSLDSCDKYMIGVYDLKSDTFIPDTVLDDRRLWSRIDYGNFYASKSFFDSKKGRRIIWGWTNETDSSSDDVAKGWAGIHAIPRTIWLDSHGKQLLQWPVEEVESLRGNEINHQGLELKKGGLFEIKGADS…	577
53	TaCWI32	MAIQPITWVVFLLLALSSSWPIAEASHRVFPDLQSLEAEGGRAVDVDDSLRTGYHFQPPMHWINDPNGVMYYKGVYHLFYQYNPKGAVWGNIVWAHAVSTDLVNWVMLQPAIYPTAPFDVNGCWSGSATVLPDGTPAIMYTGIDGGGRQVQNVAYPKDLSDPYLREWVKPDYNPVIAPGPGINATAFRDPTTAWRGPDGLWRLVVGTKDNHRGIAVLYRSRDFRRWVPVRRPLHHGDTGMWECPDFYPVTSHGVLGDVKHVLKVSLDLTRFEYYTFGAYDHATETYVPDAALADGNDGLRYDYGNFYASKTFLDPAKHRRILWGWANESDSTADDVRKGWAGVQAIPRKIWLAANSKQLMQWPVAEVESLRGNHVNITDRLIKGGDYFEVLGLTTPAQA…	581
54	TaCWI33	MSVFTVWLAGLACMFSTSVLFQILVRPCSNGGVFFCSQSSTKIPSIVSKRYRTAYHFQPPKNWMNDPSGPMYYNDIYHEFYQYNPDGSNSPSLSYNIVWGHSVSTDLVNWIGLEPVLVPDTPSDICGCWTGSATILPGNQPAITYTGLINMEKHQVQNIALPKNRSDPYLREWTKAGNNPVIQPVIPGLNSSQFRDPTTGWIGPDELWRIAVGADLNGSITALLYKSEDFLNWTSVEHPLYSSNSFDMWECLDFFAVLSGSNGGLDMSSAIPNGAKHVLKMGMDYSDKYMIGVYDLKRDVFVPDTVIDDYRLWLRIDYGNFYASKSFFDSKQGRRIIWAWSNETDASSDDVAKGWAGIHSIPRTIWLDSDGKRLLQWPVEEIESLRRNEINHQGLELKK…	530
55	TaCWI34	MMMLMCALLTVLARLACVFCATILLQSLAWPCSNGERGFSYPQSPKAPSIVSERYRTAYHFQPPRNWMNDPCGPMYYNGVYHEFYQYNPDGAFDPNDSLMNMVWGHSVSTDLINWVGLEPAIKPDIPSDICGCWTGSATILFGVQPVIIYTGLIDRKANQVQNIALPKNRSDPYLREWAKVGSNPVIQHVIPGLNSSHFRDPTTGWIGPDGLWRIAVGAEVNGIGTALLYKSEDFMSWTRIERPLYSNNALNMWECLDFFAVVPGSNNGLDMSSEIPSGAKHVLKVSINSCDMYIVGVYDLKRDEFVPDTVQDDNRLWTRIDYGTFYASKSFFDSKHGRRVIWAWSNETDSYSDDIAKGWAGIHSIPRTIWLDGDGKQLIQWPVEEIESLRINEINHQG…	599
56	TaCWI35	MGVCQWGEKAQLIQPQEKTRRQRKTTFRIISLKLGSHIMCLNYIRQIYHTHWKVMKYWHILKPRISLVLFLPIIISYQLYICCKSLTFSLFFFFIYSMNWISLEIYNNKKDPCGPMYYNGIYHEFYQYNPDGSFNPNTSYNIVWGHSVSTDLVNWITLEPAIEPDTPNDIKGCWSGSATIVSGDQPVIIYTGVIDIEKHQVQNIALPKNRSDPYLREWTKAGNNPVIQSGVPGLNSGQFRDPTTGWIGPDGLWRIAVGAQLNGYGAALLYKSEDFLNWTRVDHPLYSSNASIMLECLDFFAVLPGSNNGLDMSSAIPNGAKHVLKMGLNFGEDVYVIGVYDLKRDVFVPDTDDSRLWPRIDYGNFYASKTFFDSKHGRRIIWAWTTETDSSSDDVAKGW…	657
57	TaCWI36	MGMASAAAPLIVSLLYCAALAVHASHVVYPELQSLEATEVDKELRTGYHFQPPKHWINGPMYYKGLYHLFYQYNPKGAVWGNIIWAHSVSTDLIDWVALEPGIYPSKPFDINGCWSGSATILPNGVPVIMYTGIDPNDRQVQNVAYPANLSDPFLRKWVKPDYNPIINPDRGINASAFRDPTTAWYGPDGHWRLVVGSKENMRGIAVLYRSRDFRRWIKAHHSLHAGLTGMWECPDFYPVAVPGGRRHHQNGVDTAELHDSTVAAEVKYVLKVSLDVTRYEYYTIGWYDHAKDRYTPDLDFPDNDYGLRYDYGDFYASKSFFDPVKKRRVLWGWANESDTVPDDRNKGWAGIQAIPRKIFLSRSGRQLIQWPVEEIKSLRAKHVNVSNKAVKSGEFFKV…	583
58	TaCWI37	MAIQPRTWVVFLLLVLLSSSWPIAEASHRVFPDLQSLEAEGGRAVDVDDSLRTGYHFQPPMHWINDPNGVMYYKGVYHLFYQYNPKGAVWGNIVWAHAVSTDLLNWLMLQPAIYPTAPFDVNGCWSGSATVLPDGTPAIMYTGIDADGRQVQNVAYPKDLSDPYLREWVKPDYNPVIAPGAGVNATAFRDPTTAWRGPDGLWRLVIGTKDNHRGLAVLYRSRDFRRWVPVRRPLHHGDTGMWECPDFYPVSSHGVLGDVKHVLKVSLDLTRFEYYTFGAYDHATETYVPDAVLADGSNGLRYDYGNFYASKTFLDPAKQRRILWGWANESDSTADDVRKGWAGVQAIPRKIWLAANGKQLMQWPVAEVESLRGNHVNITDRLVKGGDYFEVLGLTTPAQ…	582
59	TaCWI38	MGAPKWVVAPLALLLLLQLAGASHDVRRSLEAEAASPSVPASILSPLLRTGYHFQPPMNWINDPNGPLYYKGWYHLFYQYNPKGAVWGNIIWAHSVSRDLINWIALDPAIKPSIPTDQFGVWSGSATILPNGTVAMLYTGIDRPGTNYQIQNIAFPKDPSDPLLREWVKPGYNPIAIPEAGMNATQFRDPTTAWHAGDGLWRMLVGGLKPGTLRGMAILYRSRDFKHWVRAKHPLHSALTGMWECPDFFPVREPGHPDGLDTSEFGPHYKYVLKNSLDLTRYDYYTVGTYNNRTERYVPDNPTGDVYQRLQYDYGNFYASKTFYDPAKNRRVLLGWANESDSVAHDNAKGWAGIHAIPRKIWLDPSGKQLLQWPVEELDQLRGKAVSVGDKVVMPGQHF…	581
60	TaCWI39	MAIQPITWVVFLLLALSSSWPIAEASHRVFADLQSLEAEGGRAVDVDDSLRTGYHFQPPMHWINDPNGVMYYKGVYHLFYQYNPKGAVWGNIVWAHAVSTDLVNWVMLPPAIYPTAPFDVNGCWSGSATVLPDGTPAIMYTGIDADGRQVQNVAYPKDLSDPYLREWVKPDYNPVIAPSPGINATAFRDPTTAWRGTDGLWRLVIGTKDNQRGLAVLYRSRDFRRWVPVRRPLHHGDTGMWECPDFYPVTSHGVLGDVKHVLKVSLDLTRFEYYTFGAYDHATETYVPDAALADGDDGLRYDYGNFYASKTFLDPAKQRRVLWGWANESDSTADDVRKGWAGVQAIPRKIWLAANGKQLMQWPVAEVESLRGNHVNITDRLVKGGDYFEVLGLTTPAQA…	581
61	TaCWI40	MGAPKWVVAPLALLLLLQLAGASHDVRRSLEAEAATPSVPASILSPLLRTGYHFQPPMNWINDPNGPLYYKGWYHLFYQYNPKGAVWGNIIWAHSVSRDLINWMALDPAIKPSIPTDQYGVWSGSATILPNGTVAMLYTGIDRPGTNYQIQNIAFPKDPSDPLLREWVKPGYNPIAVPEAGINATQFRDPTTAWHAGDGLWRMLVGGLKPGTLRGMAILYRSRDFKHWVRAKHPLHSALTGMWECPDFFPVREPGKTDGLDTSEFGPRYKYVLKNSLDLTRYDYYTVGTYNNRTERYVPDNPTGDVYQRLQYDYGNFYASKTFYDPAKNRRVLLGWANESDSVAHDNAKGWAGIHAIPRKIWLDPSGKQLLQWPVEELDQLRGKAVSVGDKLVKPGQHF…	581
62	TaCWI41	MGTPKWVVAPLALLLLLQLAGASHEVRRSLEAEAASPSVPASILSPLLRTGYHFQPPMNWINDPNGPLYYKGWYHLFYQYNPKGAVWGNIIWAHSVSRDLINWIALDPAIKPSIPTDQFGVWSGSATILPNGTVAMLYTGIDRPGTNYQIQNIAFPKDPSDPLLREWVKPGYNPIAVPEAGMNATQFRDPTTAWHAGDGLWRMLVGGLKPGTLRGMAILYRSRDFKHWVRAKHPLHSALTGMWECPDFFPVREPGKTNGLDTSEFGPHYKYVLKNSLDLTRYDYYTVGTYNNRTERYVPDNPTGDVYQRLQYDYGNFYASKTFYDPAKNRRVLLGWANESDSVVHDNAKGWAGIHAIPRKIWLDPSGKQLLQWPVEELDQLRGKAVSVGDKVVKPGQHF…	581
63	TaCWI42	MASAAAPLIVSLLCCTALAVHASHVVYPELQSLEATEVDKELRTGYHFQPPKHWINDPNGPMYYKGLYHLFYQYNPKGAVWGNIIWAHSVSTDLVDWVALEPGIYPSKPFDINGCWSGSATILPNGVPVIMYTGIDPKERQVQNVAYPANLSDPFLRKWVKPDYNPIINPDHGINASAFRDPTTAWYGPDGHWRLVVGSKENMRGIAVLYRSRDFRRWIKAHHSLHAGLTGMWECPDFYPVAVAGGRRHHRSGVDTRELHDSTVAAEVKYVLKVSLDVTRYEYYTIGWYDHAKDRYTPDLDFPDNDYGLRYDYGDFYASKSFYDPVKKRRVLWGWANESDTVPDDRNKGWAGIQAIPRKIFLSRSGRQLIQWPVEEIKSLRAKHVNVSNKAVKGGEYFK…	584
64	TaCWI43	MGMTVHLQGWLAGLACMFSTSIVFQILVRPCRNGEGVFFCPQFPKVPSIVSKRYRTDYHFQPPKNWINGSMYYNGVYHEFYQYNPNGSYNPNISYNIVWGHSVSTDLINWINLEPAIEPDTPSDISGCWTGSATILSGDQPVIIYTGLVDIQKHQVQNIALPKNRSDPYLREWTKAHNNPVIQPVVPGLNSSQFRDPTTGWIGPDGLWRIAVGAELNSYSAALLYKSEDFLNWTRVEHPLYSSNSSNMWECLDFFAVLPGSGGGLDLSSAIPNGAKHVLKVSMNCTDDVYMIGVYDLKRDAFVPDTVLNDSRLWPRIDYGNFYASKSFFDSKHGRRIIWAWSSETDSSSDDVAKGWAGIHSIPRTIWLDSHGKQLLQWPVEEIESLRTNEINHQALELK…	587
65	TaCWI44	MAMAVQGEGFSPPGSTFFSCKLPSVFDTGLYIGSSALLLPPAGCCSCLMSVFTAWLGGLACIFSTTLLFQILVRPCSNGGGLFFCSQSPNAPSILSSKDRTAYHFQPPKNWINDPCGPMYYNGIYHEFYQYNPDGSFNPNTSLNIVWGHSVSTDLVNWITLEPALEPDTPNDIKGCWSGSATIVSGDQPVIIYTGVIDIEKHQVQNIALPKNRSDPYLREWTKASNNPVIQSGVPGLNSGQFRDPTTGWIGPDGLWRIAVGAQLNGYGAALLYKSEDFLNWTRVDHPLYSSNASIMFECLDFFAVLPGSNNGLDMSSAIPNGAKHVLKMGMNFGEDVYVIGVYDLKRDVFVPDTDDSRLWPRIDYGNFYASKTFFDSKHGRRIIWAWTTETDSSSDDVA…	633
66	TaCWI45	MMMLMCALLTVLARLACVFSTAILLQSLAWPCSNGERGFSFSYPQSPKVPSIVSERYRTAYHFQPPRNWMNDPCGPMYYNGVYHEFYQYNPDGAFDPNDSLMNMVWGHSVSTDLINWIGLEPAIEPDTPSDICGCWTGSATILFGEQPVIIYTGLIDRKANQVQNIALPKNRSDPYLREWAKVGNNPVIQHVIPGLNSSHFRDPTTGWIGPDGLWRIAVGAEVNGIGTALLYKSKDFMNWTRIARPLYSNNALNMWECLDFFAVLPGSNNGLDMSSQIPSGAKHVLKVSINSCDMYIVGVYDLKRDEFVPDTVQDDNRLWTRIDYGTFYASKSFFDSKHGRRVIWAWSNETDSYSDDIAKGWAGIHSIPRTIWLDGDGKQLIQWPVEEIESLRINEINH…	601
67	TaCWI46	MDWRPMEICDNNKDPSGPMYYNGIYHEFYQYNPDGSNSPSLSYNIVCGHSVSTDLVNWIGLEPVLVPDTPSDICGCWTGSATILPGNRPAIIYTGLINMEKHQVQNIALPKNQSDPYLREWTKAGNNPVIQPVMPGLNSSQFRDPTTGWIGPDGLWRIAVGADLNGSSTALLYKSEDFLNWTRVEHPLYSSKSFDMWECLDFFAVLSGSNGGLDMSSAIPNGAKHVLKMGMDYSDKYMIGVYDLKRDVFVPDTVIDDYRLWLRIDYGNFYASKSFFDSKHGRRIIWAWSNETDTSSDDVAKGWAGIHSIPRTIWLDSDGKQLLQWPVEEIESLRRNEINHQGLELNKGDLFEIKGIDTLQADVEIDFELTSIDDAEPFDPSWLLDAPKQCREADASVHG…	520
68	TaCWI47	MAMAMEGLARLACIFSTTILLQSLAWPCSNGERGFSYPQSPKVPSIVSERYRTAYHFQPPRNWMNDPCGPMYYNGVYHEFYQYNPDGAFDPNDSLMNMVWGHSVSTDLINWIGLEPAIKPDIPSDICGCWTGSATILFGVQPVIIYTGLIDRKANQVQNIALPKNRSDPYLREWAKVGSNPVIQHVIPGLNSSHFRDPTTGWIGPDGLWRIAVGAEVNGIGTALLYKSEDFMSWTRIERPLYSNNALNMWECLDFFAVVPGSNNGLDMSSEIPSGAKHVLKVSINSCDMYIVGVYDLKRDEFVPDTVQDDNRLWTRIDYGTFYASKSFFDSKHGRRVIWAWSNETDSYSDDIAKGWAGIHSIPRTIWLDGDGKQLIQWPVEEIESLRINEINHQGLELK…	595
69	TaCWI48	MLLLSTCSCFMSVFTASWLGGLACIFSTSLLFQILVRPCSNGGGLFFCPQSPNAPSILSSKDRTAYHFQPPKNWINDPCGPMYYNGIYHEFYQYNPDGSFNPNTSYNIVWGHSVSTDLVNWITLEPAIEPDTPNDIKGCWSGSATIVSGDQPVIIYTGVIDIEKHQVQNIALPKNRSDPYLREWTKAGNNPVIQSGVPGLNSGQFRDPTTGWIGPDGLWRIAVGAQLNGYGAALLYKSEDFLNWTRVDHPLYSSNASIMFECLDFFAVLPGSNNGLDMSSAIPNGAKHVLKMGMNFGEDVYVIGVYDLKRDAFVPDTDDSRLWPRIDYGNFYASKTFFDSKHGRRIIWAWTTETDSSSDDIAKGWAGIYSFPRTIWLDNDGKRLLQWPVEEIESLRINE…	596
70	TaCWI49	MGMAAAPLIVSLLYCTVLAVHASHVVYPELQSLEATEVDKELRTGYHFQPPKHWINDPNGPMYYKGLYHLFYQYNPKGAVWGNIIWAHSVSTDLIDWVALEPGIYPSKPFDINGCWSGSATILPNGVPVIMYTGIDPKERQVQNVAYPANLSDPFLRKWVKPDYNPIINPDHGINASAFRDPTTAWYGPDGHWRLVVGSKENMRGIAVLYRSRDFRRWIKAHHSLHAGLTGMWECPDFYPVAVAGGRRHHQSGVDTAELHDSTVAAEVKYVLKVSLDVTRYEYYTIGWYDHAKDRYTPDLDFPDNDYGLRYDYGDFYASKSFFDPVKKRRVLWGWANESDTVPDDRNKGWAGIQAIPRKIFLSRSGRQLIQWPVEEIKSLRAKHVNVSNKAVKGGDYFK…	584
71	TaCWI50	MLMTVHLQGWLAGLACMFSTGIVFQILVRPCSNGEGVFFCPQSPKACSIVGKRYRTDYHFQPPKNWINDPCGSMYYNGVYHEFYQYNPNGSYNPNISYNIVWGHSVSMDLINWINLEPAIEPDTPSDISGCWTGSATILSGDQPIIIYTGLLDIQKHQVQNIALPKNRSDPYLREWTKAHNNPVIQPVVPGLNSSQFRDPTTGWIGPDGLWRIAVGAELNGYSAALLYKSEDFLNWTRVEHPLYSSNSSNMWECLDFFAVLPGSGGGLDLSSAIPNGAKHVLKVSMNCTDDMYMIGVYDLKRDAFVPDTVLDDSRLWPRIDYGNFYASKSFFDSKHGRRIIWAWSSETDSSSDDVAKGWAGIHSIPRTIWLDSHGKQLLQWPVEEIESLRTNEINHQAL…	590
72	TaCWI51	MAQAWAFLLPVLVFGSYVTSLFFPSYISGPLCGGDGGGRSLFLCAQAPKDQDPSPAVSTMYKTAFHFQPAKNWMNDPSGPMYFNGFYHEFYQYNLNGPIFGDIVWGHSVSTDLVNWIGLEPALVRDTPSDIDGCWTGSVTILPGGKPVIIYTGGDKDQHQAQNIAFPKNRSDPYLREWIKAANNPVLRPDEPGMNSIEFRDPTTGWIGPDGLWRMAVGGELNGYSAALLYKSEDFLNWTKVDHPLYSHNGSNMWECPDFFAVLPGNNAGLDLSAAIPQGAKHALKMSVDSVDKYMIGVYDLQRDAFVPDNVVDDRRLWLRIDYGTFYASKSFFDSNKNRRIIWGWSRETDSPSDDLEKGWAGLHTIPRTIWLADNGKQLLQWPVEEIESLRTNEISHQG…	597
73	TaCWI52	MALPWAFVLLPALFFLSSSVSNLFFSNSSSNGSGGRCSLCPQSPEVSFCPLSPEVPYIVSTRYRTAYHFQPPMNWINDPCGLMYYKGIYHNFYQYNPHCALWCWGDIAWGHSVSTDLVNWIQLEPVIEPDNPSDIDGCWTGSATILSGGQPVILYTGVSIDNCQVQNLLLPRNLSDPYLREWTKAGNNPVIQPVVPGLNRSCFRDPTTGWIGPDGLWRIAVGAQLYSYTAALLYKSEDFLSWTRVDHPLYSHNLSNMWECPDFFAVLPGYNSGLDMSVAIPRGAKHALKMSVGYFDKYLIGVYDLKRDAFVPDTIVDDCRLWLRIDYGNFYASKSFFDSKKGRRIIWGWSQEADCRSDDVAKGWAGIHTIPRTIWLDGNGKQLLQWPVDEIESLRTNEI…	601
74	TaCWI53	MFHHRHGCGWPFLLLLLLLLLGFPFDESSLLRGEAAAAGSHRVVLYPESATVSSIVSSKYRTAFHFQPPKNWINDPNGPLYYKGLYHLFYQYNPGSVVPGNKTWAHSVSTDLVNWLRLETALDRTEPYDAKGCWSGSVTVLADGRPAILYTGADDVKNQAQCIAFPSNSSDPYLREWTKPSSNPVIRPDGPGLNPRQFRDPTTGWTGPDGQWRIAVGAELDGYSAALLYKSEDFVSWSRVDHPLYSSNSSTMWECPDFFAALPGNTSGLDLSAAIPNGAKHVLKMSLDSCDKYMVGVYDLEADKFVPDNFVDDRRLWLRIDYGNYFASKSFFDAKKGRRIIWGWANESDSSSDDAAKGWAGIQAIPRTIWLDSDGNQLLQWPVEEIESLRRNEISHQGI…	592
75	TaCWI54	MAQAWAFLLPVLVLGSYVTSLFLPTYITGPLCGGDGGGRSLFLCAQAPKDQDPSPASTMYKTAFHFQPAKNWMNDPSGMNISGPMYFNGIYHEFYQYNLNGPIFGDIVWGHSVSTDLVNWIGLEPALVRDTPSDIDGCWTGSVTILPGGKPIIIYTGGDIDQNQAQNIAFPKNRSDPYLREWIKADNNPVLRPDEPGMNSIEFRDPTTGWIGPDGLWRMAVGGELNGYSAALLYKSEDFLNWTKVDHPLYSHNGSNMWECPDFFAVLPGNNAGLDLSAAIPQGAKHALKMSVDSVDKYMIGVYDLHRDAFVPDNVVDDRRLWLRIDYGTFYASKSFFDSNKNRRIIWGWSRETDSPSDDLAKGWAGLHTIPRTIWLAGDGKQLLQWPVEEIESLRTNEI…	601
76	TaCWI55	MDWRYLEIYDDTEDPCGLMYYKGIYHNFYQYNPHCALWCWGDITWGHSVSTDLVNWIQLEPVIEPDNPSDIDGCWTGSATILSGGQPVILYTGGRRDKRQVQNLVLPKNPSDPYLREWTKIGNNPVIQPVVPGLNRSQFRDPTTGWIGPDGLWRIAVGAELKGYTAALLYKSEDFLSWTIVDHPLYSQNYSCNMRKCNMWECLDFFAVLPGNNSGLDMSAAILRGTKHALKMSVDYFDKYLIGVYDLKRDAFLPDTIVDDCRLWLRIDYGHFYASKSFFDSKKGRRIIWGWSQEADCRSDDVAKGWAGIHTIPRTIWLDSNGKQLLQWPVDEIESLRTNEINHQGLELNKGDMFEINGVDTFQADVEIYFELTSINAAEPFNSSWLFDPEEHCCEAGAS…	543
77	TaCWI56	MAQAWAFLLPVLVLGSYVTSLFFPSYISNPLCGGDGGRSLFLCAQAPKDQDPSPAVSTMYKTAFHFQPAKNWMNDPSGPMYFNGIYHEFYQYNLNGPIFGDIVWGHSVSTDLVNWIGLEPALVRDTPSDIDGCWTGSVTILPGGKPIIIYTGGDIDQHQAQNIAFPKNRSDPYLREWIKAPNNPVLRPDEPGMNSIEFRDPTTGWIGPDGLWRMAVGGELNGYSAALLYKSEDFLNWTKVDHPLYSHNGSNMWECPDFFAVLPGNNAGLDLSAAIPQGAKHALKMSVDSVDKYMIGVYDLQRDAFVPDNVVDDRRLWLRIDYGTFYASKSFFDSNKNRRIIWGWSRETDSPSDDLEKGWAGLHTIPRTIWLAGDGKQLLQWPVEEIESLRTNEISHQGI…	596
78	TaCWI57	MALPWAFVLLPALFFLSSSVTNLFFSNSSSNGSGGRCSLCPQSPEVSFCPLSPEVSPCSQSPEVPYIVSTTYRTAYHFQPPRNWINDPCGLMYYKGIYHNFYQYNPHCALWCWGDIAWGHSVSTDLVNWIQLEPVIEPDNPSDIDGCWTGSATILSGGQPVILYTGVSRDNCQVQNLLFPKNPSDPYLREWTKAGNNPVIQPVVPGLNRSCFRDPTTGWIGPDGLWRIAVGAQLYSYNAALLYKSEDFLSWTRVDHPLYSHNLSNMWECPDFFAVLPGNNSGLDMSVSIPRGAKHALKMSVGYFDKYLIGVYDLKRDAFVPDTIVDDCRLWLRIDYGDFYASKSFFDSKKGRRIIWGWSQEADCRSDDVAKGWAGIHTIPRTIWLDSDGKQLLQWPVDE…	610
79	TaCWI58	MDWRYLEIYDDTKDPCGLMYYKGIYHNFYQYNSHCALWCWGDITWGHSVSTDLVNWIQLEPVIEPDNPSDIDGCWTGSATILSGGQPVILYTGGSRDKCQVPNLVLPKNPSDPYLREWTKTGNNPVIQPCLDFFAVLPGNNSGLDMSVAIPRGAKHALKMSMGYFDKYLIGVYDLKRDAFVPDTIVDDCRLWLKIDYGNFYASKSFFDSKKGRRIIWGWSKEADCRSDDVATGWAGIHTIPRTIWLDSDGKQLLQWPVDEIESLRTNEINHQGLEFNKGDLFEINGVDNFQADVEIDFELTSIDDADPFDPSWLLDAEKHCCEAGASVHGGIGPFGLVILASNNMEEHTTVHFRVYKSLQKSSMRPGLCTPAYGRFFEFDLEKERKISLRTLIDRSAVE…	456
80	TaCWI59	MFHHRHGCGWPFLLLLLLLLFPFDESSLLRGQAAAADSHRVVLYPQSTRVSSIVSSKYRTAFHFQPPKNWINDPNGPLYYKGLYHLFYQYNPGSVVPGNKTWAHSVSADLVNWLRLESALDRTEPYDAKGCWSGSVTVLADGRPAILYTGADDVKNQAQCIAFPSNSSDPYLREWTKPSSNPVIRPDGPGLTPNQFRDPTTGWTGPDGQWRIAVGAELDGYSAALLYKSEDFVSWSRVDHLLYSSNSSTMWECPDFFAALPGNTSGLDLSAAIPNRAKHVLKMSLDSCDKYMVGVYDLEADKFVPDNVVDDRRLWLRIDYGNYYASKSFFDAKKGRRIIWGWANESDSSSDDAAKGWAGIQALPRTIWLDSDGSQLLQWPVEEVESLRRNETNHQGIEL…	590
81	TaCWI60	MDAGPMYYKGLYHLFYQYNPRGAVWGNIIWAHSVSTDLIHWVALQPAIYPTRPFDVNGCWSGSATLLPNDVPIIMYTGIDPDKNQVQNVAYPANLSDPFLREWVKPEYNPIITPDHGINVSAFRDPTTAWYGPDGHWRLVVGTKENMRGIAALYRSRDFKKWVKARHSLHAGLTGMWECPDFFPVAVVGGSRHHQRGVDTAELHDRALAEDVKYVLKVSLELTRYDYYTVGTYNHDKERYTPDPAFPDNDYGLRYDYGDFYASKSFFDPAKKRRVLWGWANESDTVTDDRHKGWAGIQAIPRKIFLSRSGRQLIQWPVEEVKSLRSKHINVSNKAVKGGEYFEVTGFKSVQSDVEAAFSIRNLDKAEKFDPSWRTDAQGLCKKFNSHVKGGVGPFGLWL…	528
82	TaCWI61	MDAGPMYYKGLYHLFYQYNPRGAVWGNIIWAHSVSTDLIHWVALQPAIYPTRPFDVNGCWSGSATLLPNDVPIIMYTGIDPDKNQVQNVAYPANLSDPFLREWVKPEYNPIITPDHGINVSAFRDPTTAWYGPDGHWRLVVGTKENMRGIAALYRSRDFKKWVKARHSLHAGLTGMWECPDFFPVAVVGGSRHHQRGVDTAELHDRALAEDVKYVLKVSLELTRYDYYTVGTYNHDKERYTPDPAFPDNDYGLRYDYGDFYASKSFFDPAKKRRVLWGWANESDTVTDDRHKGWAGIQAIPRKIFLSRSGRQLIQWPVEEVKSLRSKHINVSNKAVKGGEYFEVTGFKSVQSDVEAAFSIRNLDKAEKFDPSWRTDAQGLCKKFNSHVKGGVGPFGLWL…	528
83	TaVI1	MIPAVPAIVDGGFHAAQSAKAPLLPETNLKGGRPPARQKRPSTVLPAIAWTVLLLALAGLVVYRQRHGDGQAAAPGDQVAAAGRAVEVAASRGVVQGVSEKSTAPALLGGGAYDWTNAMLAWQRTAFHFQPQKNWMNDPNGPLYYKGWYHLFYQWNPDGAVWGNITWGHAVSRDLVHWLHLPLAMVPDHWYDINGVWTGSATQLPDGRIVMLYTGSTEDGVQVQLLAEPADPSDPLLRRWAKSEANPVVVPPPGVGLTDFRDPTTAWLNPADKAWRITIGSKNQEHAGLALVYRTEDFVHYDLLPTLLHVVQGTGMWECVDFYPVSADPAAGVGLDTSAAPGPGVKHVLKTSLDDDRNDYYGIGTYDPATDRWAPDDAAIDVGIGLRYDYGKFYASKTF…	656
84	TaVI2	MIPAVPAIVDDAAQNANAPLLPETNLKGRRPPARQERPTTVLPAIAWTVLLLALVGLVVYPQGHGGGRADTIGDEVASAGRAVEVAASRGAVQGVSEKSTASALLGGGAYDWTNAMLAWQRTAFHFQPQKNWMNDPNGPLYYKGWYHLFYQWNPDGAVWGNITWGHAVSRDLVHWLHLPLAMVPDHWYDINGVWTGSATQLPDGRIVMLYTGSTEDGVQVQLLAEPADPSDPLLRRWAKSEANPVLVPPPGIGLTDFRDPTTAWLNPADKAWRITIGSKNQEHAGLALVYRTEDFLHYDLLPTLLHVVQGTGMWECVDFYPVSTEPAAGVGLDTSTASGAGVKHVLKTSLDDDRNDYYAIGTYDPATDRWAPDDAAIDVGIGLRYDYGKFYASKTFYDP…	659
85	TaVI3	MIPAVPATVDGGVHDGAQSANAPLLPETSLKGQRPPARQKRPSTVLPAIAWTVLLLALAGLVVYRQGHGGGQAAAPGDQVAAAGRVVEVAASRGVVQGVSEKSTAPALLGGGAYDWTNAMLAWQRTAFHFQPQKNWMNDPNGPLYYKGWYHLFYQWNPDGAVWGNITWGHAVSRDLVHWLHLPLAMVPDHWYDINGVWTGSATQLPDGRIMMLYTGSTEDGVQVQLLAEPADPSDPLLRRWAKSEANPVLVPPPGVGLTDFRDPTTAWLNPADKAWRIAIGSKNQEHAGLALVYSTEDFVHYDLLPTLLHVVQGTGMWECVDFYPVSAELAAGVGLDTSAAPGPGVKHVLKASLDDDRNDYYAIGTYDPATDRWAPDDAAIDVGIGLRYDYGKFYASKT…	663
86	TaVI4	MESRAISPGETALPYAYAPLAPSDVAEERRGGGGGGVRWRACVAVLAASALVVLVVASALAGSGRVDRVVGGDVVADMPPLAETARSRGRDAGVSEKTSGAADEMVGLLGAGGDADGFPWSNAMLQWQRTGFHFQPEKNWMNDPNGPVYYRGWYHLFYQYNPEGAVWGNIAWGHAVSRDLIHWRHLPLAMVPDQWYDINGVWTGSATVLPDGSLVMLYTGSTNASVQVQCLAVPADPNDSLLRNWTKYEANPILVPPPGIGDKDFRDPTTAWFDESDKTWRTVIGSKDNHGHTGIVMTYKTKDFINYELIPGLLHSVPGTGMWECIDFYPVGGADGSEELYVMKESSDDDRHDWYALGRYDAAANKYTPIDAEMDVGIGLRYDWGKFYASKTFYDPSKN…	658
87	TaVI5	MESHAVPSEQPAYKPLPSTANEDAHEHQGGGVRWRACAAVLAASAVVLVAATTLGRGARVDEDAGGFPWSNEMLQWQRAAFHFQPEKNFMSDPNGLVYYRGWYHLFYQYNPKGIAWAFGILWGHAASRDLVHWRQLPLAVLPDQWYDIQGVLSGSITVLPNGTLIMLYTGATNVSTVEVQCVAVPEDPNDPLLRRWTKHPANPVLSSPPWISTNDFRDPTSAWYDGSDHTWRTVLGSKDDHNGHHAGIAFMYKTKDFLHYELVPGILHRVENTGEWECIDFYPVGGDDNSSQVLYVLKASMDDERHDYYSLGRYDAAANTWTPVDPEADLGIGLRYDWGKLYASSSFYDPVKRRRIMMGYVGEVDSVQADVAKGWASIQSVPRTVALDDKTRTNLLLWH…	613
88	TaVI6	MGSHGKPPLPYAYKPLPSDADGERAGCTRWRVCAVALTASAMVVVVVGATLLAGFRVDQAVDEEAAGGFPWSNEMLQWQRSGYHFQTAKNYMSDPNGLMYYRGWYHMFFQYNPVGTDWDDGMEWGHAVSRNLVQWRTLPIAMVADQWYDILGVLSGSMTVLPNGTVIMIYTGATNASAVEVQCIATPADPTDPLLRRWTKHPANPVIWSPPGVGTKDFRDPMTAWYDESDDTWRTLLGSKDDNNGHHDGIAMMYKTKDFLNYELIPGILHRVERTGEWECIDFYPVGRRTSDNSSEMLHVLKASMDDERHDYYSLGTYDSAANRWTPIDPELDLGIGLRYDWGKFYASTSFYDPAKKRRVLMGYVGEVDSKRADVVKGWASIQSVPRTIALDEKTRTNL…	616
89	TaVI7	MYYRGWYHFFYQYNPRGETWGNISWGHAVSRDMVNWRSLPLAMVPEHWYESNGVLTGSATLLPSGKVVVLYTGNTDDLAQVQCLAEPADPNDPLLRTWTKYPGNPVLFPPPGTYKKDFRDPMTAWFDKFDNTWRTIIGSKDDHGHAGIALMFKTKDFINFELIPHPVHRVEGTGMWECVDLYPVGDSKNSSEKDLYVLKASMDDERHDYYALGRFDAAANKWTPLDPELDVGIGLRYNWGKLFASTSFYDPAKRRRVSWGYVGETDSNCTDIAKGWANLQAIPRTVALDEKTRMNLLQWPVEEIDTLRHNATNFGSITIGTGSVVPLHLHQAAQLDIEASFRLNASAVAALNEADVSYNCSTSGGAANRGVLGPFGLLIHATKSRSEQMAVYFYVSRGL…	509
90	TaVI8	MKSRAGTPPVLYTYASMQQRSGGGVRWRECVAVLGATALVVLVVTHALLPGARLGDLGDVVSPVLRLRRARREEAAVPSSEKTVGDKADGFPWSNAMLQWQRTGYHFQPEKNYMNDPNAPMYYRGWYHFFYQYNPEGITWGNISWGHAVSRDMVHWHHLPLAMVPDRWYDINGVLTGSATILPDGKVVLLYTGNTDTLAQVQCLAVPVDPHDPLLRTWTKHPANPVLLPPPGTSKKDFRDPMTAWFDKSDNTWRTMIGSKDDNGHAGVALMYKTKDFVKFELIPRPVHRVEGTGMWECVDFYPVGGNSNSSHEELYVLKASMDDERHDYYALGKYDAVTNTWTPLDPEADVGIGLRYNWGKFFASTTFYDPAKRRRVMWAYVGETDSNRTDLAKGWANL…	650
91	TaVI9	MAPPRDRKISRSRDSLSSSGALAAAMKSRGASAVPDTPPVISGHAPQQHQRGGGGGGTRWRECAAVLGAVAVVVLVVTHALLNVGDDVADPVARLRAATDEKAAVLSKKTPGEAQAEQEIKAAAGADADGSPWSSEMLQWQRTGYHFQPDGNFMNDPNAPMYYRGLYHFFYQYNPKGVVWNKIAWGHAVSPDLVHWRHLPVAMVPDQWYDINGVLTGSATMLPNGTVILLYTGNSETFAQVQCLALPADPTDPLLRTWTKHPANPVIFPPPGIGDRDFRDPMAAWFDKSDNTWRTIIGSKDDHGHAGIALMYKTKDFIKYELIPDPVHRVEGTGMWECIDLYPVSGGSNSPEEVIYVMKASVNDEWHDYYALGRFHAEANRWTPMDPEADVGIGMRVDW…	667
92	TaVI10	MAPRDRRTTRSKDFLLSSGTAAVAVKSPGAVPDTPPVPFAYGGLLYQQSGGRRRWRECTVVLGAVAMVALFVTHALLPRASVLSEETRGEARAEQNIMVTAGADADGFPWSNEMLQWQRTGFHFQPEKNYMNDPNAPMYYRGRYHFFYQYNPTGVVWGNITWGHAVSRDLIHWRHLPLAMVPDQWYDIHGVLTGSATILPNGTVIVLYTGKTDTSAQVQCLALPADPDDPLLVNWTKHPANPVILPPPGIGLQDFRDPTTAWFDESDLTWRTLIGSKDDNGHAGIALMYKTKDFIRYELIPGVLHRVEGTGMWECVDFYPVGGSNNSSEEALYVLKASMDDERHDYYALGRYDAATNTWTPLDPELDVGIGLRYDWGKFFAATSFYDPVKRRRVMWAYV…	648
93	TaVI11	MESSRGILIPGTPPLPHAYEPLPSSLADANGQEVRRTSGGVRWRAWAAVLAVVALVVAAAAFGASRVDPDAVASSVPATADHGVLEKTSEAYSASGGFPWSNAMLQWQRTGFHFQPEKNYMNDPNGPVYYRGWYHFFYQHNPGGTGWGNISWGHAVSRDMVHWRHLPLAMVPDHWYDIEGVLTGSITVLPDGRVILLYTGNTETFAQVTCLAEAADPSDSLLREWVKHPANPVVFPPPGIGMKDYRDPTTAWFDNSDNTWRIIIGSKNDTDHSGIVFTYKTKDFVSYEMIPGYLYRGPAGTGMYECIDMFAVGGGRKASDMYNSTAEDVLYVLKESSDDDRRDYYALGRFDAAANTWTPIDPERELGVALRYDYGRYDASKSFYDPVKQRRIVWGYVVE…	648
94	TaVI12	MDSSRVILIPGTPPLPYAAYEQLPSSSADAKQGQEEQRAGGGLRWRACAAVLAASAVVALVVAAAVFGAGGAGRDAVAASVPATSATGFPRSRGKEHGVSEKTSGAYSANGGFPWSNAMLQWQRTGYHFQPDKYYQNDPNGPVYYGGWYHFFYQYNPSGSVWEPQIVWGHAVSKDLIHWRHLPPALVPDQWYDIKGVLTGSITVLPDGKVVLLYTGNTETFAQVTCLAEPADPSDPLLREWVKHPANPVVFPPPGIGMKDFRDPTTAWFDESDGTWRTIIGSKNDSDHSGIVFSYKTKDFVSYELMPGYMYRGPKGTGEYECIDLYAVGGGRKASDMYNSTAEDVLYVLKESSDDDRHDWYSLGRFDAAANKWTPIDTELELGVGLRYDWGKYYASKSF…	664
95	TaVI13	METRDRGSMPALVPCFYVQLPLDDDEAQAGRARPGRTGPVCAAMLLTLAAVLLAVAALAGVKLASELPASGIVMSGHPTEVDAAPMSTSSRGPESGVSEKTSGAGAHGGMLGADAGGNAFPWSNAMLQWQRTGFHFQPEKNWMNDPNGPVYYKGWYHLFYQYNPDGAIWGNKIAWGHAASRDLLHWRHLPVAMSPDQWYDMSGVWSGSATVLPDGRIVMLYTGSTNASVQVQCLAFPTDPSDPLLINWTKYENNPVMYPPPGIGEKDFRDPTTAWFDGSDDTWRLVIGSKDDRHAGMVMTYKTKDFIDYELVPGLLHRVPGTGMWECIDLYPVGGARGIDMTDAVEAGSTNGGDDVLHVMKESSDDDRHDYYALGRYDAAKNIWTPLDSDADVGVGLRY…	674
96	TaVI14	MDTGDSGSVPCSYAQLPDDAEAGRTRPGRTGPLCAAVLLTSAAVLLAVAALAGVRLAGQLPAAGVIMSGHPTTVDMAPMSTSSRGPESGVSEKTSGAATVDVHGSMLAADAGGNAFPWSNAMLQWQRTGFHFQPEKNWMNDPNGPVYYKGWYHLFYQYNPDGAIWGNKIAWGHAASRDLLRWRHLPVAMSPDQWYDINGVWSGSATVLPDGRIVILYTGSTNASVQVQCLAFPTDPSDPLLINWTKYENNPVMYPPPGVGEKDFRDPTTAWFDGSDDTWRLIIGSKDDRHAGMVMTYKTKDFMEYELVHGLLHQVPGTGMWECIDLYPVGGVRGIDMTDAVAASSTNGGDDVLHVMKESSDDDRHDYYALGRYDGAKNTWTPLDVDADLGIGLRYDWGK…	670
97	TaVI15	MEARDGGSAPLPCSYAPLPEDAEAATTVGRAHRTAGPLCAALLLATAVVLLVVAALAGVRVNGQLPAGGIVVMSDHQTTVDAAPMSTSSRGPDSGVSEKTSGAGAHGGMLGADAGGNAFPWSNAMLQWQRTGFHFQPEKNWMNDPNGPVYYKGWYHLFYQYNPDSAIWGNKIAWGHAASRDLVRWRHLPVAMSPDQWYDINGVWSGSATVLPDGRIVMLYTGSTNASVQVQCLAFPTDPSDPLLINWTKYENNPVMYPPPGVGEKDFRDPTTAWFDGSDDTWRLVIGSKDDRHAGMVMTYKTNDFINYELVPGLLHRVPGTGMWECIDLYPVGGKRGIDMTEVVAAASTNGGDDVLHVMKESSDDDRHDYYALGRYDAAKNTWTPLDADADVGIGLRYD…	673
98	TaVI16	MEARDGGSAPLPCSYAPLPEDAEAAATVGRTRRTAGPLCAALLLATAAVLLVVAALAGVRFAGQPPAGGIVVMSGHETTADAAPMSASSRGPESGVSEKTSGAAAHGGMLRADAGGNAFPWSNAMLQWQRTGFHFQPERNWMNDPNGPVYYKGWYHLFYQYNPDGAIWGNKIAWGHAASRDLLRWRHLPVAMSPDQWYDINGVWSGSATVLPDGRIVMLYTGSTNASVQVQCMAFPTDPSDPLLINWTKYENNPVMYPPPGVGEKDFRDPTTAWFDSSDDTWRLVIGSKDDRHAGMVMTYKTKDFIDYELVPGLLHRVPGTGMWECIDLYPVGGKRGIDMTEAVATASKNGGGDVLHVMKESSDDDRHDYYALGRYDAANNTWTPLDTDADVGIGLRYD…	673
99	TaVI17	MSMETRDRGSMPALVPCSYAQLPLDDGEAQAGRARPGRTGPVCAAMLLTLAAVLLAVAALAGVRLASELPASGIVMSGHRTEVDAVPTSTSSRGPESGVSEKTSGAGAHGGMLGVDAGGNEFPWSNAMLQWQRTGFHFQPEKNWMNDPNGPVYYKGWYHLFYQYNPDGAIWGNKIAWGHAASRDLLRWRHLPVAMSPNQWYDINGVWSGSATVLPDGRIVMLYTGSTNASVQVQCLAFPTDPSDPLLTNWTKYENNPVMYPPPGVGEKDFRDPTTAWFDGSNDTWRLVIGSKDDRHAGMVMTYKTKDFIDYELVPGLLHRVPGTGMWECIDLYPVGGASGIDMTDAVAVASTNGGDDVLHVMKESSDDDRHDYYALGRYDAAKNMWTPLDTDADVGVGL…	676
100	TaVI18	METGDHGSVPCSYAQLLDDAEADRTRPGRTGPLCAAILLTSAAVLLAVAALAGVRLAGQLSAAGVIMSGHPSTVDAAPMSASSRGPESAVSEKTSGTATHGGMLGAEAGGNAFPWSNAMLQWQRTGFHFQPEKNWMNDPNGPVYYKGWYHLFYQYNPDGAIWGNKIAWGHAASRDLLRWRHLPVAMSPDQWYDINGVWSGSATVLPDGRIVMLYTGSTNASVQVQCLAFPTDPSDPLLINWTKYENNPVMYPPPGVGEKDFRDPTTAWFDGSDDTWRLVIGSKDDRHAGMVMTYKTKDFIDYELVPGLLHRVPGTGMWECIDLYPVEGVRGIDMTDAVAAVSTNGADDVLHVMKESSDDDRHDYYALGRYNAAKNTWTPLDVDADLGIGLRYDWGKFYA…	667
101	TaVI19	MEARDGGSAPLPCSYAPLPEDAEAATMVGRARRTAGPLCAALMLVTAAVLLMVAALAGVRLAGQLPADGIVVMSGDQTTVDAAMMSTSSRGPESGVSEKTSGAAAHGGMLGADASGNAFPWSNAMLQWQRTGFHFQPEKNWMNDPNGPVYYKGWYHLFYQYNPDGAIWGNKIAWGHAASRDLLRWRHLPVAMSPDQWYDINGVWSGSATVLPDGRIVMLYTGSTNASVQVQCLAFPTDPSDPLLINWTKYENNPVMYPPPGVGEKDFRDPTTAWFDGSDDTWRLVIGSKDDHHAGMVMTYKTKDFIDYELVPGLLHRVPGTGMWECIDLYPVGGLRGIDMTEAVAAASNNGGGDVLHVMKESSDDDRHDYYALGRYDAAKNTWTPLDSDADVGIGLRYD…	673
102	TaVI20	MSMETRDRGSMPALVPCSYAQLPLDDDEAQAGRARPGRTGPVCAAVLLTLAAVLLAVAALAGVRLASELPASGIVMSGHPTEVDAAPMSTSSRGPESGVSEKTSGASAHGGMLGADAGGNAFPWSNAMLQWQRTGFHFQPEKNWMNDPNGPVYYKGWYHLFYQYNPDGAIWGNKIAWGHAASRDLLHWRHLPVAMSPDQWYDMNGVWSGSATVLPDGRIVMLYTGSTNASVQVQCLAFPSDPSDPLLINWTKYENNPVMYPPPGVGEKDFRDPTTAWFDGSDDTWRLVIGSKDDRHAGMVMTYKTKDFIDYELVPGLLHRVPGTGMWECIDLYPVGGARGIDMTDAVEAAYTNGGDDVLHVMKESSDDDRHDYYALGRYDAAKNIWTPLDTDADVGVGL…	676
103	TaVI21	MSMETGDLGSVPCSYAQLPDDAEAGRTRPGRTGPLCAAILLTSAALLLVVAALAGVRLVGQLPAAGVVVSGHPSTVDVAPRSTSSRGPESGVSEKTSGAATVDIHGGMLGADAGGNAFPWSNAMLQWQRTGFHFQPEKNWMNDPNGPVYYKGWYHLFYQYNPDGAIWGNKIAWGHAASRDLLRWRHLPVAMSPDEWYDINGVWSGSATILPDGRIVMLYTGSTNASVQVQCLAFPTDPSDPLLINWTKYENNPVMYPPPGVGAKDFRDPTTAWFDGSDDTWRLVIGSKDDRHAGMVMTYKTKNFIDYELVPGLLHRVPGTGMWECIDLYPVEGMRGIDMTDAVAAATTNGGDDVLHVMKESSDDDRHDYYALGRYDAAKNTWTPLDVDADLGIGLRYDW…	672
104	TaVI22	MEARDGGSAPLPCSYAPLPEDAEAAATVGRVRRTAGLLCAALLLATVAVLLVVAALAGVRLAGQLPAGGIVVMSGHQTTVDTAPMSASSRGPESGVSEKTSGAGARGGMLRADAGGNAFPWSNAMLQWQRTGFHFQPEKNWMNDPNGPVYYKGWYHLFYQYNPDGAIWGNKIAWGHAASRDLLRWRHLPVAMSPDQWYDINGVWSGSATVLPDGRIVMLYTGSTNASVQVQCLAFPTDPSDPLLINWTKYENNPVMYPPPGVGDKDFRDPTTAWFDGSDDTWRLVIGSKDDHHAGMVMTYKTKDFIDYELVPGLLHRVPGTGMWECIDLYPVGGVRGIDMTEAVAAASNNGGGDVLHVMKESSDDDRHDYYALGRYDAAMNTWTPLDSDADVGIGLRYD…	678
105	TaVI23	MEARDGGSAPLPCSYAPLPEDAEAAATVGRARRTAGPLCAALLLATAAVLLVVAALAGVRLADQLPVGGNMSDHQTTVDAAPMSTSSRGPESGVSEKTSGAATHGGMLGADAGGNAFPWSNAMLQWQRTGFHFQPEKNWMNDPNGPVYYKGWYHLFYPYNPDGAIWGNKIAWGHAASRDLVRWHHLPVAMSPDQWYDINGVWSGSATVLPDGRIVMLYTGSTNASVQVQCLAFPTDPFDPLLINWTKYENNPVMYPPPGVGEKDFRDPTTAWFDGSDDTWRLVIGSKDDRHAGMVMTYKTKDFINYELVPGLLHRVPGTGMWECIDLYPVGGVTGIDMTEAVAAASNNGGGDVLHVMKESSDDNRHDYYALGRYDAAKNTWTPLDTNADVGIGLRYDWG…	671
106	TaVI24	MDSSRVILIPGTPPLPYAYEQLPSSSADAKGIEERPAGGGLRWRACAAVLAASAVVALVVAAAVFGAGGAGRESVASSVPATPATEFPRSRGKEHGVSEKTSGAYSANAFPWSNAMLQWQRTGFHFQPDKYYQNDPNGPVYYGGWYHFFYQYNPSGSVWEPQIVWGHAVSKDLIHWRHLPPALVPDQWYDIKGVLTGSITVLPDGKVILLYTGNTETFAQVTCLAEPADPSDPLLREWVKHPANPVVFPPPGIGMKDFRDPTTAWYDESDGTWRTIIGSKNDSDHSGIVFSYKTKDFISYELMPGYMYRGPKGTGEYECIDLYAVGGGRKASDMYNSTAEDVLYVLKESSDDDRHDWYSLGRFDAAANKWTPIDTELELGVGLRYDWGKYYASKSFYDP…	661
107	TaVI25	MESSRGILIPGTPPLPYAYEPLPSSSADANGQEDRRITGGVRWRAWAAVLAVGALVVAAAVFGASRVDRDAVASSVPATAEHGVLEKASGPYSASGGFPWSNAMLQWQRTGYHFQPEKNYQNDPNGPVYYKGWYHFFYQHNPGGTGWGNISWGHAVSRDMVHWRHLPLAMVPEHWYDIEGVLTGSITVLPDGRVILLYTGNTETFAQVTCLAEAAEPSDPLLREWVKHPANPVVYPPPGIGMKDYRDPTTAWFDNSDNTWRIIIGSKNDTDHSGIVFTYKTKDFVSYELIPGYLYRGPAGTGMYECIDLFAVGGGRAASDMYNSTAEDVLYVLKESSDDDRRDYYALGRFDAAANTWTPIDTEQELGVALRYDYGRYDASKSFYDPVKQRRIVWGYVVE…	648
108	TaVI26	MAPRDRKTSRSKDFLLSSGTAAVPVKSRSAVPDTPPVLFAYGALPYQQSGGRRRWRECTVVLGAVAMVALFLTHALLPRASVLSEETRGQARADQNIIVAAGADADGFPWSNEMLQWQRTGFHFQPEKNYMNDPNAPMYYRGRYHFFYQYNPTGVVWGNITWGHAVSRDLVHWRHLPLAMVPDQWYDIHGVLTGSATILPNGTVIVLYTGKTDTSAQVQCLALPADPDDPLLVNWTKHPANPVILPPPGIGLQDFRDPTTAWFDRSDLTWRTLIGSKDNNGHAGIALMYKTKDFIRYELIPEVLHRVEGTGMWECVDFYPVGGSNNSSEEALYVLKASMDDERHDYYALGRYNAATNTWTPLDPELDVGIGLRYDWGKFFAATSFYDPVKRRRVMWAYV…	649
109	TaVI27	MKSRGASAVPDTPPVMSGHALQQHQRGGGGGGGGTRWRECAAVLGAVAVVVLVVTHALLNVGDNLDDVADPVARLRAATDEKAAVLSKKTPGEAQAEQDIKAAAGADADRFLWSKEMLQWQRSGYHFQPDGNFMNDPNAPMYYRGLYHFFYQYNPKGVVWNKIAWGHAVSSDLVHWRHLPVAMVPDQWYDINGVLTGSATMLPNGTVILLYTGNSDTFAQVQCLAFPADPADPLLRTWTKHPANPVIFPPPGIGDRDFRDPMAAWFDKSDNTWRTIIGSKDDHGHAGIALMYKTKDFIKYELIPDPVHRVEGTGMWECIDLYPISGGSDSSEEVIHVMKASVNDEWHDYYALGRFDAEANRWTPLDPEADVGIGMRVDWGKFYASTSFYDPVKQRRVSW…	647
110	TaVI28	MALSKTQGRPRWKTFLFSFVAAAVGMKLRAGTPPVLYSYASMQQRSGGGVRCRECIAVLGAAALVVLVVTHALLPGARLGDLGDVVSPVLRLRRARREEVPSSEKTVGEIGDEADGFLWSNAMLQWQRTGYHFQPEKNYMNDPNAPMYYRGWYHFFYQYNPKGVTWGNISWGHAVSRDMVHWHHLPLAMVPDRWYDIKGVLTGSATVLPDGKVVLLYTGNTDTLAQVQCLAVPADPHDPLLRTWTKHPANPVLLPPPETGKKDFRDPMTAWFDKSDNTWRTMIGSKDDNGHAGVALMYKTKDFVKFELIPRPVHRVEGTGMWECVDFYPVGNRNSSQEELYVLKASMDDERHDYYALGRYDAVTNTWTPLDPETDVGIGLRYDWGKFFASTTFYDPTKR…	652
111	TaVI29	MESHAMPYRTSGGFRWRACAAVLAISAVAALLVAHTLTVARVSSDGHVRARVLAETESSTGEGGGGNKDRFPWSNAMLQWQRTGFHFQPDKHYMNDPNAPMYYRGWYHFFYQYNPGGETWGNISWGHAVSRDMVNWRSLPLAMVPEHWYESNSVLTGSATLLPNSKVVVLYTGNTDDLAQVQCLAEPADPNDPLLRTWTKYPGNPVLFPPPGTYKKDFHDPMTAWFDKSDNTWRTMIGSKGDHGHAGIALMYKTKDFINFELIPHPVHRVEGTGMWECVDLYPVGDSKNSSEKELYVLKASMDDERHDYYALGRFDAAANKWTPLDPELDVGIGLRYNWGKLFASTSFYDPVKRRRVSWGYVGETDSNLTDIAKGWANLQAIPRTVVLDEKTQTNLLQW…	609
112	TaVI30	MGSHGKPPLPYAYKPLPSGAAVDADGERTGWTRWRVCATVLTASAMVVVVVGATLLAGFRVDQAVDEEAAAGFPWSNEMLQWQRSGYHFQTAKNYMSDPNGLMYYNGWYHMFFQYNPVGTDWDDGMEWGHAVSRNLVTWRTLPIAMVADQWYDILGVLSGSMTVLPNGTVIMIYTGATNASAVEVQCIATPADPNDPFLRRWTKHPANPVIWSPPGIGTKDFRDPMTAWYDESDDTWRTLLGSKDDHDGHHDGIAMMYKTKDFLNYELIPGILHRVQRTGEWECIDFYPVGHRSNDNSSEMLHVLKASMDDERHDYYSLGTYDSAANTWTPIDPELDLGIGLRYDWGKFYASTSFYDPAKKRRVLMGYVGEVDSKRADVVKGWASIQSVPRTIALDEKT…	620
113	TaVI31	MESRAISPGETALPYAYAPLAPSDVAEERRGGGGGVRWRACVAVLAASAVVVLVVASALAGSGRVDRVVGGDVVADMPPLAETARSRGRDAGVSEKTSGAADEMVGLLGAGGDADGFPWSNAMLQWQRTGFHFQPEKNWMNDPNGPVYYRGWYHLFYQYNPEGAVWGNIAWGHAVSRDLIHWRHLPLAMVPDQWYDINGVWTGSATVLPDGSLVMLYTGSTNTSVQVQCLAVPADPNDSLLRNWTKYEANPILVPPPGIGDKDFRDPTTAWFDESDKTWRTVIGSKDNHGHTGIVMTYKTKDFINYELIPGLLHSVPGTGMWECIDFYPVGGADGSEELYVMKESSDDDRHDWYALGRYDAAANKYTPIDAEMDVGIGLRYDWGKFYASKTFYDPSKNR…	657
114	TaVI32	MKSRAGTPPVLYSYASMQQRSGGGMKWRECVAVLGAAAMVVFVVTHSLLPGARVGDLGDVVSPVLRLRRARREEAAVPSSEKTVGEIGDEADGFPWSNAMLQWQRTGYHFQPEKNYMNGMESITSDDGIFRCKSSCVLSPRLALCLEEETDWQLLAAFFAVVLFVCLAEKETDHLLLTCSGDMHACMHADPNAPMYYRGWYHFFYQYNPEGVTWGNISWGHAVSRDMVHWHHLPLAMVPDRWYDIDGVLTGSATILPDGKVVLLYTGNTDTLAQVQCVAEPADPHDPLLRTWIKHPANPVLFPPPGTYKKDFRDPMTAWFDKSDNTWRTMIGSKDNNGHAGIALMYKTKDFVKFELIPRPVHRVEGTGMWECVDFYPVGGNSNSSLQEELYVLKASMDD…	702
115	TaVI33	MESSRGTIIPGTPPLPSSLTDVNGQEGRRTRTSGGVRWHAWAAVLAVVALVVAAVVFGASRVHPDAVASSSVRAMAEHGVSEKTSGAYSASGGFPWSSAMLQWQRTGFHFQPDKNYMNDPNGPVYYRGWYHLFYQHNPGGTGWGNISWGHAVSRDMVHWRHLPLAMVPDHWYDIEGVCTGSITILPDGRVIVFYTGYTETFAQVTCLAEAADPSDPLLREWVKHPANPVVYPPPGIGMKDYRDPTTAWFDNSDNTWRIIIGSKNDTDHSGIVFTYKTKDFVSYELIPGYLYRGPAGTGMYECIDMFAVGGGRKASDMYNSTAKDVLYVLKESSDDDRRDYYALGRFDAAANTWTPINTERELGVSLRYDYGRYDASKSFYDPVKNRRIVWGYVVETDSS…	643
116	TaVI34	MDSSRVILIPGTPPLPYAYEQLPSSSADAKGIEEERAGGGGLRWRACAAVLAASAVVALVVAAAVFGASGAGWDAVAASVPATPATEFPRSRGKEHGVSEKTSGAYSANAFPWSNAMLQWQRTGYHFQPDKYYQNDPNGPVYYGGWYHFFYQYNPSGSVWEPQIVWGHAVSKDLIHWRHLPPALVPDQWYDIKGVLTGSITVLPDGKVILLYTGNTETFAQVTCLAEPADPSDPLLREWVKHPANPVVFPPPGIGMKDFRDPTTAWFDESDGTWRTIIGSKNDSDHSGIVFSYKTKDFLSYELMPGYMYRGPKGTGEYECIDLYAVGGGRKASDMYNSTAEDVLYVLKESSDDDRHDWYSLGRFDAAANKWTPIDEELELGVGLRYDWGKYYASKSFYD…	662
117	TaVI35	MESSRGILIPGTPPLPYAYEPLPSSSADANGQEDRRTSGGVRWRSWATVLAVVALVVVAAVFGASRVDRDAVVSSASATAVHGVSGAYSSHGGFPWSNAMLGWQRTGYHFQPEKNYQNDPNGPVYYKGWYHFFYQHNPGGTGWGNISWGHAVSRDMVHWRHLPLAMVPEHWYDIEGVLTGSITVLPDGRVILLYTGNTETFAQVTCLAEAADPSDPLLREWVKHPANPVVYPPPGIGMKDYRDPTTAWFDNSDNTWRIIIGSKNDTDHSGIVFTYKTKDFVSYELIPGYLYRGPAGTGMYECIDMFAVGGGRKASDMYNSTAKDVLYVLKESSDDDRRDYYALGRFDAAANTWTPIDTERELGVALRYDYGRYDASKSFYDPVKERRIVWGYVVETDSW…	644
118	TaVI36	MAPRDRRTTRSKDFLLSSGTATVAVKSPCAVPDTPPVPFAYGGLLYQQSGGRRRWRECTVVLGAVAMVALFVTHALLPRASVLSEETPGETRAEQNIMVSAGADADGFPWSNEMLQWQRTGFHFQPEKNYMNDPNAPMYYRGRYHFFYQYNPTGVVWGNITWGHAVSRDLVHWRHLPLAMVPDQWYDIHGVLTGSATILPNGTVIVLYTGKTDTSAQVQCLALPADPDDPLLVNWTKHPANPVILPPPGIGLQDFRDPTTAWFDQSDLTWRTLIGSKDDNGHAGIALMYKTKDFIRYELIPRVLHRVEGTGMWECVDFYQVGGGNNSSEEALYVLKASMDDERHDYYALGRYDAATNTWTPLDPELDVGIGLRYDWGKFFAATSFYDPVKRRRVMWAYV…	648
119	TaVI37	MAPPRDRRMSRSRESLSSSEAQAVTMKSRGASAVPDTPPVMSGHAPQQHQRGGGGGTRWRECAAVLGAVAVVALVVTHALHNVGDDLNDVADPVARLRAATDEKAALLSKKTPGEAQAEQDIKAAAGADADGSPWSSEMLLWQRTGYHFQPDGNFMNDPNAPMYYRGLYHFFYQYNPKGVVWNKIAWGHAVSSDLVHWRHLPVAMVPDQWYDINGVLTGSATMLPNGTVILLYTGNSDTFAQVQCLAFPADPEDPLLRIWTKHPANPVIFPPPGIGDRDFRDPMAAWFDKSDNTWRTIIGSKDDHGHAGIALMYKTKDFIKYELIPDPVHRVDGTGMWECIDLYCISGGSNSSEEVIYVMKASVNDEWHDYYALGRFDAEANRWTPLDPEADVGIGMRV…	669
120	TaVI38	MGLTSFAKKKDGSKLMIQWYRSLASAQLYIRDKSRSQRLKKERTRSKTFLFSSVAAMKSRAGTPPVLYSYASMQQRSSGGVRWRECGAVLGAAALVVLVVTHALLPGARLGDLGDVVSPVLRLRRARREEAAVPSSEKMVGEIGDEADGFAWSNAMLQWQRTGYHFQPEKNYMNGMESITSRLSFQIQILLYVLPRHRRLCLEEETDWQWLAAFFAVFLFVCLPEKETDYLLLTCSGDMHACMHADPNAPMYYRGWYHFFYQYNPEGVTWGNISWGHAVSRDMLHWHHLPLAMVPDRWYDIKGVLTGSATILPDGKVVLLYTGNTDTLAQVQCLAVPADPHDPLLRTWTKHPANPVLLPPPGTGKKDFRDPMTAWFDKSDNTWRTMIGSKDDNGHAGVA…	756
121	TaVI39	MYYRGWYHFFYQYNPRGETWGNISWGHAVSRDMVNWRSLPLAMVPEHWYESNGVLTGSATLLPNGKVVVLYMGNTDNLAQVQCLAQPVDPNDPLLRTWTKYPGNPVLFPPPGTYKKDFRDPMTAWFDKSDNTWRTIIGSKDDHGHAGIALMYKTKDFINFELIPHPVHRVEGTGMWECVDLYPIGDSKNSSEKELYVLKASMDDERHDYYALGRFDAAANKWTPLDPELDVGIGLRYNWGKLFASTSFYDPAKRRRVSWGYVGETDSNLTDIAKGWANLQAIPRTVALDEKTRTNLLQWPVKEIDTLRHNPTNFGSITVGTGSVIPLSLHQAAQLDIEASFRLNASVVAALNEADVSYNCSTSGGAANRGVLGPFGLLIHTTKSRSEQMAVYFYVSRGL…	509
122	TaVI40	MGSHGKPPLPYAYKPLPSGAAAADADGERTGWTRWRVCATVLTASAMVVVVVGATLLAGFRVDQAVDEEAAGGFPWSNEMLQWQRSGYHFQTAKNYMSDPNGLMYYRGWYHMFFQYNPVGTDWDDGMEWGHAVSRNLVTWRTLPIAMVADQWYDILGVLSGSMTVLPNGTVIMIYTGATNASAIEVQCIATPADPNDPFLRRWTKHPANPVIWSPPGIGTKDFRDPMTAWYDESDDTWRTLLGSKDDQDGHHDGIAMMYKTKDFLNYELIPGILHRVERTGEWECIDFYPVGRRSSDNSSEMLHVLKASMDDERHDYYSLGTYDSAANTWTPIDPDLDLGIGLRYDWGKFYASTSFYDPAKKRRVLMGYVGEVDSKRADVVKGWASIQSVPRTIALDEK…	621
123	TaVI41	MHPESTNFCFLQCSSGAAMESHAVPSEQPAYKPLPSTVNEDAHEHQSGGMRWRACAALLAASAVVLVVVLVTATTPGGGARVDQASVNGADEDAGGFPWSNEMLQWQRATFHFQPEKNFMSDPNGLVYYRGWYHMFYQYNPKGIAWAFGILWGHAASRDIVHWCQLPLAVLPDQWYDIQGVLSGTITVLPNGTLIMLYTGATNVSTVEVQCVAVPDDPNDPLLRRWTKHPANPVLFSPPWISTNDFRDPTSAWYDGSDHTWRTVLGSKDDHNGHHAGIAFMYKTKDFLNYELVPGILHRVENTGEWECIDFYPVGGGNNSSEVLYVLKASMDDERHDYYSLGRYDAAANTWTPVDPEADLGIGLRYDWGKLYASSSFYDPVKRRRIMMGYVGEVDSAKA…	643
124	TaVI42	YPFLPPVRRSAGIDSYIFSWKPSSMESRAISPGETALPYAYAPLAPSDVAEERRGGGGGGVRWRACVAVLAASAVVVLVVASALAGSGRVDRVVGGDVVADMPPLAETARSRGRDAGVSEKTSGAADEMVGLLGAGGDADGFPWSNAMLQWQRTGFHFQPEKNWMNGPVYYRGWYHLFYQYNPEGAVWGNIAWGHAVSRDLIHWRHLPLAMVPDQWYDINGVWTGSATVLPDGSLVMLYTGSTNASVQVQCLAVPADPNDSLLRNWTKYEANPILVPPPGIGDKDFRDPTTAWFDESDKTWRTVIGSKDNHGHTGIVMTYKTKDFINYELIPGLLHSVPGTGMWECIDFYPVGGADGSEELYVMKESSDDDRHDWYALGRYDAAANKYTPIDPEMDVGI…	679
125	TaVI43	MKSRAGTPPVLYSYASMQQRSGGGMRWRECVAVLGAAAMVVFVVTHSLLPGARVGDLGDVVSPVLRLRRARREEAAVPSSEKTVGEIGDEADGFPWSNAMLQWQRTGYHFQPDKNYMNGMESITSDDGIFRCKSSCVLSPRLALCLEEETDWQWLAAFFAVFLFVCLAEKETDHRLLTCSGDMHAYMHADPNAPMYYRGWYHFFYQYNPEGVTWGNISWGHAVSRDMVHWHHLPLAMVPDRWYDINGVLTGSATILPDGKVVLLYTGNTDTLAQVQCVAEPADPHDPLLRTWIKHPANPVLFPPPGTYKKDFRDPMTAWFDKSDNTWRTMIGSKDNNGHAGIALMYKTKDFVKFELIPRPVHRVEGTGMWECVDFYPVRGNSNSSQEELYVLKASMDDE…	701
126	TaVI44	MESSRGTLIPSTLPLPSSSTDVDGQEVRRTRTSGGMRWRAWAAVLAVVALVVAAAVFGASRVHRDAVASSSVRAMAEHGVSEKTSGAYSASGGFPWSSAMLQWQRTGFHFQPDKNYMNDPNGPVYYRGWYHLFYQHNPRGTGWGNISWGHAVSRDMVHWRHLPLAMVPDHWYDIEGVCTGSITVLPDGRVIVLYTGYTKMFAQVTCLAEAADPSDPFLREWVKHSANPVVHPPPGIGMKDYRDPTTAWFDNSDNTWRIIIGSKNDTDHSGIVFTYKTKDFVSYELIPGYLYRGPAGTGMYECIDMFAVGGGRKASDMYNSTAKDVLYVLKESSDDDRRDYYALGRFDAAANTWTPIDTERELGVALRYDYGRYDASKSFYDPVKKRRIVWGYVVETDSW…	643
127	TuCI1	MNGQTTMGLAAAVRPCRQRLLTSASAAAAKASVIRLFPRCPHPQHHHHGRRLPFLVSAASHTSQSDPSTTPTPTPVTSDPRSAVAGNLPFFDRVLFPGSFPPETPPVEDPAPPADFRPASASPVREETETEREAWRLLRRAVVSYCGEPVGTVAAEDPECTEMLNYDQVFIRDFVPSALAFLMRGETEIVRNFLLHTLQLQSWEKTVDCYSPGQGLMPASFKIRTVPLDENNEAFEEILDPDFGESAIGRVAPVDSGLWWIILLRAYCKITGDYSLQERVDVQTGIKLILSLCLSDGFDMFPTLLVTDGSCMIDRRMGIHGHPLEIQALFYSALRCSREMIVMNEGSKHLLRAINNRLSALSFHIREYYWVDMNKINEIYRYKTEEYSHDATNKFNIYP…	644
128	TuCI2	MVLSSTIAPRSKVTELTDDTKYDSLNLEQKKKAWPMERHRSAEVSQAILSKIGHDGFQLCHQPQIPEIVKGGCTPISSCDPSGEFTADSNGMHRHTITDAAWEALKQSIVYFKGQPIGTLAAIDKSQAELNYDQVFMRDFVPSALAFLMKGEPTIVKNFLVETARLQSREKMVDLFKLGQGVMPASFKVHHSHPTKKTETLLADFGEIAIGRVAPVDSGLWWIFLLRAYTKYTRDSSLAESPHCQRAMRLILKLWLSEGFDTSPALLCADGCSMIDRRMGIYGYPLEIQALFFMALRCALSLLKDSDDDFVYQITKRIKALSYHLHSYYWLDFQRLNDIYRYKTEEYSQTALNKFNVIPESIPDWIFDFMPSRGGYFIGNVSPARMDFRWFCLGNFIAI…	645
129	TuCI3	MGIAQAAAPLRLHLGCSGAAPPRPTSLRVGVGFGSHARRKGGRRRSPPRAASSLHPSSNTRAHDHDPALKPPAPAGDVAGRDLNGAADHAPQQRRRAASDLEEEAWALLRESVVSYCGSPVGTIAACDPNDSSPLNYDQVFIRDFVPSGIAFLLKGEYDIVRNFILHTLQLQSWEKTMDCHSPGQGLMPASFKVRVVPLEGDEEGATEEVLDPDFGEAAIGRVAPVDSGLWWIILLRAYGKCSGDLSFHERIDVQTGIKLILKLCLADGFDMFPTLLVTDGSCMMDRRMGIHGHPLEIQSLFYSALLCAREMLTPEDGSADLIRALNNRLMALSFHIREYYWLDKRKLNEIYRYKTEEYSYDAVNKFNIYPDQIPPWLVEWIPPEGGYLIGNLQPAHMD…	646
130	TuCI4	MEAAGAGAATPSHAPMVDTDDFDLSRLLNHRPRINVERQRSFDDRSLGDLYLSAMDGRGAGGYMDSYESMYSPGGGLRSLTGTPASSTRLSFEPHPLVGDAWDALRRSLVCFRGQPLGTIAAVDSSSGEVLNYDQVFVRDFVPSALAFLMNGEPEIVKNFLLKTLLLQGWEKRIDRFKLGEGAMPASFKVLKDPKRGVDTLAADFGESAIGRVAPADSGFWWIILLRAYTKSTGDHTLAETPECQKGIRLIMNQCLAEGFDTFPTLLCADGCCMIDRRMGVYGYPIEIQALFFMSLRCALLLLKPEAEGNKDIMERIVTRLHALSYHMRTYFWLDFHQLNDIYRFKTEEYSHTAVNKFNVIPESIPDWLFDFMPSRGGYFVGNVSPARMDFRWFALGNC…	647
131	TuCI5	MKRVSSHVSIASEAEINLDLSRLLIDKPRFTLERKRSFDEQSWSDLSHRHNDGFDSVAHSPAFRTGFESPFSTGSHFGEPSGPHPLVNEAWEALRKSVVYFRGQPVGTVAAVDHASEEVLNYDQVFVRDFVPSALAFLMNNEPEIVKNFLLRTVHLQSSEKMVDRFKLGAGAMPASFKVDRNVNRNTETLVADFGESAIGRVAPVDSGFWWIILLRAYTKYTGDASLSESPDCQKCMRLILNLCLSEGFDTFPTLLCTDGCSMIDRRMGIYGYPIEIQALFYMALRCALQMLKPDGEGKDFIEKIGQRLHALTYHMRNYFWLDFPHLNNIYRYKTEEYSHTAVNKFNVIPDSIPDWVFDFMPCRGGYFLGNVSPAMMDFRWFALGNCIAIISSLATPEQ…	648
132	TuCI6	MELGAAGMRRSASHNSLSGSDDFDLTHLLNKPRINVERQRSFDDRSLSDVSYSGGHARGGGGFDGMYSPGGGLRSLVGTPASSALHSFEPHPIVGDAWEALRRSLVFFRGQPLGTIAAFDHASEEVLNYDQVFVRDFVPSAMAFLMNGEPEIVKNFLLKTVLLQGWEKKVDRFKLGEGAMPASFKVLHDDKKGIDTLHADFGESAIGRVAPVDSGFWWIILLRAYTKSTGDLTLAERPECQKAMRLILSLCLSEGFDTFPTLLCADGCCMIDRRMGVYGYPIEIQSLFFMALRCALLMLKHDAEGKDFVERIATRLHALSYHMRSYFWLDFQQLNDIYRYKTEEYSHTAVNKFNVIPDSIPDWLFDFMPCEGGFFVGNVSPARMDFRWFALGNMIAIVS…	649
133	TuCWI1	MWNPLWVLGPWLLLLLLQLADGSMEAVVPSPSVPSFVTNPLLRTGYHFQPPKNWINDPNGPLYYKGWYHLFYQYNPKGADWVNTLWAHSVSRDLINWNVLGLALEPSIRSDQYGVWSGSATILLDGTPVLVYTGIDRPDTPYQVQNVAIPKNKSDPLLREWVKPDYNPIIVPDSGMNVTQFRDPSTAWHIDGQWRILVGGEKGSHGQAYVYRSTDFKHWVRAKHPLHSAINGMWECLDFFPVLMQGKKGLDTSDQSGRVKYVLKSSLEKARYDYYTIGTYNSRTERYVPDDLNGDYHRLRYDYGKFYARRVLVGWANESDTVPDDIAKGWSGIHAIPRKTWLDPGGKQLVQWPIEEVEQLRRKSVSVTNKVVKPRNHFEVKGLETYQADVEVSFEIPNL…	650
134	TuCWI2	MVVLGGRVAWACSVLLLLQLAGASHVVYETHLLEAEAAAADVPPSILDPELSTGYHFRPIKNWINVHAAPMFYKGWYHFFYQYNPKGAVWGNIVWAHSVSRDLINWVALETAIQPSIKSDKYGCWSGSATILRDGTPAIMYTGIDRGDINYEVQNIAFPKNKSDPLLREWVKPKSNPIIVPEGGINATQFRDPTTAWYADGHWRLLIGALSGASRGVAYVYRSRDFMRWTRVRKPLHSAPTGMWECPDLYPVTVDGRQNGLDTSVTSSPKVKHVLKNSLDLRRYDYYTVGTYDRKTERYVPDNPAGDEHHLRYDYGNFYASKTFYDPVKRRRILWGWANESDTAVDDVAKGWAGIQAIPRKVWLDPSGRQLMQWPVEELEALRAKKPVSLKDRVVKRGE…	651
135	TuCWI3	MASRMELTVVFFVTPAGPMYHNGVYHLFYQYNPHGATWGVGNLSWGHSVSGDLVNWAALDAALEPTSPFDANGCWSGSATILPGGVPAILYTGISADGEQVQNVAFPKNASDPLLREWVKPSYNPVIPLPADVPLDFFRDPSTAWLGRDGLWRLAVSAKVGNAVGSTLIYRSKDFRLWERNAAPLQESRAAGMVECPDLFPVAEPGAEEGLDHAPRTGTGVKHVLKLSATDTFQDYYAVGRYNDTTDTFVPEDDGDDCQSWRRLDYGHIYASKSFFDARKNRRVLWSWANETDSQADDVAKGWSGVQIFPRKVWLDNDGKQLRQWPIEEIETLRSRKAGLLGTVVNSGGVNEIVGVAGTQADVEVIFEIPALEGAERFEPNWLLDPQRLCGEKGASVQG…	652
136	TuCWI4	MYHNGMYHFFYQYNPRGPTWGDGKLSWGHSVSGDLVNWADVGNALDPTSPFDVNGCWSGSATVLPGGRPAILYTGMDDANKAQVQNVAFAKNPSDPLLREWEKPSCNPVIPMPEDVTGNNFRDPTEAWRGRDGLWRVAVAAEVAGVGSLLVYRSADFLHWERNAGAPLHAASSRDGDGPAVLECPDLFPMAAPGAMEGLDVSASRAGVLHVLKLSDFAKEDHYMVGRYDDEKDTFTPAEPERGGDCANWRRLDHGHLYASKSFYDARKKRRVLWAWVDETDGGGEGRGWAGIQAFPRAMWLDTDGKRLVQWPVEEIETLRRKRVGLQWATEVEAGGRKEIAGIVSSRADVQAVFEIPNLEEAETLDPKWLQDPKGLCAEKGASVPGGVGPFGLLVMASG…	653
137	TuCWI5	MAARLPLAACIVAFHLCLLLSPSTALRRLSEAESSLARHGVGIRPAYHFLPAKNWQNDPNGPMYHNGVYHMFYQYNPLGAMWQPGNLSWGHSVSRDLVNWDALDTALDPTAPFDYNGCWSGSATILPGGIPVLLYTGRIDADKEVQVQNVAFPKNPADPLLREWVKPAYNPVIPLPADVPGDNFRDPTTAWVGRDGLWRIAVAAKVGGPNGIASTLIYRSKDFQHWKRNALPLYTSRAAGMVECPDLFPVAEPGVEEGRLGYASGPASGAVRHVLKLSVMNTTQDYYAVGRYDDVVDTFVPEVDVERNADDCRTWRRFDYGHVYASKSFFDSSKNRRVLWAWANESDSQDNDIARGWSGVQTVPRKVWLDEDGKQVRQWPIEEIETLRSKRVVGLLGAQ…	654
138	TuCWI6	MGTAAALALAIVVSLLCWTAAHASHVVYPELQSLEAKEVATELRTGYHFQPPKHWINDAGPMYYKGLYHLFYQYNPKGAVWGNIIWAHSVSTDLIHWVALEPAIYPTMPFDVNGCWSGSATLLPNGVPVIMYTGIDPHKNQVQNVAYPANLSDPYLRQWVKPDYNPIISPDHGINASAFRDPTTAWYGPDGHWRLVVGTKENMRGIAVLYRSRDFKKWVKARHSLHAGLTGMWECPDFFPVAVAGGSRNHQSGVDTVELHDRVVAKEVKYVLKVSLELTRYDYYTIGTYDHDKERYTPDHAFLDNDYDLRYDYGDFYASKSFFDPTKKRRVLWGWANESDTVTDDHHKGWAGIQAIPRKIFLSRSGRQLIQWPVEEVKSLRSKHVNVSNKAVKGGEYFE…	655
139	TuCWI7	MGTAAALALAIVVSLLCWTAAHASHVVYPELQSLEAKEVATELRTGYHFQPPKHWINDAGPMYYKGLYHLFYQYNPKGAVWGNIIWAHSVSTDLIHWVALEPAIYPTMPFDVNGCWSGSATLLPNGVPVIMYTGIDPHKNQVQNVAYPANLSDPYLRQWVKPDYNPIISPDHGINASAFRDPTTAWYGPDGHWRLVVGTKENMRGIAVLYRSRDFKKWVKARHSLHAGLTGMWECPDFFPVAVAGGSRNHQSGVDTVELHDRVVAKEVKYVLKVSLELTRYDYYTIGTYDHDKERYTPDHAFLDNDYDLRYDYGDFYASKSFFDPTKKRRVLWGWANESDTVTDDHHKGWAGIQAIPRKIFLSRSGRQLIQWPVEEVKSLRSKHVNVSNKAVKGGEYFE…	656
140	TuCWI8	MGTAAAALSVVSLLCWTASTAVHASHVIYPELQSLETKEVAQELRTGYHFQPPKHWINDAGPMYYKGLYHLFYQYNPKGAVWGNIIWAHSVSTDLIHWVALEPAIYPTMPFDVNGCWSGSATLLPNGVPVIMYTGIDPHKNQVQNVAYPANLSDPYLRQWVKPDYNPIISPDHGINASAFRDPTTAWYGPDGHWRLVVGTKENMRGIAVLYRSRDFKKWVKARHSLHAGLTGMWECPDFFPVAVAGGSRNHQSGVDTVELHDRVVAKEVKYVLKVSLELTRYDYYTIGTYDHDKERYTPDHAFLDNDYDLRYDYGDFYASKSFFDPTKKRRVLWGWANESDTVTDDHHKGWAGIQAIPRKIFLSRSGRQLIQWPVEEVKSLRSKHVNVSNKAVKGGEYF…	657
141	TuCWI9	MAQSWAFFLLVVLCFCCVSDLICGSNGERVFLYPQSQKVSSIVSQRYRTAYHFQPPKNWINDPNGPMYYNGIYHEFYQYNPNGSVWGNIVWGHSVSTDLINWIPLETAIARDTPSDINGCWTGSATILPGNRLVIIYTGADPEKRQVQNIVVPKNMSDPYLREWTKAGNNPVIQPVGPGLNSGQFRDPTTGWVGPDGLWRIAVGAELNGDSAALLYKSKDFLNWTRVDHPLYSSNSSSMWECPDFFAVLPGNSGGLDLSAAIPNGAKHVLKMSLDSCDKYMIGVYDLKSDTFIPDTVLDDRRLWLRIDYGNFYASKSFFDSKKSRRIIWGWTNETDSSSDDVAKGWAGIHAIPRTIWLDSHGKQLLQWPVEEVESLRGNEINHQGLELKKGGLFEIKGT…	658
142	TuCWI10	MHWINDPNGVLYYKGVYHLFYRYNPKGAVWGNIVWAHAVSTDLVNWVMLQPAIYPTAPFDVNGCWSGSATVLPDGTPAIMYTGIDGDGRQVQNVAYPKDLSDPYLREWVKPDYNPVIAPGPGINATAFRDPTTAWRGPDGLWRLEVGTKDNHRGIAVLYRSRDFRRWVPVRRPLHHGDTGMWECPDFYPVTSHGVLGDVKHVLKVSLDLTRFEYYTFGAYDHATETYVPDAALADGNDGLRYDYGNFYASKTFLDPAKHRRILWGWANESDSTADDVRKGWAGVQAIPRKIWLAANGKQLMQWPVAEVESLRSNHVNITDRLIKGGDYFEVLGLTTPAQADVEVSFAAMDLDKAEPFDPAWRGADAQTVCAARGADVKGGVGPFGLWVLASDELKERTA…	659
143	TuCWI11	MSVFTVWLAGLACMFSTSVLFQILVRPCSNGGVFFCSQSSTKIPSIVSKRYRTAYHFQPPKNWMNDPSGPMYYNDIYHEFYQYNPDGSNSPSLSYNIVWGHSVSTDLVNWIGLEPVLVPDTPSDICGCWTGSATILPGNQPAITYTGLINMEKHQVQNIALPKNRSDPYLREWTKAGNNPVIQPVIPGLNSSQFRDPTTGWIGPDGLWRIAVGADLNGSSTALLYKSEDFLNWNSVEHPLYSSNSFDMWECLDFFAVLSGSNGGLDMSSAIPNGAKHVLKMGMDYSDKYMIGVYDLKRDVFVPDTVIDDYRLWLRIDYGNFYASKSFFDSKQGRRIIWAWSNETDASSDDVAKGWAGIHSIPRTIWLDSDGKRLLQWPVEEIESLRRNEINHQGLELKK…	660
144	TuCWI12	MGTPKRVVAPLALLLLLQLAGASHEVRRSLEAEAASPSVPASILSPLLRTGYHFQPPMNWINDPNGPLYYKGWYHLFYQYNPKGAVWGNIIWAHSVSRDLINWIALDPAIKPSIPTDQFGVWSGSATILPNGTVAMLYTGIDRPGTNYQIQNIAFPKDPSDPLLREWVKPGYNPIAVPEAGMNATQFRDPTTAWHAGDGLWRMLVGGLKPGTLRGMAILYRSRDFKHWVRAKHPLHSALTGMWECPDFFPVREPGKTNGLDTSEFGPHYKYVLKNSLDLTRYDYYTVGTYNNRTERYVPDNPTGDVYQRLQYDYGNFYASKTFYDPAKNRRVLLGWANESDSVAHDNAKGWAGIHAIPRKIWLDPSGKQLLQWPVEELDQLRGKAVSVGDKVVKPGQHF…	661
145	TuCWI13	MAQAWAFLLPVLVFGSYMTSLFFPTYISGPLCGGDGGGRSLFLCAQAPKDQDPSPAVSTMYKTAFHFQPAKNWMNGPMYFNGFYHEFYQYNLNGPIFGDIVWGHSVSTDLVNWIGLEPALVRDTPSDIDGCWTGSVTILPGGKPVIIYTGGDKDQHQAQNIAFPKNRSDPYLREWIKAANNPVLRPDEPGMNSIEFRDPTTGWIGPDGLWRMAVGGELNGYSAALLYKSEDFLNWTKVDHPLYSHNGSNMWECPDFFAVLPGNNAGLDLSAAIPQGAKHALKMSVDSVDKYMIGVYDLQRDAFVPDNVVDDRRLWLRIDYGTFYASKSFFDSNKNRRIIWGWSRETDSPSDDLEKGWAGLHTIPRTIWLADDGKQLLQWPVEEIESLRTNEISHQGIEL…	662
146	TuCWI14	MALPWAFVLLPALFFLSSSVSNLFFSNSSSNGSGGRCSLCPESPEVSFCPLSPEVPYIVSTRYRTAYHFQPPRNWINGLMYYKGIYHNFYQYNPHCALWCWGDIAWGHSVSTDLVNWIQLEPVIEPDNPSDIDGCWTGSATILSGGQPVILYTGVSIDNCQVQNLLLPRNLSDPYLREWTKAGNNPVIQPVVPGLNRSCFRDPTTGWIGPDGLWRIAVGAQLYSYTAALLYKSEDFLSWTRVDHPLYSHNLSNMWECPDFFAVLPGYNSGLDMSVAVPRGAKYALKMSVGYFDKYLIGVYDLKRDAFVPDTIVDDCRLWLRIDYGNFYASKSFFDLKKGRRIIWGWSQEADCRSDDVAKGWAGIHTIPRTIWLDDNGKQLLQWPVDEIESLRTNEINHQ…	663
147	TuCWI15	MFHHRHGCGWPLLLLLLGFPFDESSLLRGEAAAAGSHRVVLYPESATVSSIVSSKYRTAFHFQPPKNWINGTSGPLYYKGLYHLFYQYNPGSVVPGNKTWAHSVSTDLVNWLRLETALDRTEPYDAKGCWSGSVTVLADGRPAILYTGADDVKNQAQCIAFPSNSSDPYLREWTKPSSNPVIRPDGPGLNPRQFRDPTTGWTGPDGQWRIAVGAELDGYSAALLYKSEDFVSWSRVDHPLYSSNSSTMWECPDFFAALPGNTSGLDLSAATPSGAKHVLKMSLDSCDKYMVGVYDLEADKFAPDNVVDDRRLWLRIDYGNYFASKSFFDAKKGRRIIWGWANESDSSSDDAAKGWAGIQAIPRTIWLDSDGNQLLQWPVEEIESLRRNEISHQGIELKK…	664
148	TuVI1	MIPAVPAIVDGGFHAAQSAKTPLLPETNLKGRRPPARQKRPSTVLPAIAWTVLLLALAGLVVYRQRHGDGQAAAPGDQVAAAGRAVEMAASRGVVQGVSEKSTAPALLGGGAYDWTNAMLAWQRTAFHFQPQKNWMNDPNGPLYYKGWYHLFYQWNPDGAVWGNITWGHAVSRDLVHWLHLPLAMVPDHWYDINGVWTGSATQLPDGRIVMLYTGSTEDGVQVQLLAEPADPSDPLLRRWAKSEANPVVVPPPGVGLTDFRDPTTAWLNPADKAWRITIGSKNQEHAGLALVYRTEDFVHYDLLPTLLHVVQGTGMWECVDFYPVSADPAAGVGLDTSAAPGPGVKHVLKTSLDDDRNDYYGIGTYDPATDRWAPDDAAIDVGIGLRYDYGKFYASKTF…	665
149	TuVI2	MSMETRDRGSMPALVPCFYAQLPPDDDEAQAGRARPGRTGPVCAAMLLTLAAVLLAVAALAGVKLASELPASGIVMSGHPTEVDAAPMSTSSRGPESGVSEKTSGAGAHGGMLGADAGGNAFPWSNAMLQWQRTGFHFQPEKNWMNDPNGPVYYKGWYHLFYQYNPDGAIWGNKIAWGHAASRDLLHWRHLPVAMSPDQCYDMNGVWSGSATVLPDGRIVMLYTGSTNASVQVQCLAFPTDPSDPLLINWTKYENNPVMYPPPGIGEKDFRDPTTAWFDGSDDTWRLVIGSKDDRHAGMVMTYKTKDFIDYELVPGLLHRVPGTGMWECIDLYPVGGARGIDMTDAVEAGSTNGGDDVLHVMKESSDDDRHDYYALGRYDAAKNIWTPLDTDADVGVGL…	666
150	TuVI3	MSMDTGDRGSVPCSYAQLPDDAEAGRTRPGRTGPLCAAVLLTSAAVLLAVAALAGVRLAGQLPAAGVIMSGHPTTVDMAPMSTSSRGPESGVSEKTSGAATVDVHGGMLAADAGGNAFPWSNAMLQWQRTGFHFQPEKNWMNDPNGPVYYKGWYHLFYQYNPDGAIWGNKIAWGHAASRDLLRWRHLPVAMSPDQWYDINGVWSGSATVLPDGRIVMLYTGSTNASVQVQCLAFPTDPSDPLLINWTKYENNPVMYPPPGVGEKDFRDPTTAWFDGSDDTWRLVIGSKDDRHAGMVMTYKTKDFMEYELVPGLLHQVPGTGMWECIDLYPVGGVRGIDMTDAVAASPTNGGDDVLHVMKESSDDDRHDYYALGRYDGAKNTWTPLDVDADLGIGLRYDW…	667
151	TuVI4	MEARDGGSAPLPCSYAPLPEDAEAATTVGRAHRTAGPLCAALLLATAVVLLVVAALAGVRVNGQLPAGGIVVMSDHQTTVDAAPMSTSSRGPESGVSEKTSGAGAHGGMLGADAGGNAFPWSNAMLQWQRTGFHFQPEKNWMNDPNGPVYYKGWYHLFYQYNPDGAIWGNKIAWGHAASRDLVRWRHLPVAMSPDQWYDINGVWSGSATVLPDGRIVMLYTGSTNASVQVQCLAFPTDPFDPLLINWTKYENNPVMYPPPGVGEKDFRDPTTAWFDGSDDTWRLVIGSKDDRHAGMVMTYKTNDFINYELVPGLLHRVPGTGMWECIDLYPVGGKRGIDMTEVVAAASTNGGDDVLHVMKESSDDDRHDYYALGRYDAAKNTWTPLDADADVGIGLRYD…	668
152	TuVI5	MSMDTGDRGSVPCSYAQLPDDAEAGRTRPGRTGPLCAAVLLTSAAVLLAVAALAGVRLAGQLPAAGVIMSGHPTTVDMAPMSTSSRGPESGVSEKTSGAATVDVHGGMLAADAGGNAFPWSNAMLQWQRTGFHFQPEKNWMNDPNGPVYYKGWYHLFYQYNPDGAIWGNKIAWGHAASRDLLRWRHLPVAMSPDQWYDINGVWSGSATVLPDGRIVMLYTGSTNASVQVQCLAFPTDPSDPLLINWTKYENNPVMYPPPGVGEKDFRDPTTAWFDGSDDTWRLVIGSKDDRHAGMVMTYKTKDFMEYELVPGLLHQVPGTGMWECIDLYPVGGVRGIDMTDAVAASPTNGGDDVLHVMKESSDDDRHDYYALGRYDGAKNTWTPLDVDADLGIGLRYDW…	669
153	TuVI6	MDSSRVILIPGTPPLPYAYEQLPSSSADAKGIEERPAGGGLRWRACAAVLAASAVVALVVAAAVFGAGGAGRESVASSVPATPATEFPRSRGKEHGVSEKTSGAYSANAFPWSNAMLQWQRTGFHFQPDKYYQNDPNGPVYYGGWYHFFYQYNPSGSVWEPQIVWGHAVSKDLIHWRHLPPALVPDQWYDIKGVLTGSITVLPDGKVILLYTGNTETFAQVTCLAEPADPSDPLLREWVKHPANPVVFPPPGIGMKDFRDPTTAWYDESDGTWRTIIGSKNDSDHSGIVFSYKTKDFISYELMPGYMYRGPKGTGEYECIDLYAVGGGRKASDMYNSTAEDVLYVLKESSDDDRHDWYSLGRFDAAANKWTPIDTELELGVGLRYDWGKYYASKSFYDP…	670
154	TuVI7	MESSRGILIPGTPPLPYAYEPLPSSSADANGQEDRRITGGVRWRAWAAVLAVGALVVAAAVFGASRVDRDAVASSVPATAEHGVLEKASGPYSASGGFPWSNAMLQWQRTGYHFQPEKNYQNDPNGPVYYKGWYHFFYQHNPGGTGWGNISWGHAVSRDMVHWRHLPLAMVPEHWYDIEGVLTGSITVLPDGRVILLYTGNTETFAQVTCLAEAAEPSDPLLREWVKHPANPVVYPPPGIGMKDYRDPTTAWFDNSDNTWRIIIGSKNDTDHSGIVFTYKTKDFVSYELIPGYLYRGPAGTGMYECIDLFAVGGGRAASDMYNSTAEDVLYVLKESSDDDRRDYYALGRFDAAANTWTPIDTEQELGVALRYDYGRYDASKSFYDPVKQRRIVWGYVVE…	671
155	TuVI8	MAPRDRKTSRSKDFLLSSGTAAVPVKSRSAVPDTPPVLFAYGALPYQQSGGRRRWRECTVVLGAVAMVALFLTHALLPRASVLSEETRGQARADQNIIVAAGADADGFPWSNEMLQWQRTGFHFQPEKNYMNDPNAPMYYRGRYHFFYQYNPTGVVWGNITWGHAVSRDLVHWRHLPLAMVPDQWYDIHGVLTGSATILPNGTVIVLYTGKTDTSAQVQCLALPADPDDPLLVNWTKHPANPVILPPPGIGLQDFRDPTTAWFDRSDLTWRTLIGSKDNNGHAGIALMYKTKDFIRYELIPEVLHRVEGTGMWECVDFYPVGGSNNSSEEALYVLKASMDDERHDYYALGRYNAATNTWTPLDPELDVGIGLRYDWGKFFAATSFYDPVKRRRVMWAYV…	672
156	TuVI9	MLQWQRTGYHFQPEKNYMNAPMYYRGWYHFFYQYNPKGVTWGNISWGHAVSRDMVHWHHLPLAMVPDRWYDIKGVLTGSATVLPDGKVVLLYTGNTDTLAQVQCLAVPADPHDPLLRTWTKHPANPVLLPPPETGKKDFRDPMTAWFDKSDNTWRTMIGSKDDNGHAGVALMYKTKDFVKFELIPRPVHRVEGTGMWECVDFYPVGNRNSSQEELYVLKASMDDERHDYYALGRYDAVTNTWTPLDPETDVGIGLRYDWGKFFASTTFYDPTKRRRVMWAYVGETDSNRTDLAKGWANVQAIPRTVALDEKTRTNLVQWPVEEIETLRHNTTDLSGITIGTGSVIPLHLCQAAQLDIEASFRLNTSDIASHNEADIGYNCSTSGGASKRGALGPFGLLL…	673
157	TuVI10	MYYRGWYHFFYQYNPGGETWGNISWGHAVSRDMVNWRSLPLAMVPEHWYESNSVLTGSATLLPNSKVVVLYTGNTDDLAQVQCLAEPADPNDPLLRTWTKYPGNPVLFPPPGTYKKDFHDPMTAWFDKSDNTWRTMIGSKGDHGHAGIALMYKTKDFINFELIPHPVHRVEGTGMWECVDLYPVGDSKNSSEKELYVLKASMDDERHDYYALGRFDAAANKWTPLDPELDVGIGLRYNWGKLFASTSFYDPVKRRRVSWGYVGETDSNLTDIAKGWANLQAIPRTVVLDEKTQTNLLQWPVEEIDTLRYNTTNFGSIIVRTGSVIPLRLHQAAQLDIEAFFRLNASAVAALNEADVSYNCSTSGGAANRGVLGPFGLLIHATKSRSEQTAVYFYVSRGL…	674
158	TuVI11	MGSHGKPPLPYAYKPLPSGAAVDADGERTGWTRWRVCATVLTASAMVVVVVGATLLAGFRVDQAVDEEAAAGFPWSNEMLQWQRSGYHFQTAKNYMSDPNGLMYYNGWYHMFFQYNPVGTDWDDGMEWGHAVSRNLVTWRTLPIAMVADQWYDILGVLSGSMTVLPNGTVIMIYTGATNASAVEVQCIATPADPNDPFLRRWTKHPANPVIWSPPGIGTKDFRDPMTAWYDESDDTWRTLLGSKDDHDGHHDGIAMMYKTKDFLNYELIPGILHRVQRTGEWECIDFYPVGHRSNDNSSEMLHVLKASMDDERHDYYSLGTYDSAANTWTPIDPELDLGIGLRYDWGKFYASTSFYDPAKKRRVLMGYVGEVDSKRADVVKGWASIQSVPRTIALDEKT…	675
159	TuVI12	MKSRGASAVPDTPPVMSGHALQQHQRGGGGGGGGTRWRECAAVLGAVAVVVLVVTHALLNVGDNLDDVADPVARLRAATDEKAAVLSKKTPGEAQAEQDIKAAAGADADRFLWSKEMLQWQRSGYHFQPDGNFMNDPNAPMYYRGLYHFFYQYNPKGVVWNKIAWGHAVSSDLVHWRHLPVAMVPDQWYDINGVLTGSATMLPNGTVILLYTGNSDTFAQVQCLAFPADPADPLLRTWTKHPANPVIFPPPGIGDRDFRDPMAAWFDKSDNTWRTIIGSKDDHGHAGIALMYKTKDFIKYELIPDPVHRVEGTGMWECIDLYPISGGSDSSEEVIHVMKASVNDEWHDYYALGRFDAEANRWTPLDPEADVGIGMRVDWGKFYASTSFYDPVKQRRVSW…	676
160	TuVI13	MESRAISPGETALPYAYAPLAPSDVAEERRGGGGGVRWRACVAVLAASAVVVLVVASALAGSGRVDRVVGGDVVADMPPLAETARSRGRDAGVSEKTSGAADEMVGLLGAGGDADGFPWSNAMLQWQRTGFHFQPEKNWMNDPNGPVYYRGWYHLFYQYNPEGAVWGNIAWGHAVSRDLIHWRHLPLAMVPDQWYDINGVWTGSATVLPDGSLVMLYTGSTNTSVQVQCLAVPADPNDSLLRNWTKYEANPILVPPPGIGDKDFRDPTTAWFDESDKTWRTVIGSKDNHGHTGIVMTYKTKDFINYELIPGLLHSVPGTGMWECIDFYPVGGADGSEELYVMKESSDDDRHDWYALGRYDAAANKYTPIDAEMDVGIGLRYDWGKFYASKTFYDPSKNR…	677
161	TuVI14	MNDPNGPVYYRGWYHLFYQHNPGGTWWGNISWGHTVSRDMVHWHHLPLAMVPDHWYDIKGVCTGSITVLPNGRVIVLYTGYTETFAQVTCLAEAADPSDPLLREWVKHHANPVVYPPPGIGMKDYRDPTTPWFDNSDNTWRIIIGSKNDTDHSGIVFTYKTKDFVSYELIPGYLYRGPAGTGMYECIDMFVVGGGRKASDMYNSTAKDVLYVLKESSDDDRRDYYALGRFDAVANTWTPIDTERELGVSLRYDYGRYDASKSFYDPVKNRRIVWGYVVETDSSSADAAKGWANLQSIPRTVELDEKTRTNLIQWPVEELDTLRINTTDLSGITVGAGSFVSLPLHQTSQLDIEASFRINTSAIEVLNDVDVGYNCTMTSGAATRGALGPFGILVLANVA…	678
162	AetCI1	MRASRQGEAWRVYGEKHRVVATHGSPSPTPPASATRSQNGASLRPLERFVCIPLVPAAQPINPVSFAFASGSTQVRFDGSSERMGIAQAAAPLRLHLGCSGAAPPRPTSLRVGVGFGSHARRKGGRRRNPPRAASSLHPSSNPRAHDHEPALKPPAPAPAVDVAGRDLNGAADHAPQQRRRAASDLEEEAWALLRESVVSYCGSPVGTIAACDPNDSSPLNYDQVFIRDFVPSGIAFLLKGEYDIVRNFILHTLQLQSWEKTMDCHSPGQGLMPASFKVRVVPLEGDEEGATEEVLDPDFGEAAIGRVAPVDSGLWWIILLRAYGKCSGDLSFHERIDVQTGIKLILKLCLADGFDMFPTLLVTDGSCMMDRRMGIHGHPLEIQSLFYSALLCAREMLT…	679
163	AetCI2	MEAAGAGAATPSHASMVDTDDFDLSRLLNHRPRINVERQRSFDDRSLGDLYLSAMDGRGAGGYMDSYESMYSPGGGLRSLTGTPASSTRLSFEPHPLVGDAWDALRRSLVCFRGQPLGTIAAVDSSSGEVLNYDQVFVRDFVPSALAFLMNGEPEIVKNFLLKTLLLQGWEKRIDRFKLGEGAMPASFKVLKDPKRGVDTLAADFGESAIGRVAPADSGFWWIILLRAYTKSTGDHTLAETPECQKGIRLIMNQCLAEGFDTFPTLLCADGCCMIDRRMGVYGYPIEIQALFFMSLRCALLLLKPEAEGNKDIMERIVTRLHALSYHMRTYFWLDFQQLNVIYRFKTEEYSHTAVNKFNVIPESIPDWLFDFMPSRGGYFVGNVSPARMDFRWFALGNC…	680
164	AetCI3	MPPAPPHLRLSRGREGLCDPALPKMPPPATPPPRPTPPVPRVGGVAYLAARPEHHPHPHPRNLRYPRSAVAGNLPFFDRVLFPGSFPPETPPVEDPAPPADERPASASPVREETETEREAWRLLRRAVVSYCGEPVGTVAAEDPECTEMLNYDQVFIRDFVPSALAFLMRGETEIVRNFLLHTLQLQSWEKTVDCYSPGQGLMPASFKIRTVPLDENNEAFEEILDPDFGESAIGRVAPVDSGLWWIILLRAYCKITGDYSLQERVDVQTGIKLILSLCLSDGFDMFPTLLVTDGSCMIDRRMGIHGHPLEIQALFYSALRCSREMIVMNEGSKHLLRAINNRLSALSFHIREYYWVDMNKINEIYRYKTEEYSHDATNKFNIYPEQIPSWLVDWIPEK…	681
165	AetCI4	MKRVSSHVSIASEAEINLDLSRLLIDKPRFTLERKRSFDEQSWSDLSHRHNDGFDSVAHSPAFRTGFESPFSTGSHFGEPSGPHPLVNEAWEALRKSVVYFRGQPVGTVAAVDHASEEVLNYDQVFVRDFVPSALAFLMNNEPEIVKNFLLRTVHLQSSEKMVDRFKLGAGAMPASFKVDRNVNRNTETLVADFGESAIGRVAPVDSGFWWIILLRAYTKYTGDASLSESPDCQKCMRLILNLCLSEGFDTFPTLLCTDGCSMIDRRMGIYGYPIEIQALFYMALRCALQMLKPDGEGKDFIEKIGQRLHALTYHMRNYFWLDFPHLNNIYRYKTEEYSHTAVNKFNVIPDSIPDWVFDFMPCRGGYFLGNVSPAMMDFRWFALGNCIAIISSLATPEQ…	682
166	AetCI5	WTSANPARNPPIPRIRSKLFFLLNPNLARAAMAAAAISHLRRGAQRHALLYLSRRHFSSPSSLAAAAPLAAAARRLLSTSVESGTSSKAGSYKPPPLDPFRAALAPASPPLESPPLEEPPATPPLPEVASAAAGPEQDPVVLQNEQLEGLKAGLEAVRSREESPEEKEAWWLLNRAVVNYCGSAVGTVAANDPSTANHMLNYDQIFIRDFVPSAIAFLLRGESDIVKNFLLHTLQLQSWEKTVDCYSPGQGLMPASFKVRSVPLDGNNEAFEEVLDPDFGESAIGRVAPVDSGLWWIILLRAYGKITGDYALQERVDVQTGIRLILNLCLTDGFDMFPTLLVTDGSCMIDRRMGIHGHPLEIQALFYSALRCAREMVSTDDGSKNLIRVINNRLSALSF…	683
167	AetCI6	MVLSSTIAPQSKVTELTDDTKYDSLNLEQKKKAWPMERHRSAEVSQAILSKIGHDGFQLCHQPQIPEIVKGGCAPISSCDPSGEFTADSNGMHRHTITDAAWEALKQSIVYFKGQPIGTLAAIDKSQAELNYDQVFMRDFVPSALAFLMKGEPTIVKNFLVETARLQSREKMVDLFKLGQGVMPASFKVHHSHPTKKTETLLADFGEIAIGRVAPVDSGLWWIFLLRAYTKYTRDSSLAESPHCQRAMRLILKLWLSEGFDTSPALLCADGCSMIDRRMGIYGYPLEIQALFFMALRCALSLLKDSNDDFVYQITKRIKALSYHLHSYYWLDFQRLNDIYRYKTEEYSQTALNKFNVIPESIPDWIFDFMPSRGGYFIGNVSPARMDFRWFCLGNFIAI…	684
168	AetCWI1	MAQAWAFLLPVLVLGSYVTSLFFPSYISNPLCGGDGGRSLFLCAQAPKDQDPSPAVSTMYKTAFHFQPAKNWMNDPSGPMYFNGIYHEFYQYNLNGPIFGDIVWGHSVSTDLVNWIGLEPALVRDTPSDIDGCWTGSVTILPGGKPIIIYTGGDIDQHQAQNIAFPKNRSDPYLREWIKAPNNPVLRPDEPGMNSIEFRDPTTGWIGPDGLWRMAVGGELNGYSAALLYKSEDFLNWTKVDHPLYSHNGSNMWECPDFFAVLPGNNAGLDLSAAIPQGAKHALKMSVDSVDKYMIGVYDLQRDAFVPDNVVDDRRLWLRIDYGTFYASKSFFDSNKNRRIIWGWSRETDSPSDDLEKGWAGLHTIPRTIWLAGDGKQLLQWPVEEIESLRTNEISHQGI…	685
169	AetCWI2	MWNPLWVLRPWLLLLLLQLAIGSMEAVAPSPPVPSFVTNPLLRTGYHFQPPKNWINEAGGPLYYKGWYHLFYQYNPKGADWVNTLWAHSVSRDLINWNVLGLALEPSIRSDQYGVWSGSATILLDGTPVLVYTGINRPDTPYQVQNVAIPKNKSDPLLREWVKPDYNPIIVPDSGMNVTQFRDPSTAWHIDGQWRILVGGEKGSHGQAYVYRSTDFKHWVRAKHPLHSATSGMWECLDFFPVLIQGQKGLDTSEHSGRVKYVLKSSLEKARYDYYTIGTYNSRTERYVPDDLNGDYHRLRYDYGKFYASKTFFDPARQRRVLVGWANESDTVPDDIAKGWSGIHAIPRKIWLDPGGKQLVQWPIEEVEQLRRKSVSVTNKVVKPRNHFEVKGLETYQAD…	686
170	AetCWI3	HRSFSTCSSSHRRPLCPSVSAMVVLGGRVAWACSVLLLLQLAGASHVVYETHLLETEAAAADVPPSILDAELSTGYHFRPIKNWINAPMYYKGWYHFFYQYNPKGAVWGNIVWAHSVSRDLINWVALETAIQPSIKSDKYGCWSGSATILRDGTPVIMYTGIDRADINYEVQNIAFPKNKSDPLLREWVKPRSNPIIVPEGGINATQFRDPTTAWYADGHWRLLIGALSGASRGVAYVYRSRDFMRWTRVRKPLHSAPTGMWECPDLYPVTVDGRQNGLDTSVTSSPRVKHVLKNSLDLRRYDYYTVGTYNRKTERYVPDNPAGDEHHLRYDYGNFYASKTFYDPIKRRRILWGWANESDTAVDDVAKGWAGIQAIPRKVWLDPSGRQLMQWPVEELEA…	687
171	AetCWI4	MNGLEHPRNGRTAYHFQPAKFWQNDPNGPLYHNGMYHFFYQYNPKGATWGDGTLSWGHSVSGDLVNWADVGNALDPTSPFDANGCWSGSATVLPGGRPAILYTGIDANRVQVQNVAFAKNPADPLLREWEKPDCNPVMPMPADVTGNNFRDPTEAWRGRDGLWRVGVVAEVGGVGSLLVYRSADFLRWERNAAPLHASSRDVPVLECPDLFPMAPPGAAEGLEVSASGAGVLHVLKLTDFAKEDHYMVGRYDDEADTFVPAEPERGDDPGNWRRLDHGHVYASKSFYDARNKRRVLWAWVDENDGGGVARGWAGIQAFPRAIWLDADGKRLVQWPIEEIETLRRKRVGLQWATEVEAGGRKEIAGIVSSQADVEAIFEIPNLEEAETLDPKWLQDPKGL…	688
172	AetCWI5	MAVLSLAACVAFLHLLLLFSSSSSLRLAPKAAESSDSARHGSGRTAYHFQPAKNWQNDPNGPMYHNGMYHLFYQYNPHGATWGVGNLSWGHSVSGDLVNWASLDAAIEPTSPFDANGCWSGSATILPGGVPAILYTGISADGEQVQNVAFPKNASDPLLREWVKPSYNPVIPLPADVPGDFFRDPSTAWLGRDGLWRLAVSAKVGNAVGSTLIYRSNDFRLWERNVAPLQESRAAGMVECPDLFPVAEPGAEEGLDHAPRTGTGVRHVLKLSATDTFQDYYAVGRYNDTTDTFEPEDDGDDCQSWRRLDYGHVYASKSFFDARKNRRVLWAWANETDSQADDVAKGWSGVQIFPRKVWLDNDGKQLRQWPIEEIETLRSRKVGLLGTVVNSGGVNEIVG…	689
173	AetCWI6	MNGAEKLNHGRTAYHFQPAKYWQNDPNGPMYHNGMYHFFYQYNPRGPTWGDGKLSWGHSVSGDLVNWADVGNALDPTSPFDVNGCWSGSATVLPGGRPAILYTGMDDADKAQVQNVAFAKNPSDPLLREWEKPSCNPVIPMPADVTGNNFRDPTEAWRGRDGLWRVAVAAEVRGVGSLLVYRSADFLHWERNAGAPLHAASSRDGDGPAVLECPDLFPMAAPGAMEGLDVSASRAGVLHVLKLSDFAKEDHYMVGRYDDEEDTFKPAEPERGGDCANWRRLDHGHLYASKSFYDARKKRRVLWAWVDETDGGGEGRGWAGIQAFPRAMWLDTDGKRLVQWPVEEIETLRRKRVGLQWATEVDAGGTKEIAGIVSLQADVQAVFEVPNLEDAETLDPKWL…	690
174	AetCWI7	AARLPLAACVVAFHLCLLLSPSSSLRRLSEAESSLVRHGVGIRPAYHFLPAKNWQNDPNGPMYHNGVYHMFYQYNPLGAVWGTGNLSWGHSVSRDLVNWDALDTALDPTAPFDYNGCWSGSATILPGGIPALLYTGRIQGDKEVQVQNVAFPKNPADPLLREWVKPAYNPVIPLPADVPGDNFRDPTTAWVGRDGLWRIAVAAKVGGPNGIASTLIYRSKDFRHWKRNALPLYTSRAAGMVECPDLFPVAEPGVEEGRLGYASGPASGAVRHVLKLSVMNTTQDYYAVGRYDDVADTFVPEVDVERNADDCRTWRRFDYGHVYASKSFFDSSKNRRVLWAWANESDSQDNDIARGWSGVQTVPRKVWLDQDGKQVRQWPIEEIETLRSKRVVGLLGAQV…	691
175	AetCWI8	ERRGDGDGGGGASARAAAMLGGGARVARRLPGAPVAGGQGGHHGAAHRLPLPAPQALDQRYVRPMYYKGLYHLFYQYNPKGAVWGNIIWAHSVSTDLIHWVALQPAIYPTKPFDVNGCWSGSATLLPNGVPVIMYTGIDPHKNQVQNVAYPANLSDPFLREWVKPEYNPIITPDHGINASAFRDPTTAWYGPDGHWRLVVGTKENMRGIAVLYRSRDFKKWVKARHSLHAGLTGMWECPDFFPVAVAGGSRHHQSGVDTAELHDRVVAEEVKYVLKVSLELTRYDYYTVGTYDHDKERYTPDPAFPDNDYGLRYDYGDFYASKSFFDPAKKRRVLWGWANESDTVTDDRHKGWAGIQAIPRKIFLSRSGRQLIQWPVEEVKSLRSKHVNVSNKAVKGGE…	692
176	AetCWI9	TTSLLPRFLLLSPSPMAQSWASFLLLALFSSSLLVCGSNGERVFLYPQSQKVSSIVSQRYRTAYHFQPPKNWINGPMYYNGIYHEFYQYNPNGSVWGNIVWGHSVSTDLINWIPLEAAIERDTPSDINGCWTGSATILPGNRLVIIYTGADPEKRQVQNIVVPKNLSDPYLREWTKAGNNPVIQPVGPGLNSGQFRDPTTGWIGPDGLWRIAVGAELNGDSAALLYKSKDFLNWTRVDHPLYSSNSSSMWECPDFFAVLPGNSGGLDLSAAIPNAAKHVLKMSLDSCDKYMIGVYDLKSDTFIPDTVLDDRRLWSRIDYGNFYASKSFFDSKKGRRIIWGWTNETDSSSDDVAKGWAGIHAIPRTIWLDSHGKQLLQWPVEEVESLRGNEINHQGLELK…	693
177	AetCWI10	MAIQPITWVVFLLLALSSSWPIAEASHRVFADLQSLEAEGGRAVDVDDSLRTGYHFQPPMHWINDPNGVMYYKGVYHLFYQYNPKGAVWGNIVWAHAVSTDLVNWVMLPPAIYPTAPFDVNGCWSGSATVLPDGTPAIMYTGIDADGRQVQNVAYPKDLSDPYLREWVKPDYNPVIAPSPGINATAFRDPTTAWRGTDGLWRLVIGTKDNQRGLAVLYRSRDFRRWVPVRRPLHHGDTGMWECPDFYPVTSHGVLGDVKHVLKVSLDLTRFEYYTFGAYDHATETYVPDAALADGDDGLRYDYGNFYASKTFLDPAKQRRVLWGWANESDSTADDVRKGWAGVQAIPRKIWLAANGKQLMQWPVAEVESLRGNHVNITDRLVKGGDYFEVLGLTTPAQA…	694
178	AetCWI11	MGAPKWVVAPLALLLLLQLAGASHDVRRSLEAEAATPSVPASILSPLLRTGYHFQPPMNWINDPNGPLYYKGWYHLFYQYNPKGAVWGNIIWAHSVSRDLINWMALDPAIKPSIPTDQYGVWSGSATILPNGTVAMLYTGIDRPGTNYQIQNIAFPKDPSDPLLREWVKPGYNPIAVPDAGINATQFRDPTTAWHAGDGLWRMLVGGLKPGTLRGMAILYRSRDFKHWVRAKHPLHSALTGMWECPDFFPVREPGKTDGLDTSEFGPRYKYVLKNSLDLTRYDYYTVGTYNNRTERYVPDNPTGDVYQRLQYDYGNFYASKTFYDPAKNRRVLLGWANESDSVAHDNAKGWAGIHAIPRKIWLDPSGKQLLQWPVEELDQLRGKAVSVGDKVVKPGQHF…	695
179	AetCWI12	MFRLIDCRLARLACIFSTTILLQSLAWPCSNGERGFSYPQSPKVPSIVSERYRTAYHFQPPRNWMNDPCGMNTSGANTCINKKEKKLHLILPFIKISGPMYYNGVYHEFYQYNPDGAFDPNDSLMNMVWGHSVSTDLINWIGLEPAIKPDIPSDICGCWTGSATILFGVQPVIIYTGLIDRKANQVQNIALPKNRSDPYLREWAKVGSNPVIQHVIPGLNSSHFRDPTTGWIGPDGLWRIAVGAEVNGIGTALLYKSEDFMSWTRIERPLYSNNALNMWECLDFFAVVPGSNNGLDMSSEIPSGAKHVLKVSINSCDMYIVGVYDLKRDEFVPDTVQDDNRLWTRIDYGTFYASKSFFDSKHGRRVIWAWSNETDSYSDDIAKGWAGIHSIPRTIWLDG…	696
180	AetCWI13	CSSNGDGGGAIDRVSVVLHGVGGARVACRIPGAPVVGGHGGGQGAAHGVPLPAPQALDQWYVWPMYYKGLYHLFYQYNPKGAVWGNIIWAHSVSTDLIDWVALEPGIYPSKPFDINGCWSGSATILPNGVPVIMYTGIDPKERQVQNVAYPANLSDPFLRKWVKPDYNPIINPDHGINASAFRDPTTAWYGPDGHWRLVVGSKENMRGIAVLYRSRDFRRWIKAHHSLHAGLTGMWECPDFYPVAVAGGRRHHQSGVDTAELHDSTVAAEVKYVLKVSLDVTRYEYYTIGWYDHAKDRYTPDLDFPDNDYGLRYDYGDFYASKSFFDPVKKRRVLWGWANESDTVPDDRNKGWAGIQAIPRKIFLSRSGRQLIQWPVEEIKSLRAKHVNVSNKAVKGGD…	697
181	AetCWI14	MPVLTVWLAGLACMFSTSIVFQILVRPCSNGEGVFFYPQSPKARSIVGKRYRTDYHFQPPKNWINDPCGSMYYNGVYHEFYQYNPNGSYNPNISYNIVWGHSVSMDLINWINLEPAIEPDTPSDISGCWTGSATILSGDQPIIIYTGLLDIQKHQVQNIALPKNRSDPYLREWTKAHNNPVIQPVVPGLNSSQFRDPTTGWIGPDGLWRIAVGAELNGYSAALLYKSEDFLNWTRVEHPLYSSNSSNMWECLDFFAVLPGSGGGLDLSSAIPNGAKHVLKVSMNCTDDMYMIGVYDLKRDAFVPDTVLDDSRLWPRIDYGNFYASKSFFDSKHGRRIIWAWSSETDSSSDDVAKGWAGIHSIPRTIWLDSHGKQLLQWPVEEIESLRTNEINHQALELK…	698
182	AetCWI15	MFHHRHGCGWPFLLLLLLLFPFDESSLLRGQAAAADSHRVVLYPQSTRVSSIVSSKYRTAFHFQPPKNWINDPNGPLYYKGLYHLFYQYNPGSVVPGNKTWAHSVSADLVNWLRLESALDRTEPYDAKGCWSGSVTVLADGRPAILYTGADDVKNQAQCIAFPSNSSDPYLREWTKPSSNPVIRPDGPGLTPNQFRDPTTGWTGPDGQWRIAVGAELDGYSAALLYKSEDFVSWSRVDHPLYSSNSSTMWECPDFFAALPGNTSGLDLSAAIPNRAKHVLKMSLDSCDKYMVGVYDLEADKFVPDNVVDDRRLWLRIDYGNYYASKSFFDAKKGRRIIWGWANESDSSSDDAAKGWAGIQALPRTIWLDSDGSQLLQWPVEEVESLRRNETNHQGIELK…	699
183	AetVI1	MIPAVPATVDGGVHDGAQSANAPLLPETSLKGQRPPARQKRPSTVLPAIAWTVLLLALAGLVVYRQGHGGGQAAAPGDQVAAAGRVVEVAASRGVVQGVSEKSTAPALLGGGAYDWTNAMLAWQRTAFHFQPQKNWMNGPLYYKGWYHLFYQWNPDGAVWGNITWGHAVSRDLVHWLHLPLAMVPDHWYDINGVWTGSATQLPDGRIMMLYTGSTEDGVQVQLLAEPADPSDPLLRRWAKSEANPVLVPPPGVGLTDFRDPTTAWLNPADKAWRIAIGSKNQEHAGLALVYSTEDFVHYDLLPTLLHVVQGTGMWECVDFYPVSAELAAGVGLDTSAAPGPGVKHVLKASLDYDRNDYYAIGTYDPATDRWAPDDAAIDVGIGLRYDYGKFYASKTFYD…	700
184	AetVI2	AKTLRKTPAGSIPKKSHLYPRTPAINLPRSPTEATTHPSVRKESTELPRDHRASSGGAMDSSRVILIPGTPPLPYAYEQLPSSSADAKGIEEERAGGGGLRWRACAAVLAASAVVALVVAAAVFGASGAGWDAVAASVPATPATEFPRSRGKEHGVSEKTSGAYSANAFPWSNAMLQWQRTGYHFQPDKYYQNGIYCPSPVYYGGWYHFFYQYNPSGSVWEPQIVWGHAVSKDLIHWRHLPPALVPDQWYDIKGVLTGSITVLPDGKVILLYTGNTETFAQVTCLAEPADPSDPLLREWVKHPANPVVFPPPGIGMKDFRDPTTAWFDESDGTWRTIIGSKNDSDHSGIVFSYKTKDFLSYELMPGYMYRGPKGTGEYECIDLYAVGGGRKASDMYNST…	701
185	AetVI3	MESSRGILIPGTPPLPYAYEPLPSSSADANGQEDRRTSGGVRWRAWATVLAVVALVVPAAVFGASRVDRNAVVSSASATAVHGVSGAYSSHGGFPWSNAMLEWQRTGYHFQPEKNYQNDPNGPVYYKGWYHFFYQHNPGGTGWGNISWGHAVSRDMVHWRHLPLAMVPEHWYDIEGVLTGSITVLPDGRVILLYTGNTETFAQVTCLAEAADPSDPLLREWVKHPANPVVYPPPGIGMKDYRDPTTAWFDNSDNTWRIIIGSKNDTDHSGIVFTYKTKDFVSYELIPGYLYRGPAGTGMYECIDMFAVGGGRKASDMYNSTAKDVLYVLKESSDDDRRDYYALGRFDAAANTWTPIDTERELGVALRYDYGRYDASKSFYDPVKERRIVWGYVVETDSW…	702
186	AetVI4	MCLTGTQHAAPMYYRGRYHFFYQYNPTGVVWGNITWGHAVSRDLVHWRHLPLAMVPDQWYDIHGVLTGSATILPNGTVIVLYTGKTDTSAQVQCLALPADPADPLLVNWTKHPANPVILPPPGIGLQDFRDPTTAWFDQSDLTWRTLIGSKDDNGHAGIALMYKTKDFIRYELIPGVLHRVEGTGMWECVDFYQVGGGNNSSKEALYVLKASMDDERHDYYALGRYDAATNTWTPLDPKLDVGIGLRYDWGRFFAATSFYDPVKRRRVMWAYVGETDSLSANVAKGWASVQTIPRTVELDEKTRTNLLQWPVEEIETLRFNSTDFGVITIHTGSIIPLCLRQATQLDIEASFRLDTSASAIINEADVNYNCSTSGGASTMGVLGPFGLLIHATGNGGSE…	703
187	AetVI5	MFASHGLIYLSHFRCVFVSLLACWEKHKLTVFSLLLTDVAIYSTTCMHACRSQWLVLLLHHLLLYQLSVCMYACCLRGTQQCAAPMYYRGLYHFFYQYNPKGVVWNKIAWGHAVSSDLVHWRHLPVAMVPDQWYDINGVLTGSATMLPNGTVILLYTGNSDTFAQVQCLAFPADPEDPLLRTWTKHPANPVIFPPPGIGDRDFRDPMAAWFDKSDNTWRTIIGSKDDHGHAGIALMYKTKDFIKYELIPDPVHRVEGTGMWECIDLYRISGGSDSSEEVIYVMKASVNDEWHDYYALGRFDAEANRWMPLDPEADVGIGMRVDWGKFYASTSFYDPVKQRRVSWGFIGETDSPNTDIAKGWASLQGIPRKVVLDEKTRTNILQWPVEEIDTLRYNATKF…	704
188	AetVI6	APMYYRGWYHFFYQYNPEGVTWGNISWGHAVSRDMLHWHHLPLAMVPDRWYDIKGVLTGSATILPDGKVVLLYTGNTDTLAQVQCLAVPADPHDPLLRTWTKHPANPVLLPPPGTGKKDFRDPMTAWFDKSDNTWRTMIGSKDDNGHAGVALMYKTKDFVKFELIPRPVHRVEGTGMWECVDFYPVGNRNSSQEELYVLKASMDDERHDYYALGRYDAVTNAWTPLDPEADVGVGLRYDWGKFFASTTFYDPTKRRRVMWAYVGETDSNRTDLAKGWANVQAIPRTVALDEKTRTNLLQWPVEEIETLRYNATDLSGITIGIGSVFPLHLRQAGQLDIEASFRLNTSDIASHNEVDIGYNCSTSGGATNRGALGPFGLLLTNGHSEQMAMYFYVSRSLD…	705
189	AetVI7	MESHAMPYRTSGGFRWRACAAVLAISAVAALLVAHTLTVARVSSDGHHVRARILAETESSTGEGRGGHKDRFPWSIAMLQWQRTGFHFQPDKHYMNDPNAPMYYRGWYHFFYQYNPRGETWGNISWGHAVSRDMVNWRSLPLAMVPEHWYESNGVLTGSATLLPNGKVVMLYTGNTDNLAQVQCLAQPADPNDPLLRTWTKYPGNPVLFPPPGTYKKDFRDPMTAWFDKSDNTWRTIIGSKDDHGHAGIALMYKTKDFINFELIPHPVHRVEGTGMWECVDLYPIGDSKNSSEKELYVLKASMDDERHDYYALGRFDAAANKWTPLDPELDVGIGLRYNWGKLFASTSFYDPAKRRRVSWGYVGETDSNLTDIAKGWANLQAIPRTVALDEKTRTNLLQ…	706
190	AetVI8	MGSHGKPPLPYAYKPLPSGAAAADADGERTGWTRWRVCATVLTASAMVVVVVGATLLAGFRVDQAVDEEAAGGFPWSNEMLQWQRSGYHFQTAKNYMSDPNGLMYYRGWYHMFFQYNPVGTDWDDGMEWGHAVSRNLVTWRTLPIAMVADQWYDILGVLSGSMTVLPNGTVIMIYTGATNASAIEVQCIATPADPNDPFLRRWTKHPANPVIWSPPGIGTKDFRDPMTAWYDESDDTWRTLLGSKDDQDGHHDGIAMMYKTKDFLNYELIPGILHRVERTGEWECIDFYPVGRRSSDNSSEMLHVLKASMDDERHDYYSLGTYDSAANTWTPIDPDLDLGIGLRYDWGKFYASTSFYDPAKKRRVLMGYVGEVDSKRADVVKGWASIQSVPRTIALDEK…	707
191	AetVI9	MESRAISPGETALPYAYAPLAPSDVAEERRGGGGGGVRWRACVAVLAASAVVVLVVASALAGSGRVDRVVGGDVVADMPPLAETARSRGRDAGVSEKTSGAADEMVGLLGAGGDADGFPWSNAMLQWQRTGFHFQPEKNWMNDPNGPVYYRGWYHLFYQYNPEGAVWGNIAWGHAVSRDLIHWRHLPLAMVPDQWYDINGVWTGSATVLPDGSLVMLYTGSTNASVQVQCLAVPADPNDSLLRNWTKYEANPILVPPPGIGDKDFRDPTTAWFDESDKTWRTVIGSKDNHGHTGIVMTYKTKDFINYELIPGLLHSVPGTGMWECIDFYPVGGADGSEELYVMKESSDDDRHDWYALGRYDAAANKYTPIDPEMDVGIGLRYDWGKFYASKTFYDPSKN…	708
192	AetVI10	MYYRGWYHFFYQYNPEGVTWGNISWGHAVSRDMVHWHHLPLAMVPDRWYDINGVLTGSATILPDGNVVLLYTGNTDTLAQVQCVAEPADPHDPLLRTWIKHPANPVLFPPPGTYKKDFRDPMTAWFDKSDNTWRTMIGSKDNNGHAGIALMYKTKDFVKFELIPRPVHRVEGTGMWECVDFYPVRGNSNSSQEELYVLKASMDDERHDYYALGKYDAVTNTWTPLDPEADVGIGLRYNWGKLFASTTFYDPAKRRRVMWAYVGETDSNRTDLAKGWANLQAIPRTVALDEKTRTNLLQWPVEEIETLRHNATDLSGITISTGSVFPLHLRQAAQLDIEASFRLNTSDIAAHNEADIGYNCSTSGGATNRGALGPFGLLLTNGHSEQMAMYFYMSRSLDG…	709
193	AetVI11	EPTTHPSVRKNPPNSHEILLESAGAMESSRGTLIPGTLPLPSSSTDVDGQEGRRTRTSGGVRWRAWAAVLAVVALVVAAAVFGASRVHRDAVASSSIRAMAEHGVSEKTSGAYSASGGFPWSSAMLQWQRTGFHFQPDKNYMNDPNGPVYYRGWYHLFYQHNPGGTGWGNISWGHAVSRDMVQWRHLPLAMVPDHWYDIEGVCTGSITVLPDGRVIVLYTGYTEMFAQVTCLAEAADPSDPLLREWVKHSANPVVYPPPGIGMKDYRDPTTAWFDNSDNTWRIIIGSKNDTDHSGIVFTYKTKDFVSYELIPGYLYRGPAGTGMYECIDMFAVGGGRKASDMYNSTAKDVMYVLKESSDDDRRDYYALGRFDAAANTWTPIDTERELGVALRYDYGRYD…	710
194	TdCI1	MGIAQAAAPLRLHLGCSGAAPPRPTSLRVGVGFGSHARRKGGRRRSPPRAASSLHPSSNTRAHDHDPALKPPAPAGDVAGRDLNGAADHAPQQRRRAASDLEEEAWALLRESVVSYCGSPVGTIAACDPNDSSPLNYDQVFIRDFVPSGIAFLLKGEYDIVRNFILHTLQLQVTHPSYWLEYFGQGLMPASFKVRVVPLEGDEEGATEEVLDPDFGEAAIGRVAPVDSGLWWIILLRAYGKCSGDLSFHERIDVQTGIKLILKLCLADGFDMFPTLLVTDGSCMMDRRMGIHGHPLEIQSLFYSALLCAREMLTPEDGSADLIRALNNRLMALSFHIREYYWLDKRKLNEIYRYKTEEYSYDAVNKFNIYPDQIPPWLVEWIPPEGGYLIGNLQPAHMD…	711
195	TdCI2	AVCEMEAAGAGAATPSHASMVDTDDFDLSRLLNHRPRINVERQRSFDDRSLGDLYLSAMDGRGAGGYMDSYESMYSPGGGLRSLTGTPASSTRLSFEPHPLVGDAWDALRRSLVCFRGQPLGTIAAVDSSSGEVLNYDQVFVRDFVPSALAFLMNGEPEIVKNFLLKTLLLQGWEKRIDRFKLGEGAMPASFKVLKDPKRGVDTLAADFGESAIGRVAPADSGFWWIILLRAYTKSTGDHTLAETPECQKGIRLIMNQCLAEGFDTFPTLLCADGCCMIDRRMGVYGYPIEIQALFFMSLRCALLLLKPEAEGNKDIMERIVTRLHALSYHMRTYFWLDFHQLNDIYRFKTEEYSHTAVNKFNVIPESIPDWLFDFMPSRGGYFVGNVSPARMDFRWFA…	712
196	TdCI3	RAASSLHPSSNPRAHDHDPALKPPAPAPAGDFAGRDLNGAADHAPQQRRRAASDLEVEAWALLRESVVSYCGSPVGTIAACDPNDSSPLNYDQVFIRDFVPSGIAFLLKGEYDIVRNFILHTLQLQSWEKTMDCHSPGQGLMPASFKVRVVPLEGDEEGATEEVLDPDFGEAAIGRVAPVDSGLWWIILLRAYGKCSGDLSFHERIDVQTGIKLILKLCLADGFDMFPTLLVTDGSCMMDRRMGIHGHPLEIQSLFYSALLCAREMLTPEDGSADLIRALNNRLMALSFHIREYYWLDKRKLNEIYRYKTEEYSYDAVNKFNIYPDQIPPWLVEWIPPEGGYLIGNLQPAHMDFRFFSLGNLWSIVSSLATTRQSHAILDLVEAKWSDLVAEMPLKICY…	713
197	TdCI4	SFDDRSLGDLYLSAMDGRGPGGYMDSYESMYSPGGGLRSLTGTPASSTRLSFEPHPLVGDAWDALRRSLVCFRGQPLGTIAAVDSSSGEVLNYDQVFVRDFVPSALAFLMNGEPEIVKNFLLKTLLLQGWEKRIDRFKLGEGAMPASFKVLKDPKRGVDTLAADFGESAIGRVAPADSGFWWIILLRAYTKSTGDHTLAETPECQKGIRLIMNQCLAEGFDTFPTLLCADGCCMIDRRMGVYGYPIEIQALFFMSLRCALLLLKPEAEGNKDIMERIVTRLHALSYHMRTYFWLDFQQLNVIYRFKTEEYSHTAVNKFNVIPESIPDWLFDFMPSRGGYFVGNVSPARMDFRWFALGNCVAILASLATPEQAGAIMDLIEERWEDLIGEMPLKICYPAI…	714
198	TdCI5	TATPKTKRHGTLQFSNQPLTDHIFGKAFPLLCPFTRSPQHLACDFRRSYNMNGQTTMGLAAAVRPCRQRLLTSASAAAAKASVIRLFPRCPHPQHHHHGRRLPFLVSAASHTSQSDPSTTPTPTPVTSDPRSAVAGNLPFFDRVLFPGSFPPETPPVEDPAPPADFRPASASPVREETETEREAWRLLRRAVVSYCGEPVGTVAAEDPECTEMLNYDQVFIRDFVPSALAFLMRGETEIVRNFLLHTLQLQSWEKTVDCYSPGQGLMPASFKIRTIPLDENNEAFEEILDPDFGESAIGRVAPVDSGLWWIILLRAYCKITGDYSLQERVDVQTGIKLILSLCLSDGFDMFPTLLVTDGSCMIDRRMGIHGHPLEIQALFYSALRCSREMIVMNEGSKH…	715
199	TdCI6	KNQTARNAAVFQSAPDRPHIWKSFLTLVLSLLRVVPSISRVTFRRSYHMNGQTTMGLAAAVRPCRQRLLTSASAAAAKASAIRLFPRCPHPQHHHHGRRLPFLVSAASHTSQSDPSTTPTPTPVTSDPRSAVAGNLPFFDCVLFPGSFPPESPPVEDPAPPADERPASASPVREETETDREAWRLLRRAVVSYCGEPVGTVAAEDPECTEMLNYDQVFIRDFVPSALAFLMRGETEIVRNFLLHTLQLQSWEKTVDCYSPGQGLMPASFKIRTVPLDENNEAFEEILDPDFGESAIGRVAPVDSGLWWIILLRAYCKITGDYSLQERVDVQTGIKLILSLCLSDGFDMFPTLLVTDGSCMIDRRMGIHGHPLEIQALFYSALRCSREMIVMNEGSKHLL…	716
200	TdCI7	PPLPEVASAAAAPEQDPVVLQKEQLEGLKAGLEAVRSREESPEEKEAWWLLNRAVVNYCGSAVGTVAANDPSTANHMLNYDQVFIRDFVPSAIAFLLRGESDIVKNFLLHTLQLQSWEKTVDCYSPGQGLMPASFKVRSVPLDGNNEAFEEVLDPDFGESAIGRVAPVDSGLWWIILLRAYGKITGDYALQERVDVQTGIRLVLNLCLTDGFDMFPTLLVTDGSCMIDRRMGIHGHPLEIQALFYSALRCAREMVSTDDGSKNLIRVINNRLSALSFHIREYYWVDMKKINEIYRYKTEEYSHDAINKFNIYPEQIPSWLADWIPDKGGYLIGNLQPAHMDFRFFSLGNLWAIVSSLATQKQAEGILNLIETKWDDIVANMPLKICYPALEYEEWRIIT…	717
201	TdCI8	MKRVSSHVSIASEAEINLDLSRLLIDKPRFTLERKRSFDEQSWSDLSHRHNDGFDSVAHSPAFRTGFESPFSTGSHFGEPSGPHPLVNEAWEALRKSVVYFRGQPVGTVAAVDHASEEVLNYDQVVFVRDFVPSALAFLMNNEPEIVKNFLLRTVHLQSSEKMVDRFKLGAGAMPASFKVDRNVNRNTETLVADFGESAIGRVAPVDSGFWWIILLRAYTKYTGDASLSESPDCQKCMRLILNLCLSEGFDTFPTLLCTDGCSMIDRRMGIYGYPIEIQALFYMALRCALQMLKPDGEGKDFIEKIGQRLHALTYHMRNYFWLDFPHLNNIYRYKTEEYSHTAVNKFNVIPDSIPDWVFDFMPCRGGYFLGNVSPAMMDFRWFALGNCIAIISSLATPE…	718
202	TdCI9	MKRVSSHVSIASEAEINLDLSRLLIDKPRFTLERKRSFDEQSWSDLSHRHNDGFDSVANSPAFRTGFESPFSTGAHFGEPSGPHPLVNEAWEALRKSVVHFRGQPVGTVAAVDHASEEVLNYDQVFVRDFVPSALAFLMNNEPEIVKNFLLRTLHLQSSEKMVDRFKLGAGAMPASFKVDRNVNRNTETLVADFGESAIGRVAPVDSGFWWIILLRAYTKYTGDASLSESPDCQKCMRLILSLCLSEGFDTFPTLLCTDGCSMIDRRMGIYGYPIEIQALFYMALRCALQLLKPDGEGKDFIEKIGQRLHALTFHMRNYFWLDFPQLNNIYRYKTEEYSHTAVNKFNVIPDSIPEWVFDFMPCKGGYFLGNVSPAMMDFRWFALGNCIAIISSLATPEQ…	719
203	TdCI10	PLEDPPATPPLPEVASAAAGPEQDPVVLQNEQLEGLKAGLEAVRSREESPEEKEAWWLLNRAVVNYCGSAVGTVAANDPSTANHMLNYDQVFIRDFVPSAIAFLLRGESDIVKNFLLHTLQLQSWEKTVDCYSPGQGLMPASFKVRSVPLDGNNEAFEEVLDPDFGESAIGRVAPVDSGLWWIILLRAYGKITGDYALQERVDVQTGIRLILNLCLTDGFDMFPTLLVTDGSCMIDRRMGIHGHPLEIQALFYSALRCAREMVSTDDGSKNLIRVINNRLSALSFHIREYYWVDMKKINEIYRYKTEEYSHDAINKFNIYPEQIPSWLADWIPDKGGYLIGNLQPAHMDFRFFSLGNLWAIVSSLATQKQAEGILNLIETKWDDIVANMPLKICYPALE…	720
204	TdCI11	TRKMVLSSTIAPQSKVTELTDDTKYDSLNLEQKKKAWPMERHRSAEVSQAILSKIGHDGFQLCHQPQIPEIVKGGCTPISSCDPSGEFTADSNGMHRHTITDAAWEALKQSIVYFKGQPIGTLAAIDKSQAELNYDQVFMRDFVPSALAFLMKGEPTIVKNFLVETARLQSREKMVDLFKLGQGVMPASFKVHHSHPTKKTETLLADFGEIAIGRVAPVDSGLWWIFLLRAYTKYTRDSSLAESPHCQRAMRLILKLWLSEGFDTSPALLCADGCSMIDRRMGIYGYPLEIQALFFMALRCALSLLKDSDDDFVYQITKRIKALSYHLHSYYWLDFQRLNDIYRYKTEEYSQTALNKFNVIPESIPDWIFDFMPSRGGYFIGNVSPARMDFRWFCLGNF…	721
205	TdCI12	MELGAAGMRRSASHNSLSGSDDFDLTHLLNKPRINVERQRSFDDRSLSDVSYSGGHARGGGGFDGMYSPGGGLRSLVGTPASSALHSFEPHPIVGDAWEALRRSLVFFRGQPLGTIAAFDHASEEVLNYDQVFVRDFVPSAMAFLMNGEPEIVKNFLLKTVLLQGWEKKVDRFKLGEGAMPASFKVLHDDKKGVDTLHADFGESAIGRVAPVDSGFWWIILLRAYTKSTGDLTLAERPECQKAMRLILSLCLSEGFDTFPTLLCADGCCMIDRRMGVYGYPIEIQSLFFMALRCALLMLKHDAEGKDFVERIATRLHALSYHMRSYFWLDFQQLNDIYRYKTEEYSHTAVNKFNVIPDSIPDWLFDFMPCEGGFFVGNVSPARMDFRWFALGNMIAIVS…	722
206	TdCI13	TRKMVLSPIIPPQSKVTELTDDTKYDSLNLEQKKKAWPMERHRSAEVSQAILSKIGHGGFQLCHQPQIPEIVKGGCTPISSCDPSGEFTADSNGMHRHTITDAAWEALKQSIVYFKGQPIGTLAAIDKSQAELNYDQVFMRDFVPSALAFLMKGEPTIVKNFLVETARLQSREKMVDLFKLGQGVMPASFKVHHSHPTKKTETLLADFGEIAIGRVAPVDSGLWWIFLLRAYTKYTRDSSLAESPHCQRAMRLILKLWLSEGFDTSPALLCADGCSMIDRRMGIYGYPLEIQALFFMALRCALSLLKDSNDDFVYQITKRIKALSYHLHSYYWLDFQRLNDIYRYKTEEYSQTALNKFNVIPESIPDWIFDFMPSRGGYFIGNVSPARMDFRWFCLGNF…	723
207	TdCI14	MELGAAGMRRSASHNSLSGSDDFDLTHLLNKPRINVERQRSFDDRSLSDVSYSGGHARGGGGFDGMYSPGGGLRSLVGTPASSALHSFEPHPIVGDAWEALRRSLVFFRGQPLGTIAAFDHASEEVLNYDQVFVRDFVPSAMAFLMNGEPEIVKNFLLKTVLLQGWEKKVDRFKLGEGAMPASFKVLHDDKKGVDTLHADFGESAIGRVAPVDSGFWWIILLRAYTKSTGDLTLAERPECQKAMRLILSLCLSEGFDTFPTLLCADGCCMIDRRMGVYGYPIEIQSLFFMALRCALLMLKHDAEGKDFVERIATRLHALSYHMRSYFWLDFQQLNDIYRYKTEEYSHTAVNKFNVIPDSIPDWLFDFMPCEGGFFVGNVSPARMDFRWFALGNMIAIVS…	724
208	TdCWI1	DLLSWVFLEPAIAPSAPYDAKGTWSGSATVLPDGRINLMYTGVQVHGRQVQNLAVPRNYSDPFLREWVKSQLNPVIVPGAGVNSTEFRDPSTAWRGADGLWRVLLATKDHRRHLVLLYRSTDFTHWSAARRPFHEGHTGMVECADFFPLSSAGSVKHVLKISVLESRRDVYFLGAYDDSTDKFLPDDGNDDGLQLDFGIFYASKSFFDPSRRRRVVWAWAKEQDATADDEQKGWAGVLAIPREVWLAHDGRQLMTWPVAEVDSLRTNRVHIADMTIQSGDYFEIAGLQLPAQADLDVEFQVSNLERAEPFQWRAAEAADLCAARGADVQGGVGPFGVWVLASRDLRERTAVSISVFKADEGKHMILFCNDVSNSSYSDQVDKHNYGGLVQLDLAKAGGR…	725
209	TdCWI2	MADPNGPLYYKGWYHLFYQYNPKGADWVNTLWAHSVSRDLINWNVLGLALEPSIRSDQYGVWSGSATILLDGTPVLVYTGIDRPDTPYQVQNVAIPKNKSDPLLREWVKPDYNPIIVPDSGMNVTQFRDPSTAWHIDGQWRILVGGEKGSHGQAYVYRSTDFKHWVRAKHPLHSAINGMWECLDFFPVLMQGKKGLDTSDHSGRVKYVLKSSLEKARYDYYTIGTYNSRTERYVPDDLNGDYHRLRYDYGKFYASKTFFDPARQRRVLVGWANESDTVPDDIAKGWSGIHAIPRKIWLDPGGKQLVQWPIEEVEQLRRKSVSVTNKVVKPRNHFEVKGLETYQADVEVSFEIPNLERAEPFDHAFSNDAQKLCRMKGADDKGGVGPFGLWVLASANLEE…	726
210	TdCWI3	RHRSFSTCSSSHRRPLCPSVRAMVVLGGRVAWACSVLLLLQLAGASHVVYETHLLEAEAAAADVPPSILDPELSTGYHFRPIKNWINDPNAPMFYKGWYHFFYQYNPKGAVWGNIVWAHSVSRDLINWVALETAIQPSIKSDKYGCWSGSATILRDGTPAIMYTGIDRGDINYEVQNIAFPKNKSDPLLREWVKPKSNPIIVPEGGINATQFRDPTTAWYADGHWRLLIGALSGASRGVAYVYRSRDFMRWTRVRKPLHSAPTGMWECPDLYPVTVDGRQNGLDTSVTSSPKVKHVLKNSLDLRRYDYYTVGTYDRKTERYVPDNPAGDEHHLRYDYGNFYASKTFYDPVKRRRILWGWANESDTAVDDVAKGWAGIQAIPRKVWLDPSGRQLMQWPVE…	727
211	TdCWI4	MYHFFYQYNPHGATWGDGTLSWGHSVSGDLVNWADVGNALDPTSPFDANGCWSGSATVLPGGRPAILYTGIDANRVQVQNVAFAKNPADPLLREWEKPDCNPVMPMPADVTGNNFRDPTEAWLGRDGLWRVGVVAEVGGVGSLLVYRSADFLRWERNAAPLHASSRDVPVLECPDLFPMAPPGAAEGLDVSASGAGVLHVLKLTDFAKEDHYMVGRYDDVEDTFVSAEPERGDDPGNWRRLDHGHLYASKSFYDARKKRRVLWAWVDENDGGGVARGWAGIQAFPRAIWLDADGKRLVQWPIEEIETLRRKRVGLQWATEVEAGGRKEVAGIVSSQADVQAVFEIPNLEEAETLDPKWLQDPKGLAAEMGASGRGGVGPFGLLVLASGDLEEHTAVFFR…	728
212	TdCWI5	MAGLSLAACAVAFHLCLLVSSSASLRWLSDKPAAVTTAGGVRTRSAYHFQPAKNWQNDPNGPMYHNGLYHFFYQYNPDGVTWGNGNLSWGHSVSVDLVNWFALDAALQPSRSFDANGCWSGSATILPDGSPVMLYTGIDARGDQVQNVAYPKNASDPLLVDWVKPEYNPVIPVPADIKRDDFRDPSTAWLGADGVWRIAVAARVHDVGGATLIYRSKDFLRWERNADPLYLAHAAGMVECPDLFPVSEPGVEVGLPASGAGARHVLKMSVMDTVQDYYVVGRYDDAADTFVPEDDEDCRSWRRLDYGHVYASKSFFDPSKNRRVLWGWANESDSVSDDLVRGWSGVQTVPRKIWLDEDGKQLRQWPVEEIETLRSKRVNLLIPEVNAGGVNEIIGVMGA…	729
213	TdCWI6	RPTVAMAVLSLAACVASFHLLLLLFSSSSSLRVAPEAAESSGSARHGRTAYHFQPAKNWQNDPNGPMYHNGVYHLFYQYNPHGATWGVGNLSWGHSVSGDLVNWAALDAALEPTSPFDANGCWSGSATILPGGVPAILYTGIRADGEQVQNVAFPKNASDPLLREWVKPSYNPVIPLPADVPADFFRDPSTAWLGRDGLWRLAVSAKVGNAVGSTLIYRSKDFRLWERNAAPLQESRAAGMVECPDLFPVAEPGAEEGLDHAPRTGTGVKHVLKLSATDTFQDYYAVGRYNDTTDTFVPEDDGDDCQSWRRLDYGHIYASKSFFDARKNRRVLWSWANETDSQADDVAKGWSGVQIFPRKVWLDNDGKQLRQWPIEEIETLRSRKAGLLGTVVNSGGVN…	730
214	TdCWI7	EWSSEPEPWPNRLPLPACQVLAKWYALQICAFARCYLINPHDFTWGDGKLSWGHSVSGDLVNWADVGNALDPTSPFDVNGCWSGSATVLPGGRPAILYTGMDDANKAQVQNVAFAKNPSDPLLREWEKPSCNPVIPMPEDVTGNNFRDPTEAWRGRDGLWRVAVAAEVAGVGSLLVYRSADFLHWERNAGAPLHAASSRDGDGPAVLECPDLFPMAAPGAMEGLDVSASRAGVLHVLKLSDFAKEDHYMVGRYDDEKDTFTPAEPECGGDCANWRRLDHGHLYASKSFYDARKKRRVLWAWVDETDGGGEGRGWAGIQAFPRAMWLDTDGKRLVQWPVEEIETLRRKRVGLQWATEVEAGGRKEIAGIVSSQADVQAVFEIPNLEEAETLDPKWLQDPK…	731
215	TdCWI8	MAARLPLAACIVAFHLCLLLSPSTALRRLSEAESSLARHGVGIRPAYHFLPAKNWQNDPNGPMYHNGVYHMFYQYNPLGAMWQPGNLSWGHSVSRDLVNWDALDTALDPTAPFDYNGCWSGSATILPGGIPVLLYTGRIDADKEVQVQNVAFPKNPADPLLREWVKPAYNPVIPLPADVPGDNFRDPTTAWVGRDGLWRIAVAAKVGGPNGIASTLIYRSKDFWHWKRNALPLYTSRAAGMVECPDLFPVAEPGVEEGRLGYASGPASGAVRHVLKLSVMNTTQDYYAVGRYDDVVDTFVPEVDAERNADDCRTWRRFDYGHVYASKSFFDSSKNRRVLWAWANESDSQDNDIARGWSGVQTVPRKVWLDEDGKQVRQWPIEEIETLRSKRVVGLLGAQ…	732
216	TdCWI9	TPALPPSHYKYDPPWPLLLHRHRSFSTCSSFHRRPLCPRVRAMVVLRGRVAWACPVLVVLLLLQLAGASHVVYETHLLETEAAAADVPPSILDAELSTGYHFRPIKNWINDPNAPMYYKGWYHFFYQYNPKGAVWGNIVWAHSVSRDLINWVALETAIQPSIKSDKYGCWSGSATILRDGTPAIMYTGIDRADINYEVQNIAFPKNKSDPLLREWVKPKSNPIIVPEGGINATQFRDPTTAWYADGHWRLLIGALSGASRGVAYVYRSRDFMRWTRVRKPLHSAPTGMWECPDLYPVTVDGRQNGLDTSVTSSPKVKHVLKNSLDLRRYDYYTVGTYNRKTERYVPDNPTGDEHHLRYDYGNFYASKTFYDPVKRRRILWGWANESDTAVDDVAKGWAG…	733
217	TdCWI10	MYHFFYQYNPHGATWGDGTLSWGHSVSGDLVNWADVGNALDPTSPFDANGCWSGSATVLPGGRPAILYTGIDANRVQVQNVAFAKNPADPLLREWEKPDCNPVMPMPADVTGNNFRDPTEAWRGRDGLWRIGVVAEVGGVGSLLVYRSADFLRWERNAAPLHASSRDVPVLECPDLFPMAPPGAAEGLDVSASGAGVLHVLKLTDFAKEDHYMVGRYDDEADTFVPAEPERGDDPGNWRRLDHGHLYASKSFYDARNKRRVLWAWVDENDGGGVARGWAGIQAFPRAIWLDADGKRLVQWPIEEIETLRRKRVGLQWATEVEAGGRKEVAGIVSSQADVQAVFEIPNLEEAETLDPKWLQDPKGLSAEMGASAHGGVGPFGLLVLASGDLEEYTAVFFR…	734
218	TdCWI11	GPALSRGVRRRLPPLPPHLLLRLPPLALRQIGGGDHGRPWPWPCQDQVRLPLPARQELAERRTGSSFSGGVFRVLSDFHRDGVTWGNGNLSWGHSVSVDLVNWFALDAALQPSRSFDANGCWSGSATILPDGSPVMLYTGIDARGDQVQNVAFPKNASDPLLVEWVKPEYNPVIPVPADIKRDDFRDPSTAWLGADGLWRIAVAARVHDVGGATLIYRSKDFLRWERNADPLYLAHAAGMVECPDLFPVSEPGVEVGLPASGAGARHVLKMSVMDTVQDYYVVGSYDDTADTFVPEDDDDCRSWRRLDYGHVYASKSFFDPSKNRRVLWGWANESDSVADDLVRGWSGVQTVPRKIWLDEDGKQLRQWPVEEIETLRSKRVNLLIPEVNAGGVNEIIGI…	735
219	TdCWI12	MNGAQNLNHGRTAYHFQPARCWQNGPMYHNGMYHFFYQYNPRGPTWGDGKLSWGHSVSGDLVNWADVGNALDPTSPFDVNGCWSGSATVLPGGRPAILYTGMDDADKAQVQNVAFAKNPSDPLLREWEKPSCNPVIPMPEDVTGNNFRDPTEAWRGRDGLWRVAVAAEVAGVGSLLVYRSADFLHWERNPGPPLHVASSRDGDGPAVLECPDLFPMAAPGAMEGLDVSASRAGVLHVLKLSDFAKEDHYMVGRYDDDEDTFAPAEPERGGDCANWRRLDHGHLYASKSFYDARKKRRVLWAWVDETDGGGEGRGWAGIQAFPRAMWLDTDGKRLVQWPVEEIETLRRKRVGLQWATEVEAGGRKEIAGIVSSQADVQAVFEVPNLEDAETLDPKWLQDP…	736
220	TdCWI13	MAARLPLAACIVAFHLCLLLLQSSALRRLSEAAESSLVRHGVGMRPAYHFLPAKNWQNDPNARAQHNTKHENVYKDNPLGAMWQPGNLSWGHSVSRDLVNWDALDTALDPTAPFDYNGCWSGSATILPDGIPALLYTGRIEGDKEVQVQNIAFPKNPADPLLREWVKPAYNPVIPLPADVPGDSFRDPTTAWVGRDGLWRIAVAAKVGGPNGIASTLIYRSKDFRHWKRNALPLYTSRAAGMVECPDLFPVAEPGVEEGRLGYASGPASSAVRHVLKLSVMNTTQDYYAVGRYDDMADTFVPEVDVERNADDCRTWRRFDYGHVYASKSFFDSSKNRRVLWAWANESDSQDNDIARGWSGVQTVPRKVWLDEDSKQVRQWPIEEIETLRSKRVVGLLGA…	737
221	TdCWI14	TTSPLPRFLLLSPSPMAQSWAFFLLVVLCFCCVSDLICGSNGERVFLYPQSQKVSSIVSQRYRTAYHFQPPKNWINGPMYYNGIYHEFYQYNPNGSVWGNIVWGHSVSTDLINWIPLETAIARDTPSDINGCWTGSATILPGNRLVIIYTGADPEKRQVQNIVVPKNMSDPYLREWTKAGNNPVIQPVGPGLNSGQFRDPTTGWVGPDGLWRIAVGAELNGDSAALLYKSKDFLNWTRVDHPLYSSNSSSMWECPDFFAVLPGNSGGLDLSAAIPNGAKHVLKMSLDSCDKYMIGVYDLKSDTFIPDTVLDDRRLWLRIDYGNFYASKSFFDSKKGRRIIWGWTNETDSSLDDVAKGWAGIHAIPRTIWLDSHGKQLLQWPVEEVESLRGNEINHQGLE…	738
222	TdCWI15	SPSLSPMAQSWASFLLLALLSSSLLVRGSNGERVFLYPQSQKVSSIVSQRYRTAYHFQPPKNWINGIEGPMYYNGIYHEFYQYNPNGSVWGNIVWGHSVSTDLINWIPLETAIERDTPSDINGCWTGSATILPGNRLVIIYTGADPEKRQVQNIVVPKNLSDPYLREWTKAGNNPVIQPVGPGLNSGQFRDPTTGWIGPDGLWRIAVGAELNGDSAALLYKSKDFLNWTRVDHPLYSSNSSSMWECPDFFAVLPGNNGGLDLSAAIPNGAKHVLKMSLDSCDKYMIGVYDLKSDTFIPDTVLDDRRLWSRIDYGNFYASKSFFDSKKGRRIIWGWTNETDSSSDDVAKGWAGIHAIPRTIWLDSHGKQLLQWPVEEVESLRGNEINHQGLELKKGGLFE…	739
223	TdCWI16	MAIQPITWVVFLLLALSSSWPIAEASHRVFPDLQSLEAEGGRAVDVDDSLRTGYHFQPPMHWINDPNGVMYYKGVYHLFYQYNPKGAVWGNIVWAHAVSTDLVNWVMLQPAIYPTAPFDVNGCWSGSATVLPDGTPAIMYTGIDGDGRQVQNVAYPKDLSDPYLREWVKPDYNPVIAPGPGINATAFRDPTTAWRGPDGLWRLVVGTKDNHRGIAVLYRSRDFRRWVPVRRPLHHGDTGMWECPDFYPVTSHGVLGDVKHVLKVSLDLTRFEYYTFGAYDHATETYVPDAALADGNDGLRYDYGNFYASKTFLDPAKHRRILWGWANESDSTADDVRKGWAGVQAIPRKIWLAANSKQLMQWPVAEVESLRGNHVNITDRLIKGGDYFEVLGLTTPAQA…	740
224	TdCWI17	FQIFCCCSWLAGLACMFSTSVLFQILVRPCSNGGVFFCSQSSTKIPSIVSKRYRTAYHFQPPKNWMNGPMYYNDIYHEFYQYNPDGSNSPSLSYNIVWGHSVSTDLVNWIGLEPVLVPDTPSDICGCWTGSATILPGNQPAITYTGLINMEKHQVQNIALPKNRSDPYLREWTKAGNNPVIQPVIPGLNSSQFRDPTTGWIGPDGLWRIAVGADLNGSITALLYKSEDFLNWTSVEHPLYSSNSFDMWECLDFFAVLSGSNGGLDMSSAIPNGAKHVLKMGMDYSDKYMIGVYDLKRDVFVPDTVIDDYRLWLRIDYGNFYASKSFFDSKQGRRIIWAWSNETDASSDDVAKGWAGIHSIPRTIWLDSDGKRLLQWPVEEIESLRRNEINHQGLELKKG…	741
225	TdCWI18	TDLSYSLESNEVLAYFETYNIFGPVFTNNRPMYYNGIYHEFYQYNPDGSFNPNTSYNIVWGHSVSTDLVNWITLEPAIEPDTPNDIKGCWSGSVTIVSGDQPVIIYTGVIDIEKHQVQNIALPKNRSDPYLREWTKAGNNPVIQSGVPGLNSGQFRDPTTGWIGPDGLWRIAVGAQLNGYGAALLYKSEDFLNWTRVDHPLYSSNASIMLECLDFFAVLPGSNNGLDMSSAIPNGAKHVLKMGLNFGEDVYVIGVYDLKRDVFVPDTDDSRLWPRIDYGNFYASKTFFDSKHGRRIIWAWTTETDSSSDDVAKGWAGIHSFPRTIWLDSDSKRLLQWPVEEIESLRGNEINHQGLDLKMGDLFEIEGADTLQADIEIDFELTSIDDADPFDPSWLFDAE…	742
226	TdCWI19	MAIQPRTWVVFLLLVLLSSSWPIAEASHRVFPDLQSLEAEGGRAVDVDDSLRTGYHFQPPMHWINDPNGVMYYKGVYHLFYQYNPKGAVWGNIVWAHAVSTDLLNWLMLQPAIYPTAPFDVNGCWSGSATVLPDGTPAIMYTGIDADGRQVQNVAYPKDLSDPYLREWVKPDYNPVIAPGAGVNATAFRDPTTAWRGPDGLWRLVIGTKDNHRGLAVLYRSRDFRRWVPVRRPLHHGDTGMWECPDFYPVSSHGVLGDVKHVLKVSLDLTRFEYYTFGAYDHATETYVPDAVLADGSNGLRYDYGNFYASKTFLDPAKQRRILWGWANESDSTADDVRKGWAGVQAIPRKIWLAANGKQLMQWPVAEVESLRGNHVNITDRLVKGGDYFEVLGLTTPAQ…	743
227	TdCWI20	MGAPKWVVAPLALLLLLQLAGASHDVRRSLEAEAASPSVPASILSPLLRTGYHFQPPMNWINDPNGPLYYKGWYHLFYQYNPKGAVWGNIIWAHSVSRDLINWIALDPAIKPSIPTDQFGVWSGSATILPNGTVAMLYTGIDRPGTNYQIQNIAFPKDPSDPLLREWVKPGYNPIAIPEAGMNATQFRDPTTAWHAGDGLWRMLVGGLKPGTLRGMAILYRSRDFKHWVRAKHPLHSALTGMWECPDFFPVREPGHPDGLDTSEFGPHYKYVLKNSLDLTRYDYYTVGTYNNRTERYVPDNPTGDVYQRLQYDYGNFYASKTFYDPAKNRRVLLGWANESDSVAHDNAKGWAGIHAIPRKIWLDPSGKQLLQWPVEELDQLRGKAVSVGDKVVMPGQHF…	744
228	TdCWI21	WLAGLACMFSTSIVFQILVRPCRNGEGVFFCPQFPKVPSIVSKRYRTDYHFQPPKNWINGSMYYNGVYHEFYQYNPNGSYNPNISYNIVWGHSVSTDLINWINLEPAIEPDTPSDISGCWTGSATILSGDQPVIIYTGLVDIQKHQVQNIALPKNRSDPYLREWTKAHNNPVIQPVVPGLNSSQFRDPTTGWIGPDGLWRIAVGAELNSYSVALLYKSEDFLNWTRVEHPLYSSNSSNMWECLDFFAVLPGSGGGLDLSSAIPNGAKHVLKVSMNCTDDVYMIGVYDLKRDAFVPDTVLNDSRLWPRIDYGNFYASKSFFDSKHGRRIIWAWSSETDSSSDDVAKGWAGIHSIPRTIWLDSHGKQLLQWPVEEIESLRTNEINHQALELKKGDLFEIKG…	745
229	TdCWI22	RRWRWPCKRDWLGGLACIFSTTLLFQILVRPCSNGGGLFFCSQSPNAPSILSSKDRTAYHFQPPKNWINEISGPMYYNGIYHEFYQYNPDGSFNPNTSLNIVWGHSVSTDLVNWITLEPALEPDTPNDIKGCWSGSATIVSGDQPVIIYTGVIDIEKHQVQNIALPKNRSDPYLREWTKASNNPVIQSGVPGLNSGQFRDPTTGWIGPDGLWRIAVGAQLNGYGAALLYKSEDFLNWTRVDHPLYSSNASIMFECLDFFAVLPGSNNGLDMSSAIPNGAKHVLKMGMNFGEDVYVIGVYDLKRDVFVPDTDDSRLWPRIDYGNFYASKTFFDSKHGRRIIWAWTTETDSSSDDVAKGWAGIHSFPRTIWLDNDGKRLLQWPVEEIESLRRNEINHQKLE…	746
230	TdCWI23	MAQAWAFLLPVLVFGSYMTSLFFPTYISGPLCGGDGGGRSLFLCAQAPKDQDPSPAVSTMYKTAFHFQPAKNWMNELSGPMYFNGFYHEFYQYNLNGPIFGDIVWGHSVSTDLVNWIGLEPALVRDTPSDIDGCWTGSVTILPGGKPVIIYTGGDKDQHQAQNIAFPKNRSDPYLREWIKAANNPVLRPDEPGMNSIEFRDPTTGWIGPDGLWRMAVGGELNGYSAALLYKSEDFLNWTKVDHPLYSHNGSNMWECPDFFAVLPGNNAGLDLSAAIPQGAKHALKMSVDSVDKYMIGVYDLQRDAFVPDNVVDDRRLWLRIDYGTFYASKSFFDSNKNRRIIWGWSRETDSPSDDLEKGWAGLHTIPRTIWLADDGKQLLQWPVEEIESLRTNEISHQG…	747
231	TdCWI24	KYPMDWRSSGIYDDTKDPCGLMYYKGIYHNFYQYNPHCALWCWGDIAWGHSVSTDLVNWIQLEPVIEPDNPSDIDGCWTGSATILSGGQPVILYTGVSIDNCQVQNLLLPRNLSDPYLREWTKAGNNPVIQPVVPGLNRSCFRDPTTGWIGPDGLWRIAVGAQLYSYTAALLYKSEDFLSWTRVDHPLYSHNLSNMWECPDFFAVLPGYNSGLDMSVAVPRGAKYALKMSVGYFDKYLIGVYDLKRDAFVPDTIVDDCRLWLRIDYGNFYASKSFFDLKKGRRIIWGWSQEADCRSDDVAKGWAGIHTIPRMIWLDDNGKQLLQWPVDEIESLRTNEINHQGLELNKGDLFEINGVDTFQADVEIYFEPMSIDAAEPFDPSWLLDPEKHCCEASVHGGI…	748
232	TdCWI25	WRYHGNISNGVGGRCSLCPQSPEVSFCPLPPEVSRCPQSPEVPSIFSTRYKTAYHFRPPRNWINDISGLMYYKGIYHNFYQYNPHCALWCWGDITWGHSVSTDLVNWIELEPVIEPDNPSDIDGCWTGSATILSGGQPVILYTGGSRDKCQVQNLVLPKNPYDPYLREWTKTGNNPVIQPVVPGLNRSQFRDPTTGWIGSDGLWRIAVGAELKGYTAALLYKSEDFLSWTIVGHPLYSQNSSNMWECNMWECLDFFAVLPGNNSGLDMSVAIPRGAKHALKMSMGYFDKYLIGVYDLKRDAFVPDTIVDDCRLWLKIDYGNFYASKSFFDSKKGRRIIWGWSKEADCRSDDVAKGWAGIHTIPRTIWLDNDGKQLLQWPVDEIESLRTNEINHQGLELN…	749
233	TdCWI26	FPMFHHRHGCGWPFLLLLLLLLGFPFDESSLLRGEAAAAGSHRVVLYPESATVSSIVSSKYRTAFHFQPPKNWINDPNGPLYYKGLYHLFYQYNPGSVVPGNKTWAHSVSTDLVNWLRLETALDRTEPYDAKGCWSGSVTVLADGRPAILYTGADDVKNQAQCIAFPSNSSDPYLREWTKPSSNPVIRPDGPGLNPRQFRDPTTGWTGPDGQWRIAVGAELDGYSAALLYKSEDFVSWSRVDHPLYSSNSSTMWECPDFFAALPGNTSGLDLSAAIPNGAKHVLKMSLDSCDKYMVGVYDLEADKFVPDNFVDDRRLWLRIDYGNYFASKSFFDAKKGRRIIWGWANESDSSSDDAAKGWAGIQAIPRTVWLDSDGNQLLQWPVEEIESLRRNEADVEI…	750
234	TdCWI27	MAQAWAFLLPVLVLGSYVTSLFLPTYITGPLCGGDGGGRSLFLCAQAPKDQDPSPASTMYKTAFHFQPAKNWMNDPSGPMYFNGIYHEFYQYNLNGPIFGDIVWGHSVSTDLVNWIGLEPALVRDTPSDIDGCWTGSVTILPGGKPIIIYTGGDIDQNQAQNIAFPKNRSDPYLREWIKADNNPVLRPDEPGMNSIEFRDPTTGWIGPDGLWRMAVGGELNGYSAALLYKSEDFLNWTKVDHPLYSHNGSNMWECPDFFAVLPGNNAGLDLSAAIPQGAKHALKMSVDSVDKYMIGVYDLQHDAFVPDNVVDDRRLWLRIDYGTFYASKSFFDSNKNRRIIWGWSRETDSPSDDLAKGWAGLHTIPRTIWLAGDGKQLLQWPVEEIESLRTNEINHQGL…	751
235	TdCWI28	PPRCSFSAMASSNGSGGRCSSCPVSPDVSFCPLSPEVSPCAQSPEVPYIVSTSYRTAYHFQPPRNWINGLMYYKGIYHNFYQYNPHCALWCWGDITWGHSVSTDLVNWIQLEPVIEPDNPSDIDGCWTGSATILSGGQPVILYTGGRRDKRQVQNLVLPKNPSDPYLREWTKIGNNPVIQPVVPGLNRSQFRDPTTGWIGPDGMWRIAVGAELKGYTAALLYKSEDFLSWTIVDHPLYSQNYSSNMRKCNMWECLDFFAVLPGNNSGLDMSAAILRGTKHALKMSVDYFDKYLIGVYDLKRDAFLPDTIVDDCRLWLRIDYGHFYASKSFFDSKKGRRIIWGWSQEADCRSDDVAKGWAGIHTIPRTIWLDSNGKQLLQWPVDEIESLRTNEINHQGLE…	752
236	TdCWI29	CPLLILLLPGFPFDESSLPCAEAAAAGSHRVVLYPHSEKVSSIVSSKYRTTFHFQPPKNWINDPNGPLYYKGLYHLFYQYNPGSVVPGNKTWAHSVSTDLVNWLRLASALDRTEPYDARGCWSGSVTVLTDGRPAILYTGADDVKNQAQCIAFPSNSSDPYLREWTKPSSNPVIRPDGPGLTPKQFRDPTTGWTGPDGQWRIAVGAELDGYSAALLYKSEDFASWSRVDHPLYSSNSSTMWECPDFFAALPGNTSGLDLSAAVLNGAKHVLKMSLDSCDKYMVGVYDLEGDKFVPDNVMDDRRLWLRIDYGNYYASKSFFDAKKGRRIIWGWANESDSSSDDAAKGWAGIQAIPRTIWLDGDGNQLLQWPVEEIESLRRNEISHQGIELKKGDMFEIKG…	753
237	TdVI1	SDTNISTLLTRSCVFVTDVLWVPIDLFSSTSPDPNGPLYYKGWYHLFYQWNPDGAVWGNITWGHAVSRDLVHWLHLPLAMVPDHWYDINGVWTGSATQLPDGRIVMLYTGSTEDGVQVQLLAEPADPSDPLLRRWAKSEANPVVVPPPGVGLTDFRDPTTAWLNPADKAWRITIGSKNQEHAGLALVYRTEDFVHYDLLPTLLHVVQGTGMWECVDFYPVSADPAAGVGLDTSAAPGPGVKHVLKTSLDDDRNDYYGIGTYDPATDRWAPDDAAIDVGIGLRYDYGKFYASKTFYDPVGRRRVLWGWIGESDSERADVLKGWASLQSFPRTVLLDTKTGSNLLQWPVVEVENLRMRGKRFDGLDLQPGSVVPLDVGRATQLDIEAVFQVQAGTAAGAEA…	754
238	TdVI2	MIPAVPAIVDDAAQNANAPLLPETNLKGRRPPARQKRPTTVLPAIAWTVLLLALVGLVVYRQGHGGGRADTIGDEVASAGRAVEVAASRGAVQGVSEKSTASALLGGGAYDWTNAMLAWQRTAFHFQPQKNWMNDPNGPLYYKGWYHLFYQWNPDGAVWGNITWGHAVSRDLLHWLHLPLAMVPDHWYDINGVWTGSATQLPDGRIVMLYTGSTEDGAQVQLLAEPADPSDPLLRRWAKSEANPVLVPPPGIGLTDFRDPTTAWLNPADKAWRITIGSKNQEHAGLALVYRTEDFLHYDLLPTLLHVVQGTGMWECVDFYRVSTEPAAGVGLDTSTAPGAGVKHVLKTSLDDDRNDYYAIGTYDPATDRWAPDDAAIDVGIGLRYDYGKFYASKTFYDP…	755
239	TdVI3	MDSSRVILIPGTPPLPYAAYEQLPSSSADAKGQEEQRAGGGLRWRACAAMLAASAVVALVVAAAVFGDGGAGRDLVAASVPATPAMEFPRSRGKEHGVSEKTSGAYSANGGFPWSNAMLQWQRTGYHFQPDKYYQNDPNGPVYYGGWYHFFYQYNPSGSVWEPQIVWGHAVSKDLIHWRHLPPALVPDQWYDIKGVLTGSITVLPDGKVVLLYTGNTETFAQVTCLAEPADPSDPLLREWVKHPANPVVFPPPGIGMKDFRDPTTAWFDESDGTWRTIIGSKNDSDHSGIVFSYKTKDFVSYELMPGYMYRGPKGTGEYECIDLYAVGGGRKASDMYNSTAEDVLYVLKESSDDDRHDWYSLGRFDAAANKWTPIDTELELGVGLRYDWGKYYASKSFY…	756
240	TdVI4	RSKDFLLSSGTATVAVKSPGGVPDTPPVPFAYGGLLYQQSGGRRRWRECTVVLGAVAMVQNIMVTARADADGFPWSNEMLQWQRTGFHFQPEKNYMNDPNAPMYYRGRYHFFYQYNPTGVVWGNITWGHAVSRDLVHWRHLPLAMVPDQWYDIHGVLTGSATILPNGTVIVLYTGKTNTSAQVQCLALPADPDDHLLVNWTKHPANPVILPPPGIGLQDFRDPTTAWLDQSDLTWRTLIGSKDDNGHAGIALMYKTKDFIRYELIPGVLHRVEGTGMWECVDFYPVSGGNNSSSSEEALYVLKASMDDERHDYYALGRYDAATNTWTPLDPELDVGFGLRYDWGKFFAATSFYDPVKRRRVMWAYVGETDSLSANVAKGWASVQTIPRTVVLDEKTRTN…	757
241	TdVI5	MYYRGQYHFFYQYNPKGVVWNKIAWGHAVSPDLVHWRHLPVAMVPDQWYDINGVLTGSATMLPNGTVILLYTGNSDTFMQVQCLALPADPTDPLLRTWTKHPANPVIFPPPGIGDRDFRDPMAAWFDKSDNTWRTIIGSKDDHGHAGIALMYKTKDFIKYELIPDPVHRVEGTGMWECIDLYPVSGGSNSPEEVIYVMKASVNDEWHDYYALGRFHAEANRWTPMDPEADVGIGMRVDWGKFYASTSFYDPVKQRRVSWGFVGETDSPNTDIAKGWASLQGIARKVVLDEKTRTNILQWPVEEIDTLRYNATNFSGITVESSSVITLPLRQVAQLDIEASFRLNASAIAALNEADVSYNCSTSGGATKRGALGPFGLLIHATNSGSEQLAVYFYVYKGL…	758
242	TdVI6	YHFFYQYNPEGITWGNISWGHAVSRDMVHWHHLPLAMVPDRWYDISGVLTGSATILPNGKVVLLYTGNTDTLAQVQCLAVPADPHDPLLRTWTKHPANPVLLPPPGTSKKDFRDPMTAWFDKSDNTWRTMIGSKDDNGHAGVALMYKTKDFVKFELIPRPVHRVEGTGMWECVDFYPVGGNSNSSQEELYVLKASMDDERHDYYALGKYDAVTNTWTPLDPEADVGIGLRYNWGKFFASTTFYDPAKRRRVMWAYVGETDSNRTDLAKGWANLQAIPRTVVLDEKTRTNLLQWPVEEIETLRHNTTDLSGITIGTGSITALHLRQAAQLDIEASFRLNTSDIAAHNEADIGYNCSTSGGATNRGALGPFGLFLTNGHSEQMAMYFYVSRRLDGGLRTHF…	759
243	TdVI7	RALTIYQTLLEFTRGAAMGSHGKPPLPYAYKPLPSDADGERAGCTRWRVCAVALTASAMVVVVVGATLLAGFRVDQAVDEEAAGGFPWSNEMLQWQRSGYHFQTAKNYMSDPNGLMYYRGWYHMFFQYNPVGTDWDDGMEWGHAVSRNLVQWRTLPIAMVADQWYDILGVLSGSMTVLPNGTVIMIYTGATNASAVEVQCIATPADPTDPLLRRWTKHPANPVIWSPPGVGTKDFRDPMTAWYDESDDTWRTLLGSKDDNNGHHDGIAMMYKTKDFLNYELIPGILHRVERTGEWECIDFYPVGRRTSDNSSEMLHVLKASMDDERHDYYSLGTYDSAANRWTPIDPELDLGIGLRYDWGKFYASTSFYDPAKKRRVLMGYVGEVDSKRADVVKGWASI…	760
244	TdVI8	RACSIAQVKTPVTAAQLYINRAGSLTSCIQSPPIFVSSGAAMESHAVPSEQPAYKPLPSTANEDAHEHQGGGVRWRACAAVLAASAVVLVAATTLGRGARVDEAADEDAGGFPWSNEMLQWQRAAFHFQPEKNFMSDPNGLVYYRGWYHLFYQYNPKGIAWAFGILWGHAASRDLVHWRQLPLAVLPDQWYDIQGVLSGSITVLPNGTLIMLYTGATNVSTVEVQCVAVPEDPNDPLLRRWTKHPANPVLSSPPWISTNDFRDPTSAWYDGSDHTWRTVLGSKDDHNGHHAGIAFMYKTKDFLHYELVPGILHRVENTGEWECIDFYPVGGGDNSSQVLYVLKASMDDERHDYYSLGRYDAAANTWTPVDPEADLGIGLRYDWGKLYASSSFYDPVKRR…	761
245	TdVI9	AGGDGPEPRPGRRRVGEDLRRGGRDGGAPRRRRRRRRLPLEQRHAAVAAHRLPFPAREELDERYVHDPSVPSINPFLFGSIQIHMNFHSFPRVVNPIDGEELTGFALCLLAATGGGLLPPAMGMDACMHADPNGPVYYRGWYHLFYQYNPEGAVWGNIAWGHAVSRDLIHWRHLPLAMVPDQWYDINGVWTGSATVLPDGSLVMLYTGSTNASVQVQCLAVPADPNDSLLRNWTKYEANPILVPPPGIGDKDFRDPTTAWFDESDKTWRTVIGSKDNHGHTGIVMTYKTKDFINYELIPGLLHSVPGTGMWECIDFYPVGGADGSEELYVMKESSDDDRHDWYALGRYDAAANKYTPIDAEMDVGIGLRYDWGKFYASKTFYDPSKNRRVLWGWIGETD…	762
246	TdVI10	METRDRGSMPALVPCFYAQLPLDDDEAQAGRARPGRTGPVCAAMLLTLAAVLLAVAALAGVKLASELPASGIVMSGHPTEVDAALMSTSSRGPESGVSEKTSGAGAHGGMLGAGASGNAFPWSNAMLQWQRTGFHFQPEKNWMNDPNGPVYYKGWYHLFYQYNPDGAIWGNKIAWGHAASRDLLHWRHLPVAMSPDQWYDMNGVWSGSATVLPDGRIVMLYTGSTNASVQVQCLAFPTDPSDPLLINWTKYENNPVMYPPPGIGEKDFRDPTTAWFDGSDDTWRLVIGSKDDRHAGMVMTYKTKDFIDYELVPGLLHRVPGTGMWECIDLYPVGGARGIDMTDAVEAGSTNGGGDVLHVMKESSDDDRHDYYALGRYDAAKNIWTPLDTDADVGVGLRY…	763
247	TdVI11	MSMDTGDRGSVPCSYAQLPDDAEAGRTRPGRTGPLCAAVLLTSAAVLLAVAALAGVRLAGQLPAAGVIMSGHPTTVDMAPMSTSSRGPESGVSEKTSGAATVDDHGGMLAADAGGNAFPWSNAMLQWQRTGFHFQPEKNWMNDPNGPVYYKGWYHLFYQYNPDGAIWGNKIAWGHAASRDLLRWRHLPVAMSPDQWYDINGVWSGSATVLPDGRIVMLYTGSTNASVQVQCLAFPTDPSDPLLINWTKYENNPVMYPPPGVGEKDFRDPTTAWFDGSDDTWRLVIGSKDDRHAGMVMTYKTKDFMEYELVPGLLHQVPGTGMWECIDLYPVGGVRGIDMTDAVAASSTNGGDDVLHVMKESSDDDRHDYYALGRYDGAKNTWTPLDVDADLGIGLRYDW…	764
248	TdVI12	MEARDGGSAPLPCSYAPLPEDAEAAATVGRTRRTAGPLCAALLLATAAVLLVVAALAGVRFAGQPPAGGIVVMSGHETTADAAPMSASSRGPESGVSEKTSGAAAHGGMLRADAGGNAFPWSNAMLQWQRTGFHFQPERNWMNDPNGPVYYKGWYHLFYQYNPDGAIWGNKIAWGHAASRDLLRWRHLPVAMSPDQWYDINGVWSGSATVLPDGRIVMLYTGSTNASVQVQCMAFPTDPSDPLLINWTKYENNPVMYPPPGVGEKDFRDPTTAWFDSSDDTWRLVIGSKDDRHAGMVMTYKTKDFIDYELVPGLLHRVPGTGMWECIDLYPVGGKRGIDMTEAVATASKNGGGDVLHVMKESSDDDRHDYYALGRYDAANNTWTPLDTDADVGIGLRYD…	765
249	TdVI13	MEARDGGSAPLPCSYAPLPEDAEAATMVGRARRTAGPLCAALMLVTAAVLLMVAALAGVRLAGQLPADGIVVMSGDQTTVDAAMMSTSSRGPESGVSEKTSGAAAHGGMLGADASGNAFPWSNAMLQWQRTGFHFQPEKNWMNDPNGPVYYKGWYHLFYQYNPDGAIWGNKIAWGHAASRDLLRWRHLPVAMSPDQWYDINGVWSGSATVLPDGRIVMLYTGSTNASVQVQCLAFPTDPSDPLLINWTKYENNPVMYPPPGVGEKDFRDPTTAWFDGSDDTWRLVIGSKDDHHAGMVMTYKTKDFIDYELVPGLLHRVPGTGMWECIDLYPVGGLRGIDMTEAVAAASNNGGGDVLHVMKESSDDDRHDYYALGRYDAAKNTWTPLDSDADVGIGLRYD…	766
250	TdVI14	ISMETGDHGSVPCSYAQLLDDAEADRTRPGRTGPLCAAILLTSAAVLLAVAALAGVRLAGQLSAAGVIMSGHPSTVDAAPMSASSRGPESGVSEKTSGTATHGGMLGAEAGGNAFPWSNAMLQWQRTGFHFQPEKNWMNDPNGPVYYKGWYHLFYQYNPDGAIWGNKIAWGHAASRDLLRWRHLPVAMSPDQWYDINGVWSGSATVLPDGRIVMLYTGSTNASVQVQCLAFPTDPSDPLLINWTKYENNPVMYPPPGVGEKDFRDPTTAWFDGSDDTWRLVIGSKDDRHAGMVMTYKTKDFIDYELVPGLLHRVPGTGMWECIDLYPVEGVRGIDMTDAVAAVSTNGADDVLHVMKESSDDDRHDYYALGRYNAAKNTWTPLDVDADLGIGLRYDWGKF…	767
251	TdVI15	HRASSGGAMDSSRVILIPGTPPLPYAYEQLPSSSADAKGIEERTAGGGLRWRACAAVLAASAVVALVVAAAVFGAGGAGRDAVAASVPATPATEFPRSRGKEHGVSEKTSGAYSANAFPWSNAMLQWQRTGFHFQPDKYYQNDPNGPVYYGGWYHFFYQYNPSGSVWEPQIVWGHAVSKDLIHWRHLPPALVPDQWYDIKGVLTGSITVLPDGKVILLYTGNTETFAQVTCLAEPADPSDPLLREWVKHPANPVVFPPPGIGMKDFRDPTTAWYDESDGTWRTIIGSKNDSDHSGIVFSYKTKDFISYELMPGYMYRGPKGTGEYECIDLYAVGGGRKASDMYNSTAEDVLYVLKESSDDDRHDWYSLGRFDAAANKWTPIDTELELGVGLRYDWGKYY…	768
252	TdVI16	ELRNGSRAGEVTQRRPGHAAGPVRVRGAAVPAERRAAEVARVHRRAGRRGHGGALPHPRAPPKDHSRCRRRCRRVPVEQRDAAVAANRVPFPAGEELHERTCSSHVLSWTVPLLLPVQPHRHRLGQHHVGPRRVAGPGPLAPPPSRHGARPVVRHPRCSHRLRHHTPQRHRHRALHRQNRHLRSGVQCLALPADPDDPLLVNWTKHPANPVILPPPGIGLQDFRDPTTAWFDRSDLTWRTLIGSKDNNGHAGIALMYKTKDFIRYELIPGVLHRVEGTGMWECVDFYPVGGSNNSSEEALYVLKASMDDERHDYYALGRYNAATNTWTPLDPELDVGIGLRYDWGKFFAATSFYDPVKRRRLMWAYVGETDSLSANVAKGWASVQTIPRTVVLDEKTRT…	769
253	TdVI17	MHADPNAPMYYRGLYHFFYQYNPKGVVWNKIAWGHAVSSDLVHWRHLPVAMVPDQWYDINGVLTGSATMLPNGTVILLYTGNSDTFAQVQCLAFPADPADPLLRTWTKHPSNPVIFPPPGIGDRDFRDPMAAWFDKSDNTWRTIIGSKDDHGHAGIALMYKTKDFIKYELIPDPVHRVEGTGMWECIDLYPISGGSDSSEEVIHVMKASVNDEWHDYYALGRFDAEANRWTPLDPEADVGIGMRVDWGKFYASTSFYDPVKQRRVSWGFVGETDSPNTDIAKGWASLQGIPRKVVLDEKTRTNILQWPVEEIDTLRYNATNFSGITVESSSVITLPLRQVSQLDIEASFRLNASAIAALNEADVSYNCSTSGGATERGALGPFGLLIHATNSGSEQLAV…	770
254	TdVI18	MHVCMHADPNAPMYYRGWYHFFYQYNPKGVTWGNISWGHAVSRDMVHWHHLPLAMVPDRWYDIKGVLTGSATILPDGKVVLLYTGNTDTLAQVQCLAVPADPHDPLLRTWTKHPANPVLLPPPGTGKKDFRDPMTAWFDKSDNTWRTMIGSKDDNGHAGVALMYKTKDFVKFELIPRPVHRVEGTGMWECVDFYPVGNRNSSQEELYVLKASMDDERHDYYALGRYDAVTNTWTPLDPEADVGIGLRYDWGKFFASTTFYDPTKRRRVMWAYVGETDSNRTDLAKGWANVQAIPRTVALDEKTRTNLLQWPVEEIETLRHNTTDLSGITIGTGSVIPLHLRQAAQLDIEASFRLNTSGIASHNEADIGYNCSTSGGASKRGALGPFGLLLTNGRSEQTA…	771
255	TdVI19	SNEMLQWQRSGYHFQTAKNYMSDPNGLMYYNGWYHMFFQYNPVGTDWDDGMEWGHAVSRNLVTWRTLPIAMVADQWYDILGVLSGSMTVLPNGTVIMIYTGATNASAVEVQCIATPADPNDPFLRRWTKHPANPVIWSPPGIGTKDFRDPMTAWYDESDDTWRTLLGSKDDHDGHHDGIAMMYKTKDFLNYELIPGILHRVQRTGEWECIDFYPVGHRSNDNSSEMLHVLKASMDDERHDYYSLGTYDSAANTWTPIDPELDLGIGLRYDWGKFYASTSFYDPAKKRRVLMGYVGEVDSKRADVVKGWASIQSVPRTIALDEKTRTNLLLWPVEEIETLRLNATELSDVTLNTGSVIHIPLRQGTQLDIEATFHLDASAVAALNEADVGYNCSSSGGAV…	772
256	TdVI20	YAPLAPSDVAEERRGGGGGVRWRACVAVLAASAVVVLVVASALAGSGRVDRVVGGDVVADMPPLAETARSRGRDAGVSEKTSGAADEMVGLLGAGGDADGFPWSNAMLQWQRTGFHFQPEKNWMNDPNGPVYYRGWYHLFYQYNPEGAVWGNIAWGHAVSRDLIHWRHLPLAMVPDQWYDINGVWTGSATVLPDGSLVMLYTGSTNASVQVQCLAVPADPNDSLLRNWTKYEANPILVPPPGIGDKDFRDPTTAWFDESDKTWRTVIGSKDNHGHTGIVMTYKTKDFINYELIPGLLHSVPGTGMWECIDFYPVGGADGSEELYVMKESSDDDRHDWYALGRYDAAANKYTPIDAEMDVGIGLRYDWGKFYASKTFYDPSKNRRVLWGWIGETDSERAD…	773
257	TdVI21	VAVLGAAAMVVFVVTHSLLPGARVGDLGDVVSPLLRLQRARREEAAVPSSEKTVGEIGDEADGFPWSNAMLQWQRTGYHFQPEKNYMNGMESITSDHGIFRCKSSCVLSPRLALCLKEETDWQWLAAFFAIVLFVCLVEKETDHLLLTCSGDMHARMHADPNAPMYYRGWYHFFYQYNPEGVTWGNISWGHAVSRDMVHWHHLPLAMVPDRWYDINGVLTGFATILPDGKVVLLYTRNTDTLAQVQCVAEPADPHDPLLRTWIKHPANPVLFPPPGTYKKDFRDPMTAWFDKSDNTWCTMIGSKDNNGHVGIALMYNTKDFVKFELIPRPVHRVEGTGMWECVDFYPVGGNSNSSQEELYVLKASMDDERHDYYALGKYDAVTNTWTPLDPEADVGIGL…	774
258	TdVI22	MESSRGTIIPGTPPLPSSLTDVNGQEGRRTRTSGGVRWHAWAAVLAVVALVVAAVVFGASRVHPDAVASTSVRAMAEHGVSEKTSGAYSASGGFPWSSAMLQWQRTGFHFQPDKNYMNDPNGPVYYRGWYHLFYQHNPGGTWWGNISWGHAVSRDMVHWRHLPLAMVPDHWYDIKGVCTGSITVLPNGRVIVLYTGYTETFAQVTCLAEAADPSDPLLREWVKHHANPVVYPPPGIGMKDYRDPTTAWFDNSDNTWRIIIGSKNDTDHSGIVFTYKTKDFVSYELIPGYLYRGPAGTGMYECIDMFVVGGGRKASDMYNSTAKDVLYVLKESSDDDRRDYYALGRFDAAANTWTPIDTERELGVSLRYDYGRYDASKSFYDPVKNRRIVWGYVVETDSS…	775
259	AtVIN1	MASTEALLPVTSLQDPLSESRSDQIPETRRRRPIKVHLAVYSGLLLIALYVTLIVTHDGSKAEIATESRPRMAGVSEKSNDGVWISSDDGKVEAFPWNNTILSWQRTAFHFQPEKNWMNDPNGPLFYKGWYHFFYQYNPNAAVWGDIVWGHAVSKDLIHWLYLPIAMVPDQWYDANGVWTGSATFLDDGSIVMLYTGSTDEFVQVQNLAYPEDPSDPLLLKWVKFSGNPVLVPPPGIGAKDFRDPTTAWKTSSGKWRITIGSKINRTGISLIYDTTDFKTYEKHETLLHQVPNTGMWECVDFYPVSKTQLNGLDTSVNGPDVKHVIKASMDDTRIDHYAIGTYDDSNATWVPDNPSIDVGISTGLRYDYGKYYASKTFYDQNKGRRILWGWIGESDSEA…	648
260	AtVIN2	MASSDALLPISAREEEPLCPYTRLPMADPNQETHGPRRRRPFKGLLAVSFGLLFIAFYVALIATHDGSRSNDEGIDETETITSRARLAGVSEKRNDGLWKLSGDRNTPAFEWNNSMLSWQRTAFHFQPEQNWMNDPNGPLFYKGWYHFFYQYNPNAAVWGDIVWGHAVSRDLIHWVHLPIAMVADQWYDSNGVWTGSATFLPDGSIVMLYTGSTDKAVQVQNLAYPEDPNDPLLLKWVKFPGNPVLVPPPGILPKDFRDPTTAWKTSEGKWRITIGSKLNKTGISLVYDTIDFKTYEKLDTLLHRVPNTGMWECVDFYPVSKTAGNGLDTSVNGPDVKHIVKASMDDTRFDHYAVGTYFDSNGTWIPDDPTIDVGMTASLRYDYGKFYASKSFYDQNKG…	664
261	AtcwINV1	MTKEVCSNIGLWLLLTLLIGNYVVNLEASHHVYKRLTQSTNTKSPSVNQPYRTGFHFQPPKNWMNDPNGPMIYKGIYHLFYQWNPKGAVWGNIVWAHSTSTDLINWDPHPPAIFPSAPFDINGCWSGSATILPNGKPVILYTGIDPKNQQVQNIAEPKNLSDPYLREWKKSPLNPLMAPDAVNGINASSFRDPTTAWLGQDKKWRVIIGSKIHRRGLAITYTSKDFLKWEKSPEPLHYDDGSGMWECPDFFPVTRFGSNGVETSSFGEPNEILKHVLKISLDDTKHDYYTIGTYDRVKDKFVPDNGFKMDGTAPRYDYGKYYASKTFFDSAKNRRILWGWTNESSSVEDDVEKGWSGIQTIPRKIWLDRSGKQLIQWPVREVERLRTKQVKNLRNKVLK…	584
262	AtcwINV2	MSAPKFGYVLLLIVLINISNNGVDAFHKVFKKLQSKSTSLESVSPLHRTAYHFQPPRHWINDPNAPMLYKGVYHLFYQYNPKGAVWGNIVWAHSVSKDLINWEALEPAIYPSKWFDINGTWSGSATHVPGKGPVILYTGITENQTQIQNYAIPQDLSDPYLKTWIKPDDNPIVKPDNGENGSAFRDPTTAWFNKKDGYWRMLVGSKRKNRGIAYMYKSRDFKKWVKSKRPIHSRKKTGMWECPDFFPVSVTDKKNGLDFSYDGPNAKHVLKVSLDLTRYEYYTLGTYDTKKDRYRPDGYTPDGWDGLRFDYGNYYASKTFFDDKTNRRILWGWANESDTVQDDTVKGWAGIQLIPRTILLDSSGKQLVFWPIEEIESLRGKNVQMTNQKMEMGQRFEVQ…	590
263	AtcwINV3	MAKLNRSNIGLSLLLSMFLANFITDLEASSHQDLNQPYRTGYHFQPLKNWMNDPNGPMIYKGIYHLFYQYNPYGAVWDVRIVWGHSTSVDLVNWISQPPAFNPSQPSDINGCWSGSVTILPNGKPVILYTGIDQNKGQVQNVAVPVNISDPYLREWSKPPQNPLMTTNAVNGINPDRFRDPTTAWLGRDGEWRVIVGSSTDDRRGLAILYKSRDFFNWTQSMKPLHYEDLTGMWECPDFFPVSITGSDGVETSSVGENGIKHVLKVSLIETLHDYYTIGSYDREKDVYVPDLGFVQNESAPRLDYGKYYASKTFYDDVKKRRILWGWVNESSPAKDDIEKGWSGLQSFPRKIWLDESGKELLQWPIEEIETLRGQQVNWQKKVLKAGSTLQVHGVTAAQ…	594
264	AtcwINV4	MAISNVISVLLLLLVLINLSNQNIKGIDAFHQIYEELQSESVESVNHLHRPSFHFQPPKHWINDPNGPVYYKGLYHLFYQYNTKGAVWGNIIWAHSVSKDLVNWEALEPALSPSKWFDIGGTWSGSITIVPGKGPIILYTGVNQNETQLQNYAIPEDPSDPYLRKWIKPDDNPIAIPDYTMNGSAFRDPTTAWFSKDGHWRTVVGSKRKRRGIAYIYRSRDFKHWVKAKHPVHSKQSTGMWECPDFFPVSLTDFRNGLDLDYVGPNTKHVLKVSLDITRYEYYTLGKYDLKKDRYIPDGNTPDGWEGLRFDYGNFYASKTFFDYKKNRRILWGWANESDTVEDDILKGWAGLQVIPRTVLLDSSKKQLVFWPVEEIESLRGNYVRMNNHDIKMGQRIEV…	591
265	AtcwINV5	MANIVWCNIAMFLLVSLFLTDDAVVVLDALDNVPNNIKNQPYRTGYHFQPPKNWMNGPMIYKGIYHLFYQWNQNGAVMDVNKTVWGHATSTDLINWITLSPAIRPSRPSDINGCWSGSVTILPNGKPVILYTGNDRYNRQVQNLVKPKNLTDPYLRHWTKSPENPLVTPSPVNHINSSAFRDPTTAWFGRDGRWRITTGSQEGRRGLAILHTSKDFVIWKQSPKPLHYHDGTGMWECPDFFPVARTDSRGLDTSFSSGPMVKHVLKVSLTDTFNDYYTIGTYDEVRDVYVPDKGFVQDETAPRYDYGKFYASKTFYDSVNQRRILWGWVNESSPEKDNIKKGWAGLQAIPRKVWLDESGKRLVQWPVKEIERLRTTQVKWGNKLLKGGSVMEVHGVTAP…	569
266	AtcwINV6	MADVMEQNLLQTAVLNRTSFHFQPQRNWLNDPNAPMYYKGFYHLFYQNNPLAPEFSRTRIIWGHSVSQDMVNWIQLEPALVPSESFDINSCWSGSATILPDGRPVILYTGLDVNNKQQVTVVAEPKDVSDPLLREWVKPKYNPVMVPPSNVPFNCFRDPTEAWKGQDGKWRVLIGAKEKDTEKGMAILYRSDDFVQWTKYPVPLLESEGTGMWECPDFFPVSITGKEGVDTSVNNASVRHVLKASFGGNDCYVIGKYSSETEDFSADYEFTNTSADLRYDHGTFYASKAFFDSVKNRRINWGWVIETDSKEDDFKKGWAGLMTLPREIWMDTSGKKLMQWPIEEINNLRTKSVSLDDCYEFKTGSTFEISGITAAQADVEVTFNLPFLENNPEILDADQ…	550
267	At-A/N-InvA	MSAIYLLRKISTKTPSRFHRSLFFSTFSKDSPPDLSRTTSIRHLSSSQRFVSSSIYCFPQSKILPNRFSEKTTGISVRQFSTSVETNLSDKSFERIHVQSDAILERIHKNEEEVETVSIGSEKVVREESEAEKEAWRILENAVVRYCGSPVGTVAANDPGDKMPLNYDQVFIRDFVPSALAFLLKGEGDIVRNFLLHTLQLQSWEKTVDCYSPGQGLMPASFKVRTVALDENTTEEVLDPDFGESAIGRVAPVDSGLWWIILLRAYGKITGDFSLQERIDVQTGIKLIMNLCLADGFDMFPTLLVTDGSCMIDRRMGIHGHPLEIQSLFYSALRCSREMLSVNDSSKDLVRAINNRLSALSFHIREYYWVDIKKINEIYRYKTEEYSTDATNKFNIYPE…	616
268	At-A/N-InvB	MSSFNLSVDVNQNGNIKNVDSLSTLDDIDDIDFAKLLEKPRPLNIDRLRSLDERSLTELTGSPQLRNADNASRAPDHADYVISPSFGRRSGFNTPRSQPGFESHPMVGEAWDALRRSMVYFRGQPVGTIAAVDNSEEKLNYDQVFVRDFVPSALAFLMNGEPDIVKNFLLKTLRLQSWEKKIDRFQLGEGVMPASFKVFHDPVRNHETLIADFGESAIGRVAPVDSGFWWIILLRAYTKSTGDSSLADMPECQKGIRLILSLCLSEGFDTFPTLLCADGCCMIDRRMGVYGYPIEIQALFFMALRCALLLLKHDGEGKEMVEQIVKRLHALSYHMRSYFWLDLKQLNDIYRYKTEEYSHTAVNKFNVIPDSLPEWVFDFMPPHGGFFIGNVSPARMDFR…	571
269	At-A/N-InvC	MNSRSCICVSAMKPCCRFLISFRSSSLFGFSPPNSGKFINSSKLHCTKIDSRSIRSGIHCRRIVLDRNAFCDSDSISWGGGGSRVLRARGSSRGRGRGVLVIPHVASDFRNYSTSSLDSHVNDKSFESMFVKPLVFKEVEKTEGIPKRERGNVGGGKDANFGNVGVRKETERCLSQTEVEKEAWKLLRGAVVNYCGFPVGTVAANDPGDTQTLNYDQVFIRDFVPSAYAFMLDGEGEIVRNFLLHTLQLQSWEKTVDCHSPGPGLMPASFKVKSAPLEGNDGSFEEFLDPDFGGSAIGRVSPVDSGLWWIILLRAYGKLTGDYTLQERIDVQTGIKLILKLCLADGFDMFPTLLVTDGSCMVDRRMGIHGHPLEIQALFYSALRCAREMLIVNDGTKSL…	664
270	At-A/N-InvD	MEGVNSSSSISDLDELARLLDRPRVNIERKRSFDERSFSEMGIFDNVNSPGGWETPVSSARNSFEPHPMVAEAWDALRRSLVYFRGQPVGTIAAYDHATEEVLNYDQVFVRDFVPSALAFLMNGEPDIVKNFLLKTIQIQGREKRIDRFKLGEGAMPASFKVIHDPIKETDSINADFGESAIGRVAPVDSGFWWIILLRAYTKSTGDTSLAETSECQKGMRLILSLCLSEGFDTFPTLLCADGCSMIDRRMGVYGYPIEIQALFFMALRSAMSMLKHDAEGKEFMERIVKRLHALSFHMRSYFWLDFQQLNDIYRYKTEEYSHTAVNKFNVIPDSIPEWVFDFMPLRGGYFIGNVSPARMDFRWFALGNCVAILASLATPEQSASIMDLIEERWEELVG…	534
271	At-A/N-InvE	MAASETVLRVPLGSVSQSCYLASFFVNSTPNLSFKPVSRNRKTVRCTNSHEVSSVPKHSFHSSNSVLKGKKFVSTICKCQKHDVEESIRSTLLPSDGLSSELKSDLDEMPLPVNGSVSSNGNAQSVGTKSIEDEAWDLLRQSVVFYCGSPIGTIAANDPNSTSVLNYDQVFIRDFIPSGIAFLLKGEYDIVRNFILYTLQLQSWEKTMDCHSPGQGLMPCSFKVKTVPLDGDDSMTEEVLDPDFGEAAIGRVAPVDSGLWWIILLRAYGKCTGDLSVQERVDVQTGIKMILKLCLADGFDMFPTLLVTDGSCMIDRRMGIHGHPLEIQALFYSALVCAREMLTPEDGSADLIRALNNRLVALNFHIREYYWLDLKKINEIYRYQTEEYSYDAVNKFNIY…	617
272	At-A/N-InvF	MSLSLYDSAHSLDGKSGWDTPVFSMKDSMDRNPMVTEAWEALCQSQVYFRGKPVGTIAAYDHASEEVLNYDQVFVRDFVPSALAFLMNGEPEIVKNFLLKTLHIQGQDKMIDKFKLGDGAMPASFKVLHNPIKKTDTIIADFGESAIGRVAPVDSGFWWIILLRAYTKSTGDHSLAERPECQKGMRLILSLCLSEGFDTFPTLLCADGCSMVDRRMGIYGYPIEIQALFFMALRSALSMLKHDSEGKEFMEKIVKRLHALSFHMRSYFWLDFQQLNDIYRYKTEEYSHTAVNKFNVIPDSIPDWIFDFMPLRGGYFVGNVSPARMDFRWFALGNCIAILSSLATPEQSMAIMDLIEARWEELVGEMPLKICYPAMESHEWGIVTGCDPKNTRWSYHNGG…	499
273	At-A/N-InvG	MEGVGLRAVGSHCSLSEMDDLDLTRALDKPRLKIERKRSFDERSMSELSTGYSRHDGIHDSPRGRSVLDTPLSSARNSFEPHPMMAEAWEALRRSMVFFRGQPVGTLAAVDNTTDEVLNYDQVFVRDFVPSALAFLMNGEPDIVKHFLLKTLQLQGWEKRVDRFKLGEGVMPASFKVLHDPIRETDNIVADFGESAIGRVAPVDSGFWWIILLRAYTKSTGDLTLSETPECQKGMKLILSLCLAEGFDTFPTLLCADGCSMIDRRMGVYGYPIEIQALFFMALRSALSMLKPDGDGREVIERIVKRLHALSFHMRNYFWLDHQNLNDIYRFKTEEYSHTAVNKFNVMPDSIPEWVFDFMPLRGGYFVGNVGPAHMDFRWFALGNCVSILSSLATPDQSM…	551
274	At-A/N-InvH	MNAITFLGNSTMIPSQCILRAFTRISPSKYIRDTSFRSYPSRFSSCINQYRNADSDRIIRPTNAVPFCTDRQSSVTAQVVSEARSHSASTTCANDTTLDQIYTKNGLNVKPLVVERLKRDEKDEEAVNEDEEGVKRDGFEGVKCNDVEEEAWRLLRDSIVTYCDSPVGTVAAKDPTDTTPSNYDQVFIRDFVPSALAFLLKGESEIVRNFLLHTLQLQSWEKTVDCYSPGQGLMPASFKVRTLPLEEDKFEEVLDPDFGEAAIGRVAPVDSGLWWIILLRAYGKITGDYSLQERIDVQTGIKMIANLCLADGFDMFPTLLVTDGSCMIDRRMGIHGHPLEIQALFYSALRSSREMITVNDSSKNIIKTISNRLSALSFHIRENYWVDKNKINEIYRYKT…	509
275	At-A/N-InvI	MEEGHKEPLVLRVEGSHCSLSEMDDFDLTRALEKPRQLKIERKRSFDERSMSELSTGYVRQDSILEMAHSPGSRSMVDTPLSVRNSFEPHPMVAEAWEALRRSMVFFRGQPVGTIAAYDHASEEVLNYDQVFVRDFVPSALAFLMNGEPDIVKNFLLKTLQLQGWEKRVDRFKLGEGVMPASFKVLHDPVRKTDTIIADFGESAIGRVAPVDSGFWWIILLRAYTKSTGDLTLSETPECQRGMRLILSLCLSEGFDTFPTLLCADGCSMVDRRMGVYGYPIEIQALFFMALRCALSMLKPDEEGRDFIERIVKRLHALSFHMRSYFWLDFQQLNDIYRYKTEEYSHTAVNKFNVMPDSIPDWVFDFMPLRGGYFVGNVSPARMDFRWFSLGNCVSILSS…	558
276	OsNIN1	MAAAAISHLRRGAPRHARALLYLSTRRFSSSSAAGVAPLAAVAASARRLLSTSVDSGASSTGESYKPPLFDPFRAASLASSAPPLESPPIEELPDDATPPPEEEPGLPAPEKDPVATACQHELEGLKAWVETVRSRKESTEEKEAWSLLGRSVVSYCGTAVGTVAANDPSTANQMLNYDQVFIRDFVPSAIAFLLKGEGDIVKNFLLHTLQLQSWEKTVDCYSPGQGLMPASFKVRSIPLDGNSEAFEEVLDPDFGESAIGRVAPVDSGLWWIILLRAYGKITGDYALQERVDVQTGIRLILNLCLSDGFDMFPTLLVTDGSCMIDRRMGIHGHPLEIQSLFYSALRCAREMVSVNDGSNSLIRAINYRLSALSFHIREYYWVDMKKINEIYRYKTEEY…	628
277	OsNIN2	MNGQTPMGLAAAAAAAVRPCRRRLLSSATAAAAAATVATATPLFPRCPHPHHHLHGRRLPFLASAASQQQQQSGQTAASPATPPIPSDPRAAVSGNLPFFDRVLFPDTFPVETPPPSSAAASAAAAADEEVASALKAREETEAEREAWRLLRRAVVSYCGEPVGTVAAEDPECTETLNYDQVFIRDFVPSALAFLMRGETEIVRNFLLHTLQLQSWEKTVDCYSPGQGLMPASFKIRAVPLDDNNEAFEEVLDPDFGESAIGRVAPVDSGLWWIILLRAYCKITGDNALQERVDVQTGIKLILSLCLSDGFDMFPTLLVTDGSCMIDRRMGIHGHPLEIQALFYSALRCSREMLVMNDGSKNLLRAINNRLSALSFHIREYYWVDMKKINEIYRYKTEE…	628
278	OsNIN3	MGIAEVALHSMPGAFAAHSPASNLPLAADAARGRRRRSANSLHSSRALQGPVRFPGLRAAVECQCQRIDDLARVTEGNGAWVKDAVDKASHALGDVRVPGQAVGGNGSVNGSAAKPPPQRRKASSVEDEAWELLRESVVYYCGSPVGTIAANDPNDANPMNYDQVFIRDFIPSGIAFLLKGEYEIVRNFILHTLQLQSWEKTMDCHSPGQGLMPASFKVRTIPLDGDEDATEEVLDPDFGEAAIGRVAPVDSGLWWIILLRAYGKCSGDLTVQERIDVQTGIKMILKLCLADGFDMFPTLLVTDGSCMIDRRMGIHGHPLEIQALFYSALLCAREMLTPEDGSADLIRALNNRLIALSFHIREYYWVDMQKLNEIYRYKTEEYSYDAVNKFNIYPDQVS…	606
279	OsNIN4	MEIARVVAPPLRLAWCPASRRWGRRKGRPPCPSSLPGPRHDHAVKRPGGEAAGGRSVNGAAPAPAPAPAEAPAKAPQRRQRRGPHDVEDEAWGLLRESVVRYCGSPVGTIAACDPNDASPLNYDQVFIRDFVPSGIAFLLKGDYEIVRNFILHTLQLQSWEKTMDCHSPGQGLMPASFKVRVVPLDGDDDVTEEVLDPDFGEAAIGRVAPVDSGLWWIILLRAYGKCSGDLSVQERIDVQTGIKMILKLCLADGFDMFPTLLVTDGSCMIDRRMGIHGHPLEIQALFYSALLCAREMLTPEDGSADLIRALNSRLIALSFHIREYYWLDKRKLNEIYRYKTEEYSYDAVNKFNIYPDQIPPWLVEWIPPKGGYFIGNLQPAHMDFRFFSLGNLWSIVSS…	574
280	OsNIN5	MPSRGGYFIGNVSPARMDFRWFCLGNFIAILSSLTTGEQAEAILDLVEERWEELIGEMPMKVCYPAMENQEWQIVTGCDPKNTRWSYHNGGSWPVLLWLLVAVSVKLGRPHIARRAVEVMEKRLVKDEFPEYYDGKAGRYVGKQARKFQTWSVAGYLVAKMLLDDPSNLRAVSLADDCHIRSAPVLKRSNSFP	193
281	OsNIN6	MKRVSSHVSIASEAEINLDLSRLLIDKPRLTLERKRSFDEQSWSELSHRQNDGFDSIMHSPAFPSGFDSPFSLGTLGDPHPLVNEAWEALRKSVVYFRGQPVGTIAAVDHASEEVLNYDQVFVRDFFPSALAFLMNNETDIVKNFLLKTLHLQSSEKMVDRFKLGAGAMPASFKVDRNRNRNTETLVADFGESAIGRVAPVDSGFWWIILLRAYTKYTADTSLAESPECQNCMRLILNLCLSEGFDTFPTLLCTDGCSMIDRRMGIYGYPIEIQALFYMALRCALQMLKPDGEGKDFIEKIGQRLHALTYHMRNYFWLDFPHLNNIYRYKTEEYSHTAVNKFNVIPDSIPDWVFDFMPCRGGYFLGNVSPAMMDFRWFALGNCIAIISSLATPEQSVAI…	548
282	OsNIN7	MEVAGMRKASSHASMAAAAADPDDFDLTRMLNHRPRINVDRQRSFDDRSLAELSISGTASRGGGGGGYPAMMESYESMYSPGGGLRSLCGTPASSTRLSFDPHPLVFDAWDALRRSLVCFRGQPLGTIAAVDHSSDEVLNYDQVFVRDFVPSALAFLMNGEPEIVKNFLLKTLLLQGWEKRIDRFKLGEGAMPASFKVLKDAKRGGAERLVADFGESAIGRVAPVDSGFWWIILLRAYTKSTGDLSLAETAECQRGIRLIMNQCLAEGFDTFPTLLCADGCCMIDRRMGVYGYPIEIQALFFMALRCALLMLKPDAPEGKETMDRVATRLHALTYHMRSYFWLDFQQLNDVYRYRTEEYSHTAVNKFNVIPESIPDWVFDFMPSRGGYFVGNVSPARMD…	574
283	OsNIN8	MELAVGAGGMRRSASHTSLSESDDFDLSRLLNKPRINVERQRSFDDRSLSDVSYSGGGHGGTRGGFDGMYSPGGGLRSLVGTPASSALHSFEPHPIVGDAWEALRRSLVFFRGQPLGTIAAFDHASEEVLNYDQVFVRDFVPSALAFLMNGEPEIVRHFLLKTLLLQGWEKKVDRFKLGEGAMPASFKVLHDSKKGVDTLHADFGESAIGRVAPVDSGFWWIILLRAYTKSTGDLTLAETPECQKGMRLILSLCLSEGFDTFPTLLCADGCCMIDRRMGVYGYPIEIQALFFMALRCALQLLKHDNEGKEFVERIATRLHALSYHMRSYYWLDFQQLNDIYRYKTEEYSHTAVNKFNVIPDSIPDWLFDFMPCQGGFFIGNVSPARMDFRWFALGNMIA…	562
284	OsCIN1	MGTRLLALAPWLLLLLLQLAGASHVVHRSLEAEQAPSSVPASIVSPLLRTGYHFQPPMNWINDPNGPLYYKGWYHLFYQYNPKGAVWGNIVWAHSVSQDLINWIALEPAIKPDIPSDQYGCWSGSATILPDGTPAILYTGIDRPNINYQVQNIAFPKNASDPLLREWVKPAYNPVATPEPGMNATQFRDPTTAWYADGHWRMLVGGLKGARLGLAYLYRSRDFKTWVRAKHPLHSALTGMWECPDFFPLQAPGLQAGLDTSVPSSKYVLKNSLDLTRYDYYTVGIYNKVTERYVPDNPAGDYHRLRYDYGNFYASKTFFDPVKHRRILLGWANESDSVTYDKAKGWAGIHAIPRKVWLDPSGKQLLQWPIEELETLRGKSVSVFDKVVKPGEHFQVTGL…	577
285	OsCIN2	MGVLGSRVAWAWLVQLLLLQQLAGASHVVYDDLELQAAATTADGVPPSIVDSELRTGYHFQPPKNWINDPNAPMYYKGWYHLFYQYNPKGAVWGNIVWAHSVSRDLINWVALKPAIEPSIRADKYGCWSGSATMMADGTPVIMYTGVNRPDVNYQVQNVALPRNGSDPLLREWVKPGHNPVIVPEGGINATQFRDPTTAWRGADGHWRLLVGSLAGQSRGVAYVYRSRDFRRWTRAAQPLHSAPTGMWECPDFYPVTADGRREGVDTSSAVVDAAASARVKYVLKNSLDLRRYDYYTVGTYDRKAERYVPDDPAGDEHHIRYDYGNFYASKTFYDPAKRRRILWGWANESDTAADDVAKGWAGIQAIPRKVWLDPSGKQLLQWPIEEVERLRGKWPVIL…	598
286	OsCIN3	MATARARAALVFVALLQMAAVVVVRASHVVYPELQSLEAKHVDGKLRTGYHFQPPKHWINDPNGPMYYKGLYHLFYQYNPKGAVWGNIEWAHSVSTDLIDWTALEPGIYPSKTFDEKGCWSGSATVLPSGVPVIMYTGIDPDERQVQNVAYPVNLSDPYLREWYKPDYNPIINPDGGINASAFRDPTTAWYGPDGHWRLLVGSKVNMKGLAVLYRSRDFKKWVKAHHPLHSAHTGMWECPDFFPVAVAGGSRHYRRGVDTAELHDAAVAEEVKYVLKVSLDLTRYEYYTVGWYDHATDRYVPDAAFPDNDYGLRYDYGDFYASKSFYDPAKRRRIVWGWANESDTVPDDRRKGWAGIQAIPRKLWLSADGKQLVQWPVEELKALRAKHVNVTDKVIKKG…	586
287	OsCIN4	MVMAPIPQPWHQWPFLILFFLVLFSCESNLPCRNGVEATQRVFLYPQSPKVSSIVSKGYRTGYHFQPPKNWINDPNGPMYYNGIYHEFYQYNPNGSVWGNIVWGHSVSTDLINWIRLEPAIEGNTPSDINGCWTGSATILTGDQPVIIYTGADTEKRQVQNIVLPKNRSDPYLREWTKPKNNPLIEPVGPGLNSNQFRDPTTGWIGPDGLWRIAVGAELNGYSAALLYKSKDFMQWTRVDHPLYSSNASNMWECPDFFAVLPGKNNGLDLSAAIPNGAKHVLKMSLDSCDKYMIGVYDLKHDMFVPDTVLDDRRLWLRIDYGNYYASKSFFDSKKGRRIIWGWTNETDSTSDDVAKGWAGIHAIPRTIWLDGDGKRLLQWPIEEVESLRRNEVSHQGLE…	590
288	OsCIN5	MCPVNGKLQLHDGRTAYHFQPAKFWQNDPNGPLYHNGLYHFFYQYNPHGPLWDTGKLSWGHSVSGDLVNWAFLGTAIDPTDPFDVNGCWSGSATVLLGGRPAFLYTGRDAGGVQVQNVSFAKNPLDPLLREWEKPSCNPIIAFPADVINNNFRDPTTAWLGRDGLWRMVVAAEVAGAGSALVYRSADFLRWERNAAPMHSSAAVPVLECPDFFPVAEHGIDGLDTSANGGGTGVKHVLKLSEFDTHQDFYMVGRYDDEGTPSRRRSLTAATTAGDGAASTTARRTPPSRSSTRAGIGVCSGCGSTSTTARPTTSPRAGPASRRSRGRCGWTATGSSCCSGPSTRSRR	347
289	OsCIN6	MALAGLPLSVFAIAVHFCLVFSSSSSPPVCPANGHRDRTAYHFQPAKNWQNDPNGPVYYNGMYHLFYQYNPHGALWDVGNLSWGHSVSGDLVNWAALDNALDPTAPFDANGCASGSVTILPDGVPVVMYSGIDARRRQVQNVAFPKNPRDPLLREWTKPGYNPVIPVPADVSPDNFRDPTTAWLGSDGLWRFAISAVADGVGATLVYRSADFLRWERNAAPLHASRDAVMAECPDLFPVAEHGEDGLDLDASAIGGAGAGVRHVLKVSMPDTLEDYYMVGRYDDADDTFTVPPEDLEAHGDDYRRWRRIDHGHLYASKTFYDAGKKRRVLWAWVNESDSEADDVTKGWSGLQSFPRAVWLDEGGRQLVQWPVEEIETLRRKRGVLLGGNEVEAGGLREI…	596
290	OsCIN7	MARLGLAVCAASFHLFLLLASTSSLRRAPTEADTANHARRTAYHFQPAKNWQNDPNGPMYHNGMYHLFYQYNPHSALWDIGNLSWGHSVSGDLLNWAALDTALDPTSPFDANGCWSGSATILPGALPAILYTGIDASKEQVQNVAFAKNPSDPLLREWEKPAYNPVIALPADVPGDKFRDPSTAWLGRDGLWRIAVSAEVDGVASTLVYRSKDFVRWERNAAPLHASRAAGMVECPDLFPVAERGEDGLDTSANGAGGVRHVLKLSVMDTLQDYYMVGTYDDAADAFSPAEPERGDDCRSWRRLDYGHVYASKSFFDVRKNRRVLWAWANESDSQADDVARGWSGVQTFPRKMWLAKDGKQLLQWPIEEIKTLRRKRAGLWQGTRLGAGAVQEIVGVAS…	596
291	OsCIN8	MARLGLAVCAVSFHLCLLLSSTSSLRLNPTTEDTANHGRRTAYHFQPAKNWQNDPNGPLYHNGMYHLFYKYNPHSALWDIGNLSWGHFVSGDLLNWAALDTALDPTSPFDANGCWSGSATILPGGLPAILYTGIDAGKEQVQNVAFAKNPSDPLLREWEKPAYNPVIALPPDVPGDNFRDPSTAWLGRDGLWRIAVSAEVDGVASTLVYRSEDFVRWERNAAPLHASRAAGMVECPDMFPVAENGEDGLDTSTNGAGGVRHVLKLSVMDTLQDYYMVGTYDDAADAFSPAEPERGDDCRRWRRLDYGHTFPRKMWIAKDGKQLLQWPIEEIETLRRKRAAGLRRGTRLGAGAVQEIVGVASSQADVEVIDHSVVESFGGGGRACITARVYPEHVATSSS…	450
292	OsVIN1	MIPAISPMMDGAAPLLPETSPESRQQRDPERGKRRTPVLPAVVASAVVLLGLAALFLVYGFHDGGDGRAAVLAPGTVEVAASSSRGVVEGVSEKSTTPALRLGGGAVRDYAWTNSMLSWQRTAFHFQPPNNWMNDPNGPLYYKGWYHLFYQWNPDSAVWGNITWGHAVSRDLIHWLHLPLAMVPDHWYDINGVWTGSATQLPDGRIVMLYTGATEESVQVQNLAEPADPNDPLLREWSKAEANPVLVPPPGIGLTDFRDPTTAWRNPADSAWRITIGSKDRDHAGLALVYKTEDFLHYDLLPTLLHVVKGTGMWECVDLYPVSTSPAVEDGLETSTPPGPGVKHVLKASLDDDRNDYYAIGTYDGETDTWTPDNADIDVGIGLRYDYGKFYASKTFYDP…	438
293	OsVIN2	METRDDVADASALPYSYSPLPAGDAASADLAAARRSRRRPLCVALFLASAAVILAVAVLSGVRLAGRPATTTMVVPGVVEMEMASRGPESGVSEKTSGAEEMVRLMGGAAGGEAFPWSNAMLQWQRTGFHFQPERNWMNDPNGPVYYKGWYHLFYQYNPDGAVWGNKIAWGHAVSRDLVHWRHLPLAMVPDQWYDVNGVWTGSATTLPDGRLAMLYTGSTNASVQVQCLAVPSDPDDPLLTNWTKYHANPVLYPPRTIGDRDFRDPTTAWRDPSDGDWRIVIGSKDEHHAGIAVVYRTADFVTYDLLPGLLHRVEATGMWECIDFYPVAGGEGVDMTEAMYARNKGVVHVMKASMDDDRHDYYALGRYDPARNAWTPLDAAADVGIGLRYDWGKFYASK…	662
294	ZmINVVR1	MIPAVADPTTLDGGGARRPLLPETDPRGRAAAGAGQKRPPATPTVLPAVVSAVLLLVVVAVTVLASQHVDGQGGGVPAGEDAVVVEVAASRGVAEGVSEKSTAQLLGAGALQDFSWTNAMLAWQRTAFHFQPPKNWMNDPNGPLYHKGWYHLFYQWNPDSAVWGNITWGHAVSRDLLHWLHLPLAMVPDHPYDANGVWSGSATRLPDGRIVMLYTGSTAESSAQVQNLAEPADASDPLLREWVKSDANPVLVPPPGIGPTDFRDPTTAWRTPGNDTPAWRVAIGSKDRDHAGLALVYRTEDFVRYDPAPALMHAVPGTGMWECVDFYPVAAGSGAAADSGDGLETSAAPGPGVKHVLKASLDDDKHDYYAIGTYDPATDTWTPDSAEDDVGIGLRYDYG…	670
295	ZmINVVR2	METRDTDATPLPYSYTPLPAADAASAEVSGTGRTRSRRRPLCAAALVLSAALLLAVAALVGVGSRPGAVGMTESAASSPTPSRSRGPEAGVSEKTSGASDDGGRLRGAGGNAFPWSNAMLQWQRTGFHFQPQKNWMNDPNGPVYYKGWYHLFYQYNPDGAIWGNKIAWGHAVSRDLIHWRHLPLAMVPDQWYDTNGVWTGSATTLPDGRLAMLYTGSTNASVQVQCLAVPADDADPLLTNWTKYEGNPVLYPPPGIGPKDFRDPTTAWIDPSDGAWRVVIGSKDDDGHAGIAVVYRTTDLVHFELLPGLLHRVDGTGMWECIDFYPVATRGRASANGVDMSDAIASNGAVAGDVLHVMKASMDDDRHDYYALGRYDAAANAWTPIDAGRDVGIGLRYDW…	673
296	ZmINVVR3	MADTQPPPLPYSYVPLPAADAASADVSGAGSRRQALCAAALGLLAVAALAGVVPVPGRGAVGMPETASSPRSSSRGPEAGVSEKTSGAWDGRIRGAAAAGGGGNAFPWSNAMLQWQRTGFHFQPQKNWMNDPNGPVYYKGWYHLFYQYNPDAAVWGNKIAWGHAASRDLVHWRHLPLAMVPDHWYDTNGVWTGSATTLPDGRLAMLYTGSTNASVQVQCLAVPADDADPLLTNWTKYERNPVLYPPRGIGPRDFRDPTTAWLDPSDGAWRIVIGSKDDHDHDHAGIAVVYRSRDLVHFDLLPGLLHRVVGTGMWECIDFYPVATTGGVDMSDTSIGTNDVLHVIKASMDDDRHDYYALGRYDAAANAWTPLDAARDGVPRTVLLDTKTGANLLQWPVEE…	555
297	ZmINVCW1	MPRPSNPIQTVPCPSLPRNAAMGTRPRGVVLAPWAVVLVLVLALRLAGASHVIHRSLEAEAAPSVPASIVSPLLRTGYHFQPPMNWINDPNAPLYYKGWYHLFYQYNPKGAVWGNIVWAHSVSRDLINWVALEPAIYPSIPSDKYGCWSGSATILEDGTPAILYTGIDRADINYQVQVLALPKDASDPLLREWEKPEEYNPVATPAAGGINATQFRDPTTAWRHAGHWRMLVGSVRGARGMALVYRSRDFRKWTKAKHPLHSAALTGMWECPDFFPVSGPGLQAGLDTSAPGRKYVLKSSLDLTRYDYYTIGSYDGGKDRYYPDDPAGDYHHRLRYDYGNYYASKTFYDPVERRRVLLGWANESDSVTDDKAKGWAGIHAIPRKIWLDPTGKQLLQWPI…	611
298	ZmINVCW2	MRALVVVSFASACLLLLLQLAGASHVVYNYKDLEAEAAAATDQVPPSIVNPLLRTGYHFQPPKNWINDPNAPMYYKGWYHFFYQYNPKGAVWGNIVWAHSVSRDLINWVALEPALRPSIPGDRYGCWSGSATVLPDGGGPVIMYTGVDHPDINYQVQNVAYPKNVSDPLLREWVKPSHNPVIVPEGGINATQFRDPTTAWRGPGPEQWRLLVGSAAGSSPRGVAYVYRSRDFRRWRRVRRPLHSAATGMWECPDFYPVSKGGAPRAGLETSVPPGPRVKHVLKNSLDLRRYDYYTVGTYHPRAERYVPDDPAGDEHRLRYDYGNFYASKTFYDPAKRRRILWGWANESDSAADDVAKGWAGIQAIPRTVWLDPSGKQLLQWPIEEVEALREKSVTLKNR…	593
299	ZmINVCW3	MGMAALLLVWALLHCTGTAVTMVRASHAVYPELQSLEAEKVDETSRTGYHFQPPKHWINDPNGPMYYKGLYHLFYQYNPKGAVWGNIVWAHSVSTDLIDWTALAPGIYPSRQFDVKGCWSGSATVLPSGVPVVMYTGIDPDEHQVQNVAYPKNLSDPFLREWVKPDYNPIIAPDSGVNASAFRDPTTAWYGPDRHWRLLVGSKVGGKGLAVLYRSRDFRRWVKAHHPLHSGLTGMWECPDFFPVAVHGGGRHYRRGVDTAELHDRALAEEVKYVLKVSLDLTRYEYYTVGTYDHATDRYTPDAGFRDNDYGLRYDYGDFYASKSFYDPAKRRRVLWGWANESDTVPDDRRKGWAGIQAIPRKLWLSPRGKQLIQWPVEEVKALRAKHVNVSDKVVKSGQ…	590
300	ZmINVCW4	MARLPLAACAVAAAFYLCLHLASSSSSAPRLAPAPSDGGRRAGRTAYHFQPAKNWQNGPMYYNGMYHLFYQYNPHGALWGVGNLSWGHSVSGDLVNWAALDTALDPTSPFDANGCWSGSATILPGGTPAILYTGIDANGEQVQNVAFPRDPADPLLRRWDKPGYNPVIPLPADVPGDKFRDPSTAWLGRDGLWRVAVSAEVRGVASTLVYRSADFLRWERAPAAAPLHASRAAGMVECPDLFPVKEEGDDGDGQGLDASASGAGLRHVLKLSVMDTLQDYYMVGRYDDAADAFVPAEPERGDDVRGWRRLDYGHVYASKTFFDARGSRRVLWAWANESDSQADDVAKYRCPNGPARPARTFPRKLWLDEDGKQLRQWPVEEIETLRRKRVVLRRGTALA…	604
301	ZmINVCW5	MRALGTVAWAWLLLLQQLAGASHVVYENLEVEATTAAVRPSIVDPLLRTGYHFQPRKNWINDPNAPLYYKGWYHLFYQYNPKGAVWGNIVWGHSVSRDLINWVALQPAIEPSIPSDRYGCWSGSATTLADGTPAIMYTGVNRPDVNYQVQNVAYPRNRSDPLLREWVKPSHNPIIVPGGGINATQFRDPTTAWRAAGDGLWRLLIGSVTEARHGVAYVYRSRDFRRWTRARRPLHSAATGMWECPDFYPVGAPGRRAGVETETSAVSDGDGGSPRRRQQAKYVLKNSLDLRRYDYYTVGTYDRAAERYVPDDPAGDERHLRYDYGNFYASKTFYDPVKQRRVLWGWANESDTAADDVAKGWAGIQAIPRTVWLDPSGKQLLQWPIEEVEALRGRSVALK…	596
302	ZmINVCW6	MCHSHSLVTGPMAANPLATLAIAVFLICLLLPTSSSSSSICVARTQDHVRTAFHFQPAKNWQNGPVYYNGMYHLFYQYNPHGALWDVGNLSWGDSVSGDLVNWAALGNALDPTAPFDANGCASGSVTILPDGTPAILYSGIDADRRQVQNVAFPKNPRDPLLREWAKPAYNPVVPLPADVSANDFRDPTTAWVGRDGLWRFAISAVADGVGATLVYRSADFLRWERRAAPLHASQDAVMAECPDLFPVAARGAEGLDASARGAGVRHVLKVSMPDTLEDYYAVGTYDDAADTFTPDEDCGGGDYRRWRRIDRGHLYASKTFLDARRMRRVLWAWVNESDSEADDVARGWSGLQSFPRALWLDGGGKQLVQWPVEEIETLRTRRAAPLQEVEPGGGVREV…	603
303	ZmINVCW7	MNGKQSPRNGRTAYHFQPAKNWMNDPNGPLYHKGMYHMFFQYNPHGPTFGTGKLSWGHSVSGDLVNWAFLGTALDPTSPFDAEGCWSGSATTLADGRPAILYTGRDASGVQVQNVAFPKNPSDPLLREWRKPPGCNPVVPQPGDVTGNNFRDPTTAWLGRDGLWRFAVAAEVGGVGSTLVYRSKDFVRWERGSAPLHASPDVPVWECPDLFPVAERGAEGLDTSARGGAGVRHVLKLSKAADEDYYVVGRYDDEADTFAPVEGVFDWRRIDHGHLFGAKTFFDARRRRRVLWAWVDETDDGVDKGWRGIQTFPRALWLDADGRQLVQWPVEEIETLRKGRAALAGAVVGAGGLREIAGVDALQADVEVVFEVPESLDDAEELDPEWLQHDPHKLRACAE…	552
304	ZmINVCW8	MIHTHIFIFELICCHKARFWMQSEQPQATAGQQPIGSHCLPLNILRPSSQHFVELTKSPHPILHPHLCLCSSMAMAMARPCAFLLFFLVLFSYDGSGPGSSRRTRRSGVAQATQRVFLYPQAPKVSSIVSSKYRTAYHFQPPKNWINDPNGPMYYNGIYHQFYQYNPNGSLWGNIVWAHSVSTDLVNWIRLAPAIERTTPSDINGCWTGSATILKSGRPAIIYTGADTEKRQVQNVAFPKNLSDPYLREWVKPHDNPVIQPVGRGLNPGQFRDPTTGWIGPDGLWRIAVGAEVDGHSAALLYESEDFVRWDRVDHPLYSSNASAMWECPDFFAAMPGENSGLDMSAAVPDGAKHVLKMSLDGSDKYMVGVYDLKGDAFVPDTVIEDRRLWSRIDYGNYY…	662
305	ZmINVAN1	MEAAPMRKASSQASLADPDDFDLTRLLNHKPRINVDRQRSFDDRSLGEISLAGAGTASRGGWGYGGGGMESYESMYSPGGGLRSYCGTPASSTRLSFEPHPLIGEAWDALRRSMVSFRGQPLGTIAAVDHSSGEVLNYDQVFVRDFVPSALAFLMNGEPEIVRNFLLKTLLLQGWEKRIDRFKLGEGAMPASFKVLKDPKRGVDKLVADFGESAIGRVAPVDSGFWWIIILRAYTKSTGDMTLAETPMCQKGIRLIMNQCLAEGFDTFPTLLCADGCCMIDRRMGVYGYPIEIQALFFMALRCALLMLKPDAEGKEIMERIVTRLTALSYHMRSYFWLDFQQLNDIYRFKTEEYSHTAVNKFNVNPESIPDWLFDFMPTRGGYFVGNVSPARMDFRWFA…	568
306	ZmINVAN2	MELAVGGGMRRSASHTSLSESDDFELTRLLSKPRINVERQRSFDDRSLSDVSHSGGYGRGGFDGMYSPGGGLRSLVGTPASSGLHSFEPHPIVGDAWEALRRSLVLFRGQPLGTVAAVDHASEEVLNYDQVFVRDFVPSALAFLMNGEPDIVKNFLLKTLLLQGWEKKVDRFKLGEGAMPASFKVMHDAKKGVETLHADFGESAIGRVAPVDSGFWWIILLRAYTKTTGDLTLAETPECQKGMRLILSLCLSEGFDTFPTLLCADGCCMIDRRMGVYGYPIEIQALFFMALRCALQMLKHDNEGKEFVEKIATRLHALSYHMRSYFWLDFQQLNDIYRYKTEEYSHTAVNKFNVIPDSIPDWLFDFMPCQGGFFIGNVSPARMDFRWFALGNMIAILSS…	559
307	ZmINVAN3	MELAVGGGMRRSASHTSLSESDDFELTRLLSKPRINVERQRSFDDHSLSDVSHSGGYGRGGFDGMYSPGGGLRSLVGTPASSALHSFEPHPIVGDAWEALRRSLVFFRGQPLGTVAAVDHASEEVLNYDQVFVRDFVPSALAFLMNGEPDIVKNFLLKTLLLQGWEKKVDRFKLGEGAMPASFKVMHDAKKGVETLHADFGESAIGRVAPVDSGFWWIILLRAYTKSTGDLTLAETPECQKGMRLILSLCLSEGFDTFPTLLCADGCCMIDRRMGVYGYPIEIQALFFMALRCALQMLKHDNEGKEFVEKIATRLHALSYHMRSYFWLDFQQLNDIYRYKTEEYSHTAVNKFNVIPDSIPDWLFDFMPCQGGFFVGNVSPARMDFRWFALGNMIAILSS…	559
308	ZmINVAN4	MKRVSSHVSLASEAEINLDLSRLIIDKPRFTLERKRSFDEQSWSELSHRQNDGFDSVLQSPAFPSGVFDSPFSVGTHFGGPHPLVNEAWEALRKSVVYFREQPVGTIAAVDHASEEVLNYDQVFVRDFVPSALAFLMNNETDIVKNFLLKTLHLQSSEKMVDRFKLGAGAMPASFKVDRNKNRNTETLVADFGESAIGRVAPVDSGFWWIILLRAYTKYTGDVSLSESPECQKCMRLILNLCLSEGFDTFPTLLCTDGCSMIDRRMGIYGYPIEIQALFYMALRCALQMLKPEGEGKDFIEKIGQRLHALTYHMRNYFWLDFHQLNNIYRYKTEEYSHTAVNKFNVIPDSIPDWVFGFMPCRGGYFLGNVSPAMMDFRWFALGNCIAIVSSLATPEQSV…	550
309	ZmINVAN5	MKRVSSHVSLASEAEINLDLSRLVIDKPRFTLERKRSFDEQSWSELSHRQNDGFDSVLQSPAFPSGGFDSPFSVGTHFGGPHPLVNEAWEALRKSVVYFREQPVGTIAAVDHASEEVLNYDQVFVRDFVPSALAFLMNNETDIVKNFLLKTLHLQSSEKMVDRFKLGAGAMPASFKVDRNKNRNTETLVADFGESAIGRVAPVDSGFWWIILLRAYTKYTGDVSLSESPECQKCMRLILNLCLSEGFDTFPTLLCTDGCSMIDRRMGIYGYPIEIQALFYMALRCALQMLKPEGEGKDFIEKIGQRLHALTYHMRNYFWLDFHQLNNIYRYKTEEYSHTAVNKFNVIPDSIPDWVFDFMPCRGGYFLGNVSPAMMDFRWFALGNCIAIVSSLATPEQSV…	550
310	ZmINVAN6	MVQCTQPPPQLKLPESKITEPTDDENQDLPPKPEKRTRMHHIERHRSCVVTLSDIELNGLQPRHLHQPIEISPGGSQCSLHEETPTDTNASHRHAIADAAWEALKRSMVYFRGQPIGTVAAIDKSQGAALNYDQVFMRDFIPSALAFLMKGEHLIVKNFLVETARLQSREKMVDLFKLGQGVMPASFKVHHRNPTQKTESLLADFGETAIGRVAPVDSGLWWIILLRAYTKWTGDNSLAESTNCQRAMHLILRLCLSEGCDTSPALLCADGCSMIDRRMGIYGYPIEIQALFFMAMRCALSLLKQESDADFVNHITKRIQALSYHLHSYYWLDFQRLNDIYRYKTEEYSQTALNKFNVMPESIPDWIFDFMPSRGGYFIGNVSPARMDFRWFCLGNFIA…	562
311	ZmINVAN7	MAAAAISHLRRGAQHHAVLCISLSRRRFSSSAVAAASPLAAAARRLLSTTADSATASTSGEHYKPPPFDPFRAATLSPSAPPLESARLEDEPPSSPPPQDEAAASVAAHEQATLACQELELEGLKAGVEAVKSREESPEEKEAWWLLSRAVVNYCGSAVGTVAANDPSTSQMLNYDQVFIRDFVPSAIAFLLKGESDIVKNFLLHTLQLQSWEKTVDCYSPGQGLMPASFKVRSVPLDGNSEAFEEVLDPDFGESAIGRVAPVDSGLWWIILLRAYGKITGDYALQERVDVQTGIRLILNLCLSDGFDMFPTLLVTDGSCMIDRRMGIHGHPLEIQALFYSALRCAREMIGVTDGSKNLIRAINNRLSALSFHIREYYWVDMKKINEIYRYKTEEYSHD…	625
312	ZmINVAN8	MGIAVVALHTMPGAFTTHSPASILSLRPDFTRINSRTNSVPNARTLQGVLRIPRLRSVRRLCQRIDDRVTEGNGPWVKDAMNNASQVLGDISVLGQAVSGNGGLNGSAAKTPPQRRKSSSVEDEAWELLQESMVYYCGSPVGTIAANDPNDSDPVNYDQVFIRDFIPSGIAFLLKGEYEIVRNFILHTLQLQSWEKTMDCHSPGQGLMPASFKVRTIPLDGDEDATEEVLDPDFGEAAIGRVAPVDSGLWWIILLRAYGKCSGDLSVQERIDVQTGMKMILKLCLADGFDMFPTLLVTDGSCMIDRRMGIHGHPLEIQALFYSALLCAREMLTQEDGSADLIRALNNRLIALSFHIREYYWLDMQKLNEIYRYKTEEYSYDAVNKFNIYPDQISPWLVE…	601
313	ZmINVAN9	MNGQTPMGLAAAAAAAVRPCRRRLLSSASAAAASKTAARTATPLFPRLPHPHHPPYGRRLPFLVSAASQSQASQTGPDTHVLVPVPSDPRAAVSGNLPFFDRVLFPDSFPLETPPVKEEDAAAAQTDEAVAPAAPLRQETETEREAWRLLRRAVVSYCGEPVGTVAAEDPECTETLNYDQVFIRDFVPSALAFLMRGETEIVRNFLLHTLQLQSWEKTVDCYSPGQGLMPASFKIRTLPLDENNEGFEEVLDPDFGEAAIGRVAPVDSGLWWIILLRAYSKITGDSALLERVDVQTGIQLILSLCLADGFDMFPTLLVTDGSCMIDRRMGIHGHPLEIQALFYSALRCSREMLVVNDGSKNLIRAINNRLSALSFHIREYYWVDMKKINEIYRYKTEEY…	626
314	ZmINVAN10	MNGQTPMGLAAVAVRPCCSRLISSASAAAASKTAAGTATSLFPRLPHPHHPPYGRRLPFLVSAASQSQAGPGTPPTPVPAPVPSDPRAAVSGNLPFFDRVLFPDSFPLETPPSKEEEDAAALQTDEAVAPAVPLREETETEREAWRLLRRAVVSYCGEPVGTVAAEDPECTEMLNYDQVFIRDFVPSALAFLMRGETEIVRNFLLHTLQLQSWEKTVDCYSPGQGLMPASFKIRTVPLDENNEGFEEVLDPDFGEAAIGRVAPVDSGLWWIILLRAYCKITGDNALLERVDVQTGIQLILSLCLADGFDMFPTLLVTDGSCMIDRRMGIHGHPLEIQALFYSALRCSREMLVVNNGSKNLIRAINNRLSALSFHIREYYWVDMKKINEIYRYKTEEYSH…	627
315	GmCWI1	MAMSTILLLTFFSFIYGSAATHHVYRNLQSLSSDSSNQPYRTAYHFQPPKNWINDPNGPLRYAGLYHLFYQYNPKGAVWGNIVWAHSVSKDLVNWTPLDPAIFPSQPSDINGCWSGSTTLLPGNKPVILYTGIDLLNQQVQNLAQPKNLSDPFLREWVKSPKNPLMAPTSANKINSSSFRDPTTAWLGKDGHWRVLVGSKRRTRGIAILYRSKDFVNWVQAKHPLYSILGSGMWECPDFFPVLNNDQLGVDTSVNGYDVRHVLKVSLDDKKHDYYMIGSYNAAKDAFIPDEESNEFVLRYDYGKYYASKTFFDDGKKRRILLGWANESSSVAADIKKGWSGIHTIPRALWLHKSGKQLVQWPVVEVEKLRAYPVNLPPQVLKGGKLLPINGVTATQADV…	565
316	GmCWI2	MTMSTIWLLTLFSVIYGSAATHHIYRNLQSVSSDSSNQPYRTAYHFQPPNNWINDPNGPLRYGGLYHLFYQYNPKGAVWGNIVWAHSVSRDLVNWTPLDPAIFPSQSSDINGCWSGSATLLPGNKPAILYTGIDSLNQQVQNFAQPKNLSDPFLREWVKSPKNPLMAPTSANKINSSSFRDPTTAWLGKDGHWRVLVGSKRRTRGMAILYRSKDFVKWVQAKHPLHSTLGSGMWECPDFFPVLSNGQLGVDTSVNGEYVRHVLKVSLDDKKHDYYMIGSYNAAKDAFIPDEESNIFVLRYDYGKYYASKTFFDDGKKRRILLGWVNESSSVADDIKKGWSGIHTIPRAIWLHKSGRQLVQWPVEEVEKLRAYPVNLLPQVLKGGKLLPINGVTASQADV…	565
317	GmCWI3	MAVSPILLLLAIFSLIYGNGILPIEATHHVYRNLQTLSSDSSDQPYRTAYHFQPPKNWINDPNGPMRYKGLYHLFYQYNPKGAVWGNIVWAHSVSKDLVNWTPLDHAIYPSQPSDINGCWSGSATILPGGKPAILYTGIDPNNHQVQNLALPKNMSDPLLREWVKSPKNPLMAPTSANMINSSSFRDPTTAWLGKDGYWRVLIGSKIHTRGMAILYKSKNFVNWVQAKQPLHSAEGTGMWECPDFYPVLNNKPSSTIGLDTSVNGDNVRHVLKVSLDDKKHDHYLIGTYDIAKDIFTPDNGFEDSQTVLRYDYGKYYASKTIFEDGKNRRVLLGWVNESSSVSDDIKKGWAGIHTIPRAIWLHKSGKQLVQWPVVELESLRVNPVHWPTKVVKGGEMLQ…	576
318	GmCWI4	MAISPILLLAILSLIYGNGVLPIEATHHVYRNLQTLSSDSSDQPYRTAYHFQPRKNWINDPNGPMRYKGLYHLFYQYNPKGAVWGNIVWAHSISNDLVNWTPLDHAIYPSQPSDINGCWSGSATILPRGKPAILYTGINPNKHQVQNLAIPKNMSDPLLREWVKSPKNPLMAPTISNNINSSSFRDPTTAWLGKDGYWRVLIGSKIHTRGMAILYKSKNFVNWVQAKQPLHSAEGTGMWECPDFYPVLDNKGPSTIGLDTSVNGDNVRHVLKVSLDDTKHDHYLIGTYDIAKDIFTPDNGFEDSQTVLRYDYGKYYASKTIFEDGKNRRVLLGWVNESSSVPDDIKKGWAGIHTIPRAIWLHKSGKQLVQWPVVELESLRVNPVHWPTKVVKGGEMLQV…	575
319	GmCWI5	MIMSTIWLLTLFSVIYGNSASHYLYRNLQSLSSEYSYDQPYRTAYHFQPAWNWINGPMRYGGLYHVFYQYNPRGATWGNIVWAHSVSKDLVNWTPLDPALFPSQPSDINGCWSGSATLLPGNKPAILYTGIDSMNRQVQNLAQPKNLSDPFLREWVKSPKNPLMEPTSANNIDSSSFRDPTTAWLGKDGQWRVLVGSLRETSGTALLYKSKDFVDWVQAEQPLHSTLGSGMWECPDFFPVLSNGQLGVDTSLNGDHVRHVLKASLSAKQHDYYMIGSYNATKDVFIPDNGTNQFVLSYDYGKYYASKTFFDDGKKRRILLAWVSESSSSADDKKKGWSGIYTIPRTIWLHKSGKQLVQWPVVEIEKLRAYPVNLPPQVLKGGQLLHINGVTATQGLQEY…	515
320	GmCWI6	MKIIPELLLFVIVPFLLNSGNGIETSTHSINNRTPEKQPYRTSYHFQPRQNWMNDPNGPMYYKGVYHLFYQHNPEAATFGDRIVWGHSVSYDLINWIHLNNAIEPSGPYDNNSCWSGSATIIPGKEQPVILYTGIDDKKHQVQNLAMPRNLSDPFLREWIKHPQNPVMSPPSGVEVNNFRDPSTAWQGKDGKWRVVIGAQNGDEGKTILYQSEDFVNWKVDPNPFYASDNTGVCECPDFFPVNISGSKNGVDTSVQNPSVRHVLKISYLRKQHDYYFLGKYVSDQENFIPDVRFTGTSSDLRYDYGKFYASKSFFDYAKNRRILWGWVNESDSTQDDIEKGWAGLQSIPRQVWLDKSGKRLVQWPIEEVEKLRDKHISIMGEKLVYGSNLEVSGITASQ…	577
321	GmCWI7	MALPICLTVIAIFTLCCVINCNNGVEAFHDIYPDLQSISARSVSKLQRTGYHFQPRKNWINDPNGPMYYNGIYHLFYQYNPKGAVWGNIVWGHAVSKDLINWKELEPALYPSKPFDKYGVWSGSATVLPGKGPVILYTGVIDKQSNEVQLYAIPENKSDPFLRKWVKPKAFNPIVVADHSMNASVFRDPTTAWWSKDGHWRMLIGGRRKDRGMAYLYRSKDFVKWIQAKHPIHSAASTGMWECPDFYPVSLKGKNGLDISVVGSSSIKHVLKNSLDLTRYEYYTIGTYFKNKDKYIPDNTSEDGWGGLRYDYGNFYASKSFFDPSKNRRILWAWANESDSKEDDVKKGWAGIQSIPRTVWLDYGGKQLVQWPVEELNSLRKKEVKISHQKLKKGQHVEV…	577
322	GmCWI8	MEINGEGASPHSINSIKFKVPEKQPYRTWYHFQPPQNWMNDPNAPMYYKGVYHFFYQHNPYAPTFGEKMVWAHSVSYDLINWIHLNHAIEPSDSYDINSCWSGSATILPGEEEQPVILYTGIDNNKYQVQNMAMPKDLSDPFLREWVKHPQNPAMTPPSGVEVNNFRDPSTAWQGKDGKWRVVIGAQNGDEGKTILYQSEDFVNWRVELNPFFATDNTGVCECPDFFPVSINSTNGVDASVQSQSVRHVLKISYLRRHQDYYFLGKYVYDEGNFVPDVKFTGTSSDLRLDYGKFYASKSFFDHAKNRRILWGWVNECDTRQNDIEKGWAGLQCIPRQVWLDESGKQLMQWPIEEIEKLRDKQISILGEKLVGGSIIEVSGITASQADVEVLFELPELEN…	563
323	GmCWI9	MIMEINASPDNINSVKYNVHEKQPYRTWYHFQPPQNWMNDPNGPMYYKGVYHFFYQHNPYAPTFGRHMVWGHSVSYDLINWIHLNHILEPSESYDINGCYSGSITTLPVEKPVIMYTGSDTNKHQIQNLAMPKNLSDPFLREWVKDPQNPIMIPPSGIDVEGFRDPTTAWQGGDGKWRVIIGAKTGDDGKALLYHSDDFVNWKLHPNPLYASDNTGMFECPDFFPVHISGSKSGVDTSIQNSSVKHVLKMSYQNKQLEYYFLGEYFPDQEKFIPDADWARTGLDLILDHGMFYASKSFFDNAKKRRILWGWSKECDTTQDDYEKGWAGLQSIPRQVWLDKSGKWLMQWPIEEVEKLRDKQVSITGEKLIGGSTIEVSGITASQVDVEVLFELPELENAE…	553
324	GmCWI10	MALPSTKMPVVFYSMVLLIINNCIEAVSVRGDYHRTGFHFQPLKNWMNDPNGPMYYNGVYHLFYQYNPNGTVWGNIVWAHSVSKDLINWNGIEHAIYPSKPFDKFGCWSGSATIIPGKGPVILYTGVIDENNTQVQCYAEPEDPNDPLLRRWVKPDKLNPAVVDKDVNHTEFRDPTTAWWGKDGHWRMLVGSVRKRRGIAYLYRSKDFKTWVRAKHPIHSKGGTGMWECPDFYPVSVIGNVVGNPVKHVLKNSLDDTKFDYYTVGTYLEDKDRYVPDNTSVDGWGGLRYDYGNFYASKSFFDPSKNRRILWGWANECDKPIDNFRKGWAGIQAIPRTVWLDFTGRQLVQWPVEELNSLRGKEVNIDNQRLEKGDYSEVKGITAAQADVEVTFSFSSLDK…	556
325	GmCWI11	MVLPKCRYITVVFFAFVVLLINNGVEAFHKVYPHLQSVSTISVSRQHRTAYHFQPPKNWINGSVWGNIVWAHSISKDLINWRTLEPALYPSKPFDKFGCWSGSATIVPGKGPVILYTGVVDDKQTQVQCYAVPEDLNDPLLRKWVKPDKFNPILVANKGVNGSAFRDPTTAWWSKDGHWKILVGSRRKRRGIAYLYRSKDFMTWVQAKHPIHSKGETGMWECPDFYPVLVNGNQGLETSEGGNHVKHVFKNSLDMTRFDYYTVGTYFEDKDRYVPDNTSVDGWGGLRYDYGNFYASKSFFDPSKNRRILWGWANESDTKEDDVRKGWAGIQAIPRTVWLDSTGRQLVQWPVEELNNLRGKEVNMNSQKLQKGDYVEVKGITAAQADVEVTFSFASLDKA…	555
326	GmCWI12	MVLPKCRYISVVFFAFVVLLINNGVEAFHKVYPHLQSVSTISVSGQHRTAYHFQPPKNWINGPMYYKGIYHLFYQYNPKGSVWGNIVWAHSVSKDLINWRSLEHALYPSKPFDKFGCWSGSATIVPGKGPVILYTGVVDDKQTQVQCYAIPEDLNDPLLQKWVKPDKFNPILVANKGVNGSAFRDPTTAWLSKDGHWKILVGSRKNLTGIAYLYRSKDFMNWVQAKHPIHSKGETGMWECPDFYPVLLRGNAGLETSEEGNHVKYVFKNSLDITRFDYYTVGTYFKDKDRYAPDNTSEDGWGGLRYDYGNFYASKSFFDPSKNRRILWGWANESDTKEDDVRKGWAGIQAIPRTVWLDSTGRQLADVEVTFSFASLDKAETYDPKWVNAQDLCAQKGSK…	535
327	GmVI1	MGSPNTRTSSSSDSELPCSNYIPVPDGPHSPAEPARREVIVIFCGLLVLVSLVAFNGYSWAHSNGHDGDHHHASSSLPTTLLTVTPNELELSPDTVPWSTWQTTLSRGVSAGVSEKSSWLFNSNNGNGESYPWNNSMLSWQRTAYHFQPEKNWMNDPNGPMYYKGWYHFFYQYNPNGAVWGDIVWGHAVSRDMIHWFHLPLAMVADQWYDKNGVWTGSATILPDGQVIMLYTGSTNESMQVQNLAYPADPSDPLLVDWIKYPANPVLFPPPGIDAKDFRDPTTAWITSEGKWRISIGSKLNKTGIALVYDTNDFKTFERVEGVLHVVPGTGMWECVDFFPVSSKGENGLDTSINGENVKHVVKVSLDDDRHDYYALGTYDEKNVKFTPDDFNNDVGIGL…	676
328	GmVI2	MDHRKPLLPTSSDAAPNPHTRKDLLLVICGLLLLSSLVAFGGYRASNAPHADVASATSNDEQRSPTSVPSPKWYPVSRGVSSGVSEKSSSMLFAVKDGASKAFPWDNSMLSWQRTAFHFQPEKNWMNDPNGPMYYKGWYHFFYQYNPNGAVWGDIVWGHAVSRDMIHWLHLPLAMVADQWYDMQGVWTGSATILPNGEIIMLYTGSTNESVQVQNLAYPANPSDPLLVDWIKYPGNPVLVPPPGIGAKDFRDPTTAWLTSEGKWRITIGSKLNKTGIALVYDTEDFKNYELKEGLLRAVAGTGMWECVDFFPVSKENENGLDTSINGAEVKHVMKVSLDDDRHDYYSIGTYDEKNVLFTPDDAKNDVGVGLRYDYGIFYASKTFYDQNKERRVLWGWIG…	646
329	GmVI3	MEANPSHTTTPHLDHALQTPLLNHPSRVNNISHRPSRGIFVILLSIVFLVSLVALIMIQGQNYMENLENSNIEITLFSNISKQELPRGAAQGVSAKSNPPLFHKVSYNWTNAMFSWQRTAFHFQPQNNWMNDPDGPLFHMGWYHLFYQYNPDSAIWGNISWGHAVSRDMIHWFYLPIAMGPDTWYDINGVWTGSATILPGGKIIILYTGDTNEYVQVQNLAYPANLSDPLLLDWVKYAGNPVLVPPPGIGPKDFRDPTTGWIGPDGKWRVAIGSKKGKKGISLVYTTTDFVNFESNDHYLHAVPGTGMWECVDFYPVSISGSRGLDTSENEPNVKHVLKASMDETRVDHYALGTYFIENDTWVPDNPLEDVGIGLVLDYGRYYASKTFYDPEKERRILW…	647
330	GmVI4	MAAMNPDLEHAPQIPLLNPPTGESGRRTQKGTLVFIVSIVFLLSFIIINLQSHEPSFENNITTVPLLPIARGVAEGVSAKSNPYLSQKASYNWTNAMLSWQRTAFHFQPQRNWMNDPNGPLFYMGWYHIFYQYNPDSAVWGNITWGHAVSRDLIHWLYLPIALVPDKWFDISGVWSGSATLLPDGKILMLYTGNTDRNVQVQNLAYPANLSDPLLLDWVKYANNPVLVPPPGIGPKDFRDPTTAWIGPDEKWRITIGSKLNKTGLSLLYKTQDFIHYEQSDRYLHQVPGTGMWECVDFYPVSVNGPNGLDTSENGPDVKHVLKASLDDTKVDHYAIGTYFIENDTWVPDNPNEDVGIGLKLDYGRYYASKTFYDQQKQRRILWGWINESDSETADLKKG…	631
331	GmVI5	MGSHNTTTSSSSDSELPCSNYIPLPDGTHFPAEEAPRELLVIFCGLLVLVSLVAFNGYRAHPNDHHHVSSSLPTTLLTVTPNELELSPDTVPCSTSETTVSRGLSAGVSEKSSWQLNSNNGSGESYPWNNSVLSWQRTAYHFQPEKNWMNGPMFYKEWYHFFYQYNPKGAVWGDIVWGHAVSRDMIHWLHLPLAMMADQWYDKNGVWTGSATILPDGQIIMLYTGSTNESVQVQNLAYPADPSDPLLVDWIKYPANPVLFPPPGIDAKDFRDPTTAWLTSEGKWRISIGSKLNKTGIALVYDTIDFKTFEHVEGVLHAVPGTGMWECVDFFPVSSKGENGLNTSINGENVKHVVKVSLDDDRHDYYALGTYDEKNVKFTPDDFKNDVGIGLRYDYGIFY…	620
332	GmVI6	MNPDLEHAPQIPLLNPPTGESGRRTQKGTLVFIVLMSLFALIIVNLQSHEPSLENNITLIPKARGVAEGVSAKSNQYLSHKASYNWTNAMLSWQRTAFHFQPQRNWMNDPNGPLFYMGWYHVFYQYNPDSAVWGNITWGHAVSRDLIHWLYLPIALFPDKWFDVNGVWSGSATLLPDGKILMLYTGSTDQNVQVQNLAYPANLSDPLLLDWVKYADNPVLAPPPGIGPKDFRDPTTAWFGPDEKWRITIGSKLNGTGLSLVYKTQDFIHYEQNDHYLHQVPGTGMWECVDFYPVSVNGPNDVKHVLKASLDDTKVDHYAIGTYFIENDTWVPDNPHEDVGIGFKLDYGRYYASKTFYDQHKNRRILWGWINESDSETADLKKGWASLQTIPRTVVFDKK…	615
333	GmVI7	MDHRKPLLPTSSDDAPNPRTRKDLVLMICGLFLLSSLVAFGGYRASNAPHADVSSPASNDEQPSPTSVPSPKWYPVSRGVSSGVSEKSSSMLFAVKDGASEAFPWDNSMLSWQRTAFHFQPEKNWMNDPNGPMYYKGWYHFFYQYNPNGAVWGDIVWGHAVSRDMIHWLHLPLAMVADQWYDMQGVWTGSATILPNGEIIMLYTGSTNESVQVQNLAYPADPSDPLLVDWIKYPGNPVLVPPPGIGTKDFRDPTTAWLTSEGKWRITIGSKLNKTGIALVYDTEDFKSYELKEGLLRAVDGTGMWECVDFFPVSKKNENGLDTSVNGDEVKHVMKVSLDDDRHDYYAIGTYDEKSVLFTPDDAKNDVGVGLRYDYGIFYASKTFYDQNKERRLLWGWIG…	646
334	GmCI1	MIAVNLICNCTMKPSPKILIGYKNSSFLARCHHTLAMSMSNYSNSCDINIYRNTMQCPFHMREFGRIMHGNHQVFGLPSSSFGQSRSLSLSSTKRDASSIAGVDLNFKARDFSGSVGTRVDDNNGEMAYVKGGMNVKPIVVESVEEESRLEVGEEDENKENSGGVKNADEAENVQEETEAEKEAWRLLQEALVTYCDSPVGTVAANDSDSEQPLNYDQVFIRDFIPSALAFLLKGEKDIVKNFLLHTLQLQSWEKTVDCYSPGQGLMPASFKVKTLKLDHEKTEVLDPDFGESAIGRVAPVDSGLWWIMLLRAYGKITGDYGLQERLDVQTGLRMILNLCLTDGFDMFPSLLVTDGSCMIDRRMGIHGHPLEIQALFYSALRSAREMVTEDENSKNLVG…	664
335	GmCI2	MSSFPIDRSHNGSLKCLEALSSVSEKEEFDFSKALDRPRALNIERQRSFDERSMNELSLGFSPRQLATKVDSSSRLGDLLDHVHSPRPKSDINTPGSVTLDPHPLTSEAWEELRRSLVYFRGQPVGTIAALDNSDEKLNYDQVFIRDFVPSALAFLMHGETDIVKNFLLKTLRLQSWEKKIDRFQLAEGVMPASFKVFHDPVRNHETLIADFGESAIGRVAPVDSGFWWIILLRAYTKATGDSSLAERPECQKGMRLILSLCLSEGFDTFPTLLCADGCCMIDRRMGVYGYPIEIQALFFMALRCALQLLKQDMEGKEFVERIVKRLHALSYHMRSYFWLDLKQLNDVYRFKTEEYSHTAVNKFNVIPDSLPDWIFDFMPHHGGYFVGNVSPARMDFRW…	571
336	GmCI3	MSLGTSKVVFQVLSRAVPQTGYNDSLVNSSELALHSRFRVKCMKKRSSRHRDFIECSSMLQSRLRTQQFQWMGVSFHDYKTYSRPWWHTCKCQQAESVSGVTTGDGNGSRLVNDVETTNTLSNGMRAKHILEFEDVQAQQLKREKEVLASNLTNGSIKGSFNTIDLNSIEEEAWDLLRESVVYYCGNPIGTIAAKDPTSSNVLNYDQVFIRDFIPSGIAFLLKGEYDIVRNFILYTLQLQSWEKTMDCHSPGQGLMPASFKVRTVPLDGDDSATEEVLDPDFGEAAIGRVAPVDSGLWWIILLRAYGKCSGDLSVQERVDVQTGIKMILRLCLADGFDMFPTLLVTDGSCMIDRRMGIHGHPLEIQALFYSALLCARGMLTPEDGSADLIQALNNRLVA…	653
337	GmCI4	MSLFPTDRSHNGSFKSPEALVSVSETEEFDFSKALDRPRALNIERQRSCDERSMSELSIGFSPRQLATKVDSSSRLGDLLDHLHSPLPKSGINTPRSVTLDPQIPPPLTLEAWEELRRSLVYFRGQPVGTIAALDNSDEKLNYDQVFIRDFVPSALAFLMHGETDIVKNFLLKTLRLQSWEKKIDRFQLAEGVMPASFKVFHDPVRNHETLIADFGESAIGRVAPVDSGFWWIILLRAYTKATGDPSLAERPECQKGMRLILSLCLSEGFDTFPTLLCADGCCMIDRRMGVYGYPIEIQALFFMALRCALQLLKQDMEGKEFVERIVKRLHALSYHMRSYFWLDLKQLNDVYRFKTEEYSHTAVNKFNVIPDSLPDWIFDFMPHHGGYFVGNVSPARMD…	574
338	GmCI5	MTSGSCIGISTMKPCCRILCNYKSPSIFGFSPTKLSDSAIMGMLSRSCRHNSTHRHRYNTCNTQNVGYINGIHPNRRDFSVSGSNWGLARNFSTSFCVNIGSFRPRVVSLIPHVASDFRNHSTSVDSNANDTSFEKIFIQSSLNVKPLIIERIETDQSKLEEVAEERCDESNVNIDNLKDLSENKVQREVSEIEKEAWKLLQDAVVTYCGNPVGTVAANDPADKQPLNYDQVFIRDFVPSALAFLLNGEGEIVKNFLLHTLQLQSWEKTVDCYSPGQGLMPASFKVRTVPLDGSNEAFEEVLDPDFGESAIGRVAPVDSGLWWIILLRVYGKLTGDYALQERVDVQTGIRLILKLCLTDGFDMFPSLLVTDGSCMIDRRMGIHGHPLEIQALFYSALRC…	680
339	GmCI6	MSLGTSKAVFQVLSRAVPQTGYNDSLVNSSDLALHSQFRVKCIKKRSSRHRDLIECSSMLQSRLITQQFQWMGVSFHDYKTYSRPRLQTCKCQQAESASGITTGDENGSRLVNDGETSNSVSNGMSAKHILEFEDVEAQQLKQEKEVLSSNLTNGSITDSFDTIGRNSIEEEAWDLLRESVVYYCGNPIGTIAAKDPTSSNVLNYDQVFIRDFIPSGIAFLLKGEYDIVRNFILYTLQLQSWEKTMDCHSPGQGLMPASFKVRTVPLDGDDSATEEVLDPDFGEAAIGRVAPVDSGLWWIILLRAYGKCSGDLSVQERVDVQTGIKMILKLCLADGFDMFPTLLVTDGSCMIDRRMGIHGHPLEIQALFYSALLCAREMLTPEDGSADLIRALNNRLVA…	653
340	GmCI7	MNTITLIRNRAINSARRILTGSRTSLFFGSTPAKSDHTLSIANNSLKPRFNHDRANHHPFQIHRTKGIDVAQKVFGLPSSNFAPPSMHFSLSTSSRDVSTFKVRNFSTSVETRVKDNNNFERIYVQGGMNNVKPLVVESVHKEDERDLGGDVNVSVGKTKGEEDSEVEKEAWKLLQGAVVTYCGNPVGTMAANDPGDKIPLNYDQVFIRDFIPSALAFLLRGESEIVKNFLLHTLQLQSWEKTVDCYSPGQGLMPASFKVRTVALDEDNHEEVLDPDFGESAIGRVAPVDSGLWWIILLRAYGKLTGDCSLQERADVQTGLKMILNLCLTDGFDMFPSLLVTDGSCMIDRRMGIHGHPLEIQALFYSALRCSREMLVATDGTNNLIRAINNRLSALSFH…	652
341	GmCI8	MDGHMGMRKISSHCSIPDLDDSDLLRLLEKPKLNIERQRSFDERSLSELSIGLARAGLDNYDTYSPGGRSGFNTPASSTRNSFEPHPMVADAWESLRKSLVYFRGQPVGTIAAVDHQSEEVLNYDQVFVRDFVPSALAFLMNGEPEIVRNFLLKTLHLQGWEKRVDRFKLGEGVMPASFKVLHDPIRKTDTLIADFGESAIGRVAPVDSGFWWIILLRAYTKSTGDLSLAESPDCQKGMKLILTLCLSEGFDTFPTLLCADGCCMVDRRMGIYGYPIEIQALFFMALRCALSMLKQDDAEGKECVERIVKRLHALSYHMRSYFWLDFQQLNDIYRYKTEEYSHTAVNKFNVIPDSIPDWVFDFMPMRGGYFIGNVSPARMDFRWFALGNCVAILSSLAT…	556
342	GmCI9	MDWCQNQNGSFKSTDALCIAAEADEEELDFTKVDKPRPIERCKSCEVRSLSELSKVSENSSYSIDHLDKAASLQPKSGMNTPGSLVLDPQSHPIVSEGWEALMRSLVYFRGQRVGTIAAMDSSDEKINYDQVFVRDFVPSALAFLMKGEPEIVRNFILKTLRLQSWEKMIDKFHLAEGVMPASFKVLHDPVRNHETLIADFGESAIGRVAPIDSGFWWIILLRAYTKSTGDNSLAELPECQKGMRLILNLCLSEGFDTFPTLLCADGCCMIDRRMGVYGYPIEIQALFFMALRCALILLKEDAEGEEFRERITKRLHALSYHLRSYFWLDLKQLNNVYRFKTEEYSHTAVNKFNVIPDSLPDWIFDFMPLKGGYFIGNVSPARMDFRWFCLGNCIAILS…	558
343	GmCI10	MTSGSCIGISTMKPCCRILCNYKSPSIFGFSPTKFSHSAIMGMLSRSGYHNSTHCHRYNTCNNTQIVGYINVIHPNWRDFSVSGSNWGLAKNFSTSVCVNIGSFRPRVVSLTPHVASDFRNHSTSVDSHSNDTSFEKIYIQSGLNVKPLIIERIETDQSKLEEVAEERCNESNVNIDNLKDLSENKVQREVSEIEKEAWKLLQDAVVTYCGNPVGTVAANDPADKQPLNYDQVFIRDFVPSALAFLLNGEGEIVKNFLLHTLQLQSWEKTVDCYSPGQGLMPASFKVRTVPLDGSNEAFEEVLDPDFGESAIGRVAPVDSGLWWIILLRAYGKLTGDYALQERVDVQTGIRLILKLCLTDGFDMFPSLLVTDGSCMIDRRMGIHGHPLEIQALFYSALR…	681
344	GmCI11	MIAFNLICNCTMKPSPKILIGYKNSTLLARCHHSLAMSMSNYSNPCSINLDHNTMQCPFHTREFGRIMHGNQQVFGLPSSSFGQSRSLSLSATRTAKRGASAIARVDFNFKARDFSGSVGTRASGNNGEMAYVKGGMNVKPIVVESVDNVEEESRLEVGEEDENTENLGGVKNADDEAENVEEETEVEKEAWRLLQEALVTYFDSPVGTVAANDSDSEQSLNYDQVFIRDFIPSALAFLLKGEKEIVKNFLLHTLQLQSWEKTVDCYSPGQGLMPASFKVKTVELDQGKTEEVLDPDFGESAIGRVAPVDSGLWWITLLRAYGKITGDYSLQERLDVQTGLRMIINLCLTDGFDMFPSLLVTDGSCMIDRRMGIHGHPLEIQALFYSALRSAREMVTED…	672
345	GmCI12	MNIITLIRNRAMNSARRILIGSRNSSFSGSTPAKSDHTLSIANNSLKPRFYHDHSNHHLFQIHRTKGIAQKFFGLPSSNFAPSPMHFSFSTFNSDVSTFKVRNFSNSVETRINDNNFERIYVQGGMNNVKPLVVEGVHKDDESVAGEKNLGGDVNASVGKSKGEDSEVEKEAWKLLQGAVVTYCGNPVGTMAANDPGDKLPLNYDQVFIRDFIPSALAFLLRGESEIVKNFLLHTLQLQSWEKTVDCYSPGQGLMPASFKVRTVALDEDNHEEVLDPDFGESAIGRVAPVDSGLWWIILLRAYGKLTGDCSLQERADVQTGLKMILNLCLTDGFDMFPSLLVTDGSCMIDRRMGIHGHPLEIQALFYSALRCSREMLVATDGTKNLIRAINNRLSALSF…	653
346	GmCI13	MDGHMGMRKISSHCSIPDLDDSDILRLLEKPKLNIERQRSFDERSLSELSIGLARAGLDNYDTYSPGGRSGFNTPASSTRNSFEPHPMVADAWESLRKSLVYFRGQPVGTIAAVDHQSEEVLNYDQVFVRDFVPSALAFLMNGEPEIVRNFLLKTLHLQGWEKRVDRFKLGEGVMPASFKVLHDPIRKTDTLIADFGESAIGRVAPVDSGFWWIILLRAYTKSTGDLSLAESPDCQKGMKLILTLCLSEGFDTFPTLLCADGCCMVDRRMGIYGYPIEIQALFFMALRCALSMLKQDDAEGKECVERIVKRLHALSYHMRSYFWLDFQQLNDIYRYKTEEYSHTAVNKFNVIPDSIPEWVFDFMPMRGGYFIGNVSPARMDFRWFALGNCVAILSSLAT…	556

## Sheet: Sheet2
	TuCI1	MNGQTTMGLAAAVRPCRQRLLTSASAAAAKASVIRLFPRCPHPQHHHHGRRLPFLVSAASHTSQSDPSTTPTPTPVTSDPRSAVAGNLPFFDRVLFPGSFPPETPPVEDPAPPADFRPASASPVREETETEREAWRLLRRAVVSYCGEPVGTVAAEDPECTEMLNYDQVFIRDFVPSALAFLMRGETEIVRNFLLHTLQLQSWEKTVDCYSPGQGLMPASFKIRTVPLDENNEAFEEILDPDFGESAIGRVAPVDSGLWWIILLRAYCKITGDYSLQERVDVQTGIKLILSLCLSDGFDMFPTLLVTDGSCMIDRRMGIHGHPLEIQALFYSALRCSREMIVMNEGSKHLLRAINNRLSALSFHIREYYWVDMNKINEIYRYKTEEYSHDATNKFNIYP…
	TuCI2	MVLSSTIAPRSKVTELTDDTKYDSLNLEQKKKAWPMERHRSAEVSQAILSKIGHDGFQLCHQPQIPEIVKGGCTPISSCDPSGEFTADSNGMHRHTITDAAWEALKQSIVYFKGQPIGTLAAIDKSQAELNYDQVFMRDFVPSALAFLMKGEPTIVKNFLVETARLQSREKMVDLFKLGQGVMPASFKVHHSHPTKKTETLLADFGEIAIGRVAPVDSGLWWIFLLRAYTKYTRDSSLAESPHCQRAMRLILKLWLSEGFDTSPALLCADGCSMIDRRMGIYGYPLEIQALFFMALRCALSLLKDSDDDFVYQITKRIKALSYHLHSYYWLDFQRLNDIYRYKTEEYSQTALNKFNVIPESIPDWIFDFMPSRGGYFIGNVSPARMDFRWFCLGNFIAI…
	TuCI3	MGIAQAAAPLRLHLGCSGAAPPRPTSLRVGVGFGSHARRKGGRRRSPPRAASSLHPSSNTRAHDHDPALKPPAPAGDVAGRDLNGAADHAPQQRRRAASDLEEEAWALLRESVVSYCGSPVGTIAACDPNDSSPLNYDQVFIRDFVPSGIAFLLKGEYDIVRNFILHTLQLQSWEKTMDCHSPGQGLMPASFKVRVVPLEGDEEGATEEVLDPDFGEAAIGRVAPVDSGLWWIILLRAYGKCSGDLSFHERIDVQTGIKLILKLCLADGFDMFPTLLVTDGSCMMDRRMGIHGHPLEIQSLFYSALLCAREMLTPEDGSADLIRALNNRLMALSFHIREYYWLDKRKLNEIYRYKTEEYSYDAVNKFNIYPDQIPPWLVEWIPPEGGYLIGNLQPAHMD…
	TuCI4	MEAAGAGAATPSHAPMVDTDDFDLSRLLNHRPRINVERQRSFDDRSLGDLYLSAMDGRGAGGYMDSYESMYSPGGGLRSLTGTPASSTRLSFEPHPLVGDAWDALRRSLVCFRGQPLGTIAAVDSSSGEVLNYDQVFVRDFVPSALAFLMNGEPEIVKNFLLKTLLLQGWEKRIDRFKLGEGAMPASFKVLKDPKRGVDTLAADFGESAIGRVAPADSGFWWIILLRAYTKSTGDHTLAETPECQKGIRLIMNQCLAEGFDTFPTLLCADGCCMIDRRMGVYGYPIEIQALFFMSLRCALLLLKPEAEGNKDIMERIVTRLHALSYHMRTYFWLDFHQLNDIYRFKTEEYSHTAVNKFNVIPESIPDWLFDFMPSRGGYFVGNVSPARMDFRWFALGNC…
	TuCI5	MKRVSSHVSIASEAEINLDLSRLLIDKPRFTLERKRSFDEQSWSDLSHRHNDGFDSVAHSPAFRTGFESPFSTGSHFGEPSGPHPLVNEAWEALRKSVVYFRGQPVGTVAAVDHASEEVLNYDQVFVRDFVPSALAFLMNNEPEIVKNFLLRTVHLQSSEKMVDRFKLGAGAMPASFKVDRNVNRNTETLVADFGESAIGRVAPVDSGFWWIILLRAYTKYTGDASLSESPDCQKCMRLILNLCLSEGFDTFPTLLCTDGCSMIDRRMGIYGYPIEIQALFYMALRCALQMLKPDGEGKDFIEKIGQRLHALTYHMRNYFWLDFPHLNNIYRYKTEEYSHTAVNKFNVIPDSIPDWVFDFMPCRGGYFLGNVSPAMMDFRWFALGNCIAIISSLATPEQ…
	TuCI6	MELGAAGMRRSASHNSLSGSDDFDLTHLLNKPRINVERQRSFDDRSLSDVSYSGGHARGGGGFDGMYSPGGGLRSLVGTPASSALHSFEPHPIVGDAWEALRRSLVFFRGQPLGTIAAFDHASEEVLNYDQVFVRDFVPSAMAFLMNGEPEIVKNFLLKTVLLQGWEKKVDRFKLGEGAMPASFKVLHDDKKGIDTLHADFGESAIGRVAPVDSGFWWIILLRAYTKSTGDLTLAERPECQKAMRLILSLCLSEGFDTFPTLLCADGCCMIDRRMGVYGYPIEIQSLFFMALRCALLMLKHDAEGKDFVERIATRLHALSYHMRSYFWLDFQQLNDIYRYKTEEYSHTAVNKFNVIPDSIPDWLFDFMPCEGGFFVGNVSPARMDFRWFALGNMIAIVS…
	TuCWI1	MWNPLWVLGPWLLLLLLQLADGSMEAVVPSPSVPSFVTNPLLRTGYHFQPPKNWINDPNGPLYYKGWYHLFYQYNPKGADWVNTLWAHSVSRDLINWNVLGLALEPSIRSDQYGVWSGSATILLDGTPVLVYTGIDRPDTPYQVQNVAIPKNKSDPLLREWVKPDYNPIIVPDSGMNVTQFRDPSTAWHIDGQWRILVGGEKGSHGQAYVYRSTDFKHWVRAKHPLHSAINGMWECLDFFPVLMQGKKGLDTSDQSGRVKYVLKSSLEKARYDYYTIGTYNSRTERYVPDDLNGDYHRLRYDYGKFYARRVLVGWANESDTVPDDIAKGWSGIHAIPRKTWLDPGGKQLVQWPIEEVEQLRRKSVSVTNKVVKPRNHFEVKGLETYQADVEVSFEIPNL…
	TuCWI2	MVVLGGRVAWACSVLLLLQLAGASHVVYETHLLEAEAAAADVPPSILDPELSTGYHFRPIKNWINVHAAPMFYKGWYHFFYQYNPKGAVWGNIVWAHSVSRDLINWVALETAIQPSIKSDKYGCWSGSATILRDGTPAIMYTGIDRGDINYEVQNIAFPKNKSDPLLREWVKPKSNPIIVPEGGINATQFRDPTTAWYADGHWRLLIGALSGASRGVAYVYRSRDFMRWTRVRKPLHSAPTGMWECPDLYPVTVDGRQNGLDTSVTSSPKVKHVLKNSLDLRRYDYYTVGTYDRKTERYVPDNPAGDEHHLRYDYGNFYASKTFYDPVKRRRILWGWANESDTAVDDVAKGWAGIQAIPRKVWLDPSGRQLMQWPVEELEALRAKKPVSLKDRVVKRGE…
	TuCWI3	MASRMELTVVFFVTPAGPMYHNGVYHLFYQYNPHGATWGVGNLSWGHSVSGDLVNWAALDAALEPTSPFDANGCWSGSATILPGGVPAILYTGISADGEQVQNVAFPKNASDPLLREWVKPSYNPVIPLPADVPLDFFRDPSTAWLGRDGLWRLAVSAKVGNAVGSTLIYRSKDFRLWERNAAPLQESRAAGMVECPDLFPVAEPGAEEGLDHAPRTGTGVKHVLKLSATDTFQDYYAVGRYNDTTDTFVPEDDGDDCQSWRRLDYGHIYASKSFFDARKNRRVLWSWANETDSQADDVAKGWSGVQIFPRKVWLDNDGKQLRQWPIEEIETLRSRKAGLLGTVVNSGGVNEIVGVAGTQADVEVIFEIPALEGAERFEPNWLLDPQRLCGEKGASVQG…
	TuCWI4	MYHNGMYHFFYQYNPRGPTWGDGKLSWGHSVSGDLVNWADVGNALDPTSPFDVNGCWSGSATVLPGGRPAILYTGMDDANKAQVQNVAFAKNPSDPLLREWEKPSCNPVIPMPEDVTGNNFRDPTEAWRGRDGLWRVAVAAEVAGVGSLLVYRSADFLHWERNAGAPLHAASSRDGDGPAVLECPDLFPMAAPGAMEGLDVSASRAGVLHVLKLSDFAKEDHYMVGRYDDEKDTFTPAEPERGGDCANWRRLDHGHLYASKSFYDARKKRRVLWAWVDETDGGGEGRGWAGIQAFPRAMWLDTDGKRLVQWPVEEIETLRRKRVGLQWATEVEAGGRKEIAGIVSSRADVQAVFEIPNLEEAETLDPKWLQDPKGLCAEKGASVPGGVGPFGLLVMASG…
	TuCWI5	MAARLPLAACIVAFHLCLLLSPSTALRRLSEAESSLARHGVGIRPAYHFLPAKNWQNDPNGPMYHNGVYHMFYQYNPLGAMWQPGNLSWGHSVSRDLVNWDALDTALDPTAPFDYNGCWSGSATILPGGIPVLLYTGRIDADKEVQVQNVAFPKNPADPLLREWVKPAYNPVIPLPADVPGDNFRDPTTAWVGRDGLWRIAVAAKVGGPNGIASTLIYRSKDFQHWKRNALPLYTSRAAGMVECPDLFPVAEPGVEEGRLGYASGPASGAVRHVLKLSVMNTTQDYYAVGRYDDVVDTFVPEVDVERNADDCRTWRRFDYGHVYASKSFFDSSKNRRVLWAWANESDSQDNDIARGWSGVQTVPRKVWLDEDGKQVRQWPIEEIETLRSKRVVGLLGAQ…
	TuCWI6	MGTAAALALAIVVSLLCWTAAHASHVVYPELQSLEAKEVATELRTGYHFQPPKHWINDAGPMYYKGLYHLFYQYNPKGAVWGNIIWAHSVSTDLIHWVALEPAIYPTMPFDVNGCWSGSATLLPNGVPVIMYTGIDPHKNQVQNVAYPANLSDPYLRQWVKPDYNPIISPDHGINASAFRDPTTAWYGPDGHWRLVVGTKENMRGIAVLYRSRDFKKWVKARHSLHAGLTGMWECPDFFPVAVAGGSRNHQSGVDTVELHDRVVAKEVKYVLKVSLELTRYDYYTIGTYDHDKERYTPDHAFLDNDYDLRYDYGDFYASKSFFDPTKKRRVLWGWANESDTVTDDHHKGWAGIQAIPRKIFLSRSGRQLIQWPVEEVKSLRSKHVNVSNKAVKGGEYFE…
	TuCWI7	MGTAAALALAIVVSLLCWTAAHASHVVYPELQSLEAKEVATELRTGYHFQPPKHWINDAGPMYYKGLYHLFYQYNPKGAVWGNIIWAHSVSTDLIHWVALEPAIYPTMPFDVNGCWSGSATLLPNGVPVIMYTGIDPHKNQVQNVAYPANLSDPYLRQWVKPDYNPIISPDHGINASAFRDPTTAWYGPDGHWRLVVGTKENMRGIAVLYRSRDFKKWVKARHSLHAGLTGMWECPDFFPVAVAGGSRNHQSGVDTVELHDRVVAKEVKYVLKVSLELTRYDYYTIGTYDHDKERYTPDHAFLDNDYDLRYDYGDFYASKSFFDPTKKRRVLWGWANESDTVTDDHHKGWAGIQAIPRKIFLSRSGRQLIQWPVEEVKSLRSKHVNVSNKAVKGGEYFE…
	TuCWI8	MGTAAAALSVVSLLCWTASTAVHASHVIYPELQSLETKEVAQELRTGYHFQPPKHWINDAGPMYYKGLYHLFYQYNPKGAVWGNIIWAHSVSTDLIHWVALEPAIYPTMPFDVNGCWSGSATLLPNGVPVIMYTGIDPHKNQVQNVAYPANLSDPYLRQWVKPDYNPIISPDHGINASAFRDPTTAWYGPDGHWRLVVGTKENMRGIAVLYRSRDFKKWVKARHSLHAGLTGMWECPDFFPVAVAGGSRNHQSGVDTVELHDRVVAKEVKYVLKVSLELTRYDYYTIGTYDHDKERYTPDHAFLDNDYDLRYDYGDFYASKSFFDPTKKRRVLWGWANESDTVTDDHHKGWAGIQAIPRKIFLSRSGRQLIQWPVEEVKSLRSKHVNVSNKAVKGGEYF…
	TuCWI9	MAQSWAFFLLVVLCFCCVSDLICGSNGERVFLYPQSQKVSSIVSQRYRTAYHFQPPKNWINDPNGPMYYNGIYHEFYQYNPNGSVWGNIVWGHSVSTDLINWIPLETAIARDTPSDINGCWTGSATILPGNRLVIIYTGADPEKRQVQNIVVPKNMSDPYLREWTKAGNNPVIQPVGPGLNSGQFRDPTTGWVGPDGLWRIAVGAELNGDSAALLYKSKDFLNWTRVDHPLYSSNSSSMWECPDFFAVLPGNSGGLDLSAAIPNGAKHVLKMSLDSCDKYMIGVYDLKSDTFIPDTVLDDRRLWLRIDYGNFYASKSFFDSKKSRRIIWGWTNETDSSSDDVAKGWAGIHAIPRTIWLDSHGKQLLQWPVEEVESLRGNEINHQGLELKKGGLFEIKGT…
	TuCWI10	MHWINDPNGVLYYKGVYHLFYRYNPKGAVWGNIVWAHAVSTDLVNWVMLQPAIYPTAPFDVNGCWSGSATVLPDGTPAIMYTGIDGDGRQVQNVAYPKDLSDPYLREWVKPDYNPVIAPGPGINATAFRDPTTAWRGPDGLWRLEVGTKDNHRGIAVLYRSRDFRRWVPVRRPLHHGDTGMWECPDFYPVTSHGVLGDVKHVLKVSLDLTRFEYYTFGAYDHATETYVPDAALADGNDGLRYDYGNFYASKTFLDPAKHRRILWGWANESDSTADDVRKGWAGVQAIPRKIWLAANGKQLMQWPVAEVESLRSNHVNITDRLIKGGDYFEVLGLTTPAQADVEVSFAAMDLDKAEPFDPAWRGADAQTVCAARGADVKGGVGPFGLWVLASDELKERTA…
	TuCWI11	MSVFTVWLAGLACMFSTSVLFQILVRPCSNGGVFFCSQSSTKIPSIVSKRYRTAYHFQPPKNWMNDPSGPMYYNDIYHEFYQYNPDGSNSPSLSYNIVWGHSVSTDLVNWIGLEPVLVPDTPSDICGCWTGSATILPGNQPAITYTGLINMEKHQVQNIALPKNRSDPYLREWTKAGNNPVIQPVIPGLNSSQFRDPTTGWIGPDGLWRIAVGADLNGSSTALLYKSEDFLNWNSVEHPLYSSNSFDMWECLDFFAVLSGSNGGLDMSSAIPNGAKHVLKMGMDYSDKYMIGVYDLKRDVFVPDTVIDDYRLWLRIDYGNFYASKSFFDSKQGRRIIWAWSNETDASSDDVAKGWAGIHSIPRTIWLDSDGKRLLQWPVEEIESLRRNEINHQGLELKK…
	TuCWI12	MGTPKRVVAPLALLLLLQLAGASHEVRRSLEAEAASPSVPASILSPLLRTGYHFQPPMNWINDPNGPLYYKGWYHLFYQYNPKGAVWGNIIWAHSVSRDLINWIALDPAIKPSIPTDQFGVWSGSATILPNGTVAMLYTGIDRPGTNYQIQNIAFPKDPSDPLLREWVKPGYNPIAVPEAGMNATQFRDPTTAWHAGDGLWRMLVGGLKPGTLRGMAILYRSRDFKHWVRAKHPLHSALTGMWECPDFFPVREPGKTNGLDTSEFGPHYKYVLKNSLDLTRYDYYTVGTYNNRTERYVPDNPTGDVYQRLQYDYGNFYASKTFYDPAKNRRVLLGWANESDSVAHDNAKGWAGIHAIPRKIWLDPSGKQLLQWPVEELDQLRGKAVSVGDKVVKPGQHF…
	TuCWI13	MAQAWAFLLPVLVFGSYMTSLFFPTYISGPLCGGDGGGRSLFLCAQAPKDQDPSPAVSTMYKTAFHFQPAKNWMNGPMYFNGFYHEFYQYNLNGPIFGDIVWGHSVSTDLVNWIGLEPALVRDTPSDIDGCWTGSVTILPGGKPVIIYTGGDKDQHQAQNIAFPKNRSDPYLREWIKAANNPVLRPDEPGMNSIEFRDPTTGWIGPDGLWRMAVGGELNGYSAALLYKSEDFLNWTKVDHPLYSHNGSNMWECPDFFAVLPGNNAGLDLSAAIPQGAKHALKMSVDSVDKYMIGVYDLQRDAFVPDNVVDDRRLWLRIDYGTFYASKSFFDSNKNRRIIWGWSRETDSPSDDLEKGWAGLHTIPRTIWLADDGKQLLQWPVEEIESLRTNEISHQGIEL…
	TuCWI14	MALPWAFVLLPALFFLSSSVSNLFFSNSSSNGSGGRCSLCPESPEVSFCPLSPEVPYIVSTRYRTAYHFQPPRNWINGLMYYKGIYHNFYQYNPHCALWCWGDIAWGHSVSTDLVNWIQLEPVIEPDNPSDIDGCWTGSATILSGGQPVILYTGVSIDNCQVQNLLLPRNLSDPYLREWTKAGNNPVIQPVVPGLNRSCFRDPTTGWIGPDGLWRIAVGAQLYSYTAALLYKSEDFLSWTRVDHPLYSHNLSNMWECPDFFAVLPGYNSGLDMSVAVPRGAKYALKMSVGYFDKYLIGVYDLKRDAFVPDTIVDDCRLWLRIDYGNFYASKSFFDLKKGRRIIWGWSQEADCRSDDVAKGWAGIHTIPRTIWLDDNGKQLLQWPVDEIESLRTNEINHQ…
	TuCWI15	MFHHRHGCGWPLLLLLLGFPFDESSLLRGEAAAAGSHRVVLYPESATVSSIVSSKYRTAFHFQPPKNWINGTSGPLYYKGLYHLFYQYNPGSVVPGNKTWAHSVSTDLVNWLRLETALDRTEPYDAKGCWSGSVTVLADGRPAILYTGADDVKNQAQCIAFPSNSSDPYLREWTKPSSNPVIRPDGPGLNPRQFRDPTTGWTGPDGQWRIAVGAELDGYSAALLYKSEDFVSWSRVDHPLYSSNSSTMWECPDFFAALPGNTSGLDLSAATPSGAKHVLKMSLDSCDKYMVGVYDLEADKFAPDNVVDDRRLWLRIDYGNYFASKSFFDAKKGRRIIWGWANESDSSSDDAAKGWAGIQAIPRTIWLDSDGNQLLQWPVEEIESLRRNEISHQGIELKK…
	TuVI1	MIPAVPAIVDGGFHAAQSAKTPLLPETNLKGRRPPARQKRPSTVLPAIAWTVLLLALAGLVVYRQRHGDGQAAAPGDQVAAAGRAVEMAASRGVVQGVSEKSTAPALLGGGAYDWTNAMLAWQRTAFHFQPQKNWMNDPNGPLYYKGWYHLFYQWNPDGAVWGNITWGHAVSRDLVHWLHLPLAMVPDHWYDINGVWTGSATQLPDGRIVMLYTGSTEDGVQVQLLAEPADPSDPLLRRWAKSEANPVVVPPPGVGLTDFRDPTTAWLNPADKAWRITIGSKNQEHAGLALVYRTEDFVHYDLLPTLLHVVQGTGMWECVDFYPVSADPAAGVGLDTSAAPGPGVKHVLKTSLDDDRNDYYGIGTYDPATDRWAPDDAAIDVGIGLRYDYGKFYASKTF…
	TuVI2	MSMETRDRGSMPALVPCFYAQLPPDDDEAQAGRARPGRTGPVCAAMLLTLAAVLLAVAALAGVKLASELPASGIVMSGHPTEVDAAPMSTSSRGPESGVSEKTSGAGAHGGMLGADAGGNAFPWSNAMLQWQRTGFHFQPEKNWMNDPNGPVYYKGWYHLFYQYNPDGAIWGNKIAWGHAASRDLLHWRHLPVAMSPDQCYDMNGVWSGSATVLPDGRIVMLYTGSTNASVQVQCLAFPTDPSDPLLINWTKYENNPVMYPPPGIGEKDFRDPTTAWFDGSDDTWRLVIGSKDDRHAGMVMTYKTKDFIDYELVPGLLHRVPGTGMWECIDLYPVGGARGIDMTDAVEAGSTNGGDDVLHVMKESSDDDRHDYYALGRYDAAKNIWTPLDTDADVGVGL…
	TuVI3	MSMDTGDRGSVPCSYAQLPDDAEAGRTRPGRTGPLCAAVLLTSAAVLLAVAALAGVRLAGQLPAAGVIMSGHPTTVDMAPMSTSSRGPESGVSEKTSGAATVDVHGGMLAADAGGNAFPWSNAMLQWQRTGFHFQPEKNWMNDPNGPVYYKGWYHLFYQYNPDGAIWGNKIAWGHAASRDLLRWRHLPVAMSPDQWYDINGVWSGSATVLPDGRIVMLYTGSTNASVQVQCLAFPTDPSDPLLINWTKYENNPVMYPPPGVGEKDFRDPTTAWFDGSDDTWRLVIGSKDDRHAGMVMTYKTKDFMEYELVPGLLHQVPGTGMWECIDLYPVGGVRGIDMTDAVAASPTNGGDDVLHVMKESSDDDRHDYYALGRYDGAKNTWTPLDVDADLGIGLRYDW…
	TuVI4	MEARDGGSAPLPCSYAPLPEDAEAATTVGRAHRTAGPLCAALLLATAVVLLVVAALAGVRVNGQLPAGGIVVMSDHQTTVDAAPMSTSSRGPESGVSEKTSGAGAHGGMLGADAGGNAFPWSNAMLQWQRTGFHFQPEKNWMNDPNGPVYYKGWYHLFYQYNPDGAIWGNKIAWGHAASRDLVRWRHLPVAMSPDQWYDINGVWSGSATVLPDGRIVMLYTGSTNASVQVQCLAFPTDPFDPLLINWTKYENNPVMYPPPGVGEKDFRDPTTAWFDGSDDTWRLVIGSKDDRHAGMVMTYKTNDFINYELVPGLLHRVPGTGMWECIDLYPVGGKRGIDMTEVVAAASTNGGDDVLHVMKESSDDDRHDYYALGRYDAAKNTWTPLDADADVGIGLRYD…
	TuVI5	MSMDTGDRGSVPCSYAQLPDDAEAGRTRPGRTGPLCAAVLLTSAAVLLAVAALAGVRLAGQLPAAGVIMSGHPTTVDMAPMSTSSRGPESGVSEKTSGAATVDVHGGMLAADAGGNAFPWSNAMLQWQRTGFHFQPEKNWMNDPNGPVYYKGWYHLFYQYNPDGAIWGNKIAWGHAASRDLLRWRHLPVAMSPDQWYDINGVWSGSATVLPDGRIVMLYTGSTNASVQVQCLAFPTDPSDPLLINWTKYENNPVMYPPPGVGEKDFRDPTTAWFDGSDDTWRLVIGSKDDRHAGMVMTYKTKDFMEYELVPGLLHQVPGTGMWECIDLYPVGGVRGIDMTDAVAASPTNGGDDVLHVMKESSDDDRHDYYALGRYDGAKNTWTPLDVDADLGIGLRYDW…
	TuVI6	MDSSRVILIPGTPPLPYAYEQLPSSSADAKGIEERPAGGGLRWRACAAVLAASAVVALVVAAAVFGAGGAGRESVASSVPATPATEFPRSRGKEHGVSEKTSGAYSANAFPWSNAMLQWQRTGFHFQPDKYYQNDPNGPVYYGGWYHFFYQYNPSGSVWEPQIVWGHAVSKDLIHWRHLPPALVPDQWYDIKGVLTGSITVLPDGKVILLYTGNTETFAQVTCLAEPADPSDPLLREWVKHPANPVVFPPPGIGMKDFRDPTTAWYDESDGTWRTIIGSKNDSDHSGIVFSYKTKDFISYELMPGYMYRGPKGTGEYECIDLYAVGGGRKASDMYNSTAEDVLYVLKESSDDDRHDWYSLGRFDAAANKWTPIDTELELGVGLRYDWGKYYASKSFYDP…
	TuVI7	MESSRGILIPGTPPLPYAYEPLPSSSADANGQEDRRITGGVRWRAWAAVLAVGALVVAAAVFGASRVDRDAVASSVPATAEHGVLEKASGPYSASGGFPWSNAMLQWQRTGYHFQPEKNYQNDPNGPVYYKGWYHFFYQHNPGGTGWGNISWGHAVSRDMVHWRHLPLAMVPEHWYDIEGVLTGSITVLPDGRVILLYTGNTETFAQVTCLAEAAEPSDPLLREWVKHPANPVVYPPPGIGMKDYRDPTTAWFDNSDNTWRIIIGSKNDTDHSGIVFTYKTKDFVSYELIPGYLYRGPAGTGMYECIDLFAVGGGRAASDMYNSTAEDVLYVLKESSDDDRRDYYALGRFDAAANTWTPIDTEQELGVALRYDYGRYDASKSFYDPVKQRRIVWGYVVE…
	TuVI8	MAPRDRKTSRSKDFLLSSGTAAVPVKSRSAVPDTPPVLFAYGALPYQQSGGRRRWRECTVVLGAVAMVALFLTHALLPRASVLSEETRGQARADQNIIVAAGADADGFPWSNEMLQWQRTGFHFQPEKNYMNDPNAPMYYRGRYHFFYQYNPTGVVWGNITWGHAVSRDLVHWRHLPLAMVPDQWYDIHGVLTGSATILPNGTVIVLYTGKTDTSAQVQCLALPADPDDPLLVNWTKHPANPVILPPPGIGLQDFRDPTTAWFDRSDLTWRTLIGSKDNNGHAGIALMYKTKDFIRYELIPEVLHRVEGTGMWECVDFYPVGGSNNSSEEALYVLKASMDDERHDYYALGRYNAATNTWTPLDPELDVGIGLRYDWGKFFAATSFYDPVKRRRVMWAYV…
	TuVI9	MLQWQRTGYHFQPEKNYMNAPMYYRGWYHFFYQYNPKGVTWGNISWGHAVSRDMVHWHHLPLAMVPDRWYDIKGVLTGSATVLPDGKVVLLYTGNTDTLAQVQCLAVPADPHDPLLRTWTKHPANPVLLPPPETGKKDFRDPMTAWFDKSDNTWRTMIGSKDDNGHAGVALMYKTKDFVKFELIPRPVHRVEGTGMWECVDFYPVGNRNSSQEELYVLKASMDDERHDYYALGRYDAVTNTWTPLDPETDVGIGLRYDWGKFFASTTFYDPTKRRRVMWAYVGETDSNRTDLAKGWANVQAIPRTVALDEKTRTNLVQWPVEEIETLRHNTTDLSGITIGTGSVIPLHLCQAAQLDIEASFRLNTSDIASHNEADIGYNCSTSGGASKRGALGPFGLLL…
	TuVI10	MYYRGWYHFFYQYNPGGETWGNISWGHAVSRDMVNWRSLPLAMVPEHWYESNSVLTGSATLLPNSKVVVLYTGNTDDLAQVQCLAEPADPNDPLLRTWTKYPGNPVLFPPPGTYKKDFHDPMTAWFDKSDNTWRTMIGSKGDHGHAGIALMYKTKDFINFELIPHPVHRVEGTGMWECVDLYPVGDSKNSSEKELYVLKASMDDERHDYYALGRFDAAANKWTPLDPELDVGIGLRYNWGKLFASTSFYDPVKRRRVSWGYVGETDSNLTDIAKGWANLQAIPRTVVLDEKTQTNLLQWPVEEIDTLRYNTTNFGSIIVRTGSVIPLRLHQAAQLDIEAFFRLNASAVAALNEADVSYNCSTSGGAANRGVLGPFGLLIHATKSRSEQTAVYFYVSRGL…
	TuVI11	MGSHGKPPLPYAYKPLPSGAAVDADGERTGWTRWRVCATVLTASAMVVVVVGATLLAGFRVDQAVDEEAAAGFPWSNEMLQWQRSGYHFQTAKNYMSDPNGLMYYNGWYHMFFQYNPVGTDWDDGMEWGHAVSRNLVTWRTLPIAMVADQWYDILGVLSGSMTVLPNGTVIMIYTGATNASAVEVQCIATPADPNDPFLRRWTKHPANPVIWSPPGIGTKDFRDPMTAWYDESDDTWRTLLGSKDDHDGHHDGIAMMYKTKDFLNYELIPGILHRVQRTGEWECIDFYPVGHRSNDNSSEMLHVLKASMDDERHDYYSLGTYDSAANTWTPIDPELDLGIGLRYDWGKFYASTSFYDPAKKRRVLMGYVGEVDSKRADVVKGWASIQSVPRTIALDEKT…
	TuVI12	MKSRGASAVPDTPPVMSGHALQQHQRGGGGGGGGTRWRECAAVLGAVAVVVLVVTHALLNVGDNLDDVADPVARLRAATDEKAAVLSKKTPGEAQAEQDIKAAAGADADRFLWSKEMLQWQRSGYHFQPDGNFMNDPNAPMYYRGLYHFFYQYNPKGVVWNKIAWGHAVSSDLVHWRHLPVAMVPDQWYDINGVLTGSATMLPNGTVILLYTGNSDTFAQVQCLAFPADPADPLLRTWTKHPANPVIFPPPGIGDRDFRDPMAAWFDKSDNTWRTIIGSKDDHGHAGIALMYKTKDFIKYELIPDPVHRVEGTGMWECIDLYPISGGSDSSEEVIHVMKASVNDEWHDYYALGRFDAEANRWTPLDPEADVGIGMRVDWGKFYASTSFYDPVKQRRVSW…
	TuVI13	MESRAISPGETALPYAYAPLAPSDVAEERRGGGGGVRWRACVAVLAASAVVVLVVASALAGSGRVDRVVGGDVVADMPPLAETARSRGRDAGVSEKTSGAADEMVGLLGAGGDADGFPWSNAMLQWQRTGFHFQPEKNWMNDPNGPVYYRGWYHLFYQYNPEGAVWGNIAWGHAVSRDLIHWRHLPLAMVPDQWYDINGVWTGSATVLPDGSLVMLYTGSTNTSVQVQCLAVPADPNDSLLRNWTKYEANPILVPPPGIGDKDFRDPTTAWFDESDKTWRTVIGSKDNHGHTGIVMTYKTKDFINYELIPGLLHSVPGTGMWECIDFYPVGGADGSEELYVMKESSDDDRHDWYALGRYDAAANKYTPIDAEMDVGIGLRYDWGKFYASKTFYDPSKNR…
	TuVI14	MNDPNGPVYYRGWYHLFYQHNPGGTWWGNISWGHTVSRDMVHWHHLPLAMVPDHWYDIKGVCTGSITVLPNGRVIVLYTGYTETFAQVTCLAEAADPSDPLLREWVKHHANPVVYPPPGIGMKDYRDPTTPWFDNSDNTWRIIIGSKNDTDHSGIVFTYKTKDFVSYELIPGYLYRGPAGTGMYECIDMFVVGGGRKASDMYNSTAKDVLYVLKESSDDDRRDYYALGRFDAVANTWTPIDTERELGVSLRYDYGRYDASKSFYDPVKNRRIVWGYVVETDSSSADAAKGWANLQSIPRTVELDEKTRTNLIQWPVEELDTLRINTTDLSGITVGAGSFVSLPLHQTSQLDIEASFRINTSAIEVLNDVDVGYNCTMTSGAATRGALGPFGILVLANVA…
	AetCI1	MRASRQGEAWRVYGEKHRVVATHGSPSPTPPASATRSQNGASLRPLERFVCIPLVPAAQPINPVSFAFASGSTQVRFDGSSERMGIAQAAAPLRLHLGCSGAAPPRPTSLRVGVGFGSHARRKGGRRRNPPRAASSLHPSSNPRAHDHEPALKPPAPAPAVDVAGRDLNGAADHAPQQRRRAASDLEEEAWALLRESVVSYCGSPVGTIAACDPNDSSPLNYDQVFIRDFVPSGIAFLLKGEYDIVRNFILHTLQLQSWEKTMDCHSPGQGLMPASFKVRVVPLEGDEEGATEEVLDPDFGEAAIGRVAPVDSGLWWIILLRAYGKCSGDLSFHERIDVQTGIKLILKLCLADGFDMFPTLLVTDGSCMMDRRMGIHGHPLEIQSLFYSALLCAREMLT…
	AetCI2	MEAAGAGAATPSHASMVDTDDFDLSRLLNHRPRINVERQRSFDDRSLGDLYLSAMDGRGAGGYMDSYESMYSPGGGLRSLTGTPASSTRLSFEPHPLVGDAWDALRRSLVCFRGQPLGTIAAVDSSSGEVLNYDQVFVRDFVPSALAFLMNGEPEIVKNFLLKTLLLQGWEKRIDRFKLGEGAMPASFKVLKDPKRGVDTLAADFGESAIGRVAPADSGFWWIILLRAYTKSTGDHTLAETPECQKGIRLIMNQCLAEGFDTFPTLLCADGCCMIDRRMGVYGYPIEIQALFFMSLRCALLLLKPEAEGNKDIMERIVTRLHALSYHMRTYFWLDFQQLNVIYRFKTEEYSHTAVNKFNVIPESIPDWLFDFMPSRGGYFVGNVSPARMDFRWFALGNC…
	AetCI3	MPPAPPHLRLSRGREGLCDPALPKMPPPATPPPRPTPPVPRVGGVAYLAARPEHHPHPHPRNLRYPRSAVAGNLPFFDRVLFPGSFPPETPPVEDPAPPADERPASASPVREETETEREAWRLLRRAVVSYCGEPVGTVAAEDPECTEMLNYDQVFIRDFVPSALAFLMRGETEIVRNFLLHTLQLQSWEKTVDCYSPGQGLMPASFKIRTVPLDENNEAFEEILDPDFGESAIGRVAPVDSGLWWIILLRAYCKITGDYSLQERVDVQTGIKLILSLCLSDGFDMFPTLLVTDGSCMIDRRMGIHGHPLEIQALFYSALRCSREMIVMNEGSKHLLRAINNRLSALSFHIREYYWVDMNKINEIYRYKTEEYSHDATNKFNIYPEQIPSWLVDWIPEK…
	AetCI4	MKRVSSHVSIASEAEINLDLSRLLIDKPRFTLERKRSFDEQSWSDLSHRHNDGFDSVAHSPAFRTGFESPFSTGSHFGEPSGPHPLVNEAWEALRKSVVYFRGQPVGTVAAVDHASEEVLNYDQVFVRDFVPSALAFLMNNEPEIVKNFLLRTVHLQSSEKMVDRFKLGAGAMPASFKVDRNVNRNTETLVADFGESAIGRVAPVDSGFWWIILLRAYTKYTGDASLSESPDCQKCMRLILNLCLSEGFDTFPTLLCTDGCSMIDRRMGIYGYPIEIQALFYMALRCALQMLKPDGEGKDFIEKIGQRLHALTYHMRNYFWLDFPHLNNIYRYKTEEYSHTAVNKFNVIPDSIPDWVFDFMPCRGGYFLGNVSPAMMDFRWFALGNCIAIISSLATPEQ…
	AetCI5	WTSANPARNPPIPRIRSKLFFLLNPNLARAAMAAAAISHLRRGAQRHALLYLSRRHFSSPSSLAAAAPLAAAARRLLSTSVESGTSSKAGSYKPPPLDPFRAALAPASPPLESPPLEEPPATPPLPEVASAAAGPEQDPVVLQNEQLEGLKAGLEAVRSREESPEEKEAWWLLNRAVVNYCGSAVGTVAANDPSTANHMLNYDQIFIRDFVPSAIAFLLRGESDIVKNFLLHTLQLQSWEKTVDCYSPGQGLMPASFKVRSVPLDGNNEAFEEVLDPDFGESAIGRVAPVDSGLWWIILLRAYGKITGDYALQERVDVQTGIRLILNLCLTDGFDMFPTLLVTDGSCMIDRRMGIHGHPLEIQALFYSALRCAREMVSTDDGSKNLIRVINNRLSALSF…
	AetCI6	MVLSSTIAPQSKVTELTDDTKYDSLNLEQKKKAWPMERHRSAEVSQAILSKIGHDGFQLCHQPQIPEIVKGGCAPISSCDPSGEFTADSNGMHRHTITDAAWEALKQSIVYFKGQPIGTLAAIDKSQAELNYDQVFMRDFVPSALAFLMKGEPTIVKNFLVETARLQSREKMVDLFKLGQGVMPASFKVHHSHPTKKTETLLADFGEIAIGRVAPVDSGLWWIFLLRAYTKYTRDSSLAESPHCQRAMRLILKLWLSEGFDTSPALLCADGCSMIDRRMGIYGYPLEIQALFFMALRCALSLLKDSNDDFVYQITKRIKALSYHLHSYYWLDFQRLNDIYRYKTEEYSQTALNKFNVIPESIPDWIFDFMPSRGGYFIGNVSPARMDFRWFCLGNFIAI…
	AetCWI1	MAQAWAFLLPVLVLGSYVTSLFFPSYISNPLCGGDGGRSLFLCAQAPKDQDPSPAVSTMYKTAFHFQPAKNWMNDPSGPMYFNGIYHEFYQYNLNGPIFGDIVWGHSVSTDLVNWIGLEPALVRDTPSDIDGCWTGSVTILPGGKPIIIYTGGDIDQHQAQNIAFPKNRSDPYLREWIKAPNNPVLRPDEPGMNSIEFRDPTTGWIGPDGLWRMAVGGELNGYSAALLYKSEDFLNWTKVDHPLYSHNGSNMWECPDFFAVLPGNNAGLDLSAAIPQGAKHALKMSVDSVDKYMIGVYDLQRDAFVPDNVVDDRRLWLRIDYGTFYASKSFFDSNKNRRIIWGWSRETDSPSDDLEKGWAGLHTIPRTIWLAGDGKQLLQWPVEEIESLRTNEISHQGI…
	AetCWI2	MWNPLWVLRPWLLLLLLQLAIGSMEAVAPSPPVPSFVTNPLLRTGYHFQPPKNWINEAGGPLYYKGWYHLFYQYNPKGADWVNTLWAHSVSRDLINWNVLGLALEPSIRSDQYGVWSGSATILLDGTPVLVYTGINRPDTPYQVQNVAIPKNKSDPLLREWVKPDYNPIIVPDSGMNVTQFRDPSTAWHIDGQWRILVGGEKGSHGQAYVYRSTDFKHWVRAKHPLHSATSGMWECLDFFPVLIQGQKGLDTSEHSGRVKYVLKSSLEKARYDYYTIGTYNSRTERYVPDDLNGDYHRLRYDYGKFYASKTFFDPARQRRVLVGWANESDTVPDDIAKGWSGIHAIPRKIWLDPGGKQLVQWPIEEVEQLRRKSVSVTNKVVKPRNHFEVKGLETYQAD…
	AetCWI3	HRSFSTCSSSHRRPLCPSVSAMVVLGGRVAWACSVLLLLQLAGASHVVYETHLLETEAAAADVPPSILDAELSTGYHFRPIKNWINAPMYYKGWYHFFYQYNPKGAVWGNIVWAHSVSRDLINWVALETAIQPSIKSDKYGCWSGSATILRDGTPVIMYTGIDRADINYEVQNIAFPKNKSDPLLREWVKPRSNPIIVPEGGINATQFRDPTTAWYADGHWRLLIGALSGASRGVAYVYRSRDFMRWTRVRKPLHSAPTGMWECPDLYPVTVDGRQNGLDTSVTSSPRVKHVLKNSLDLRRYDYYTVGTYNRKTERYVPDNPAGDEHHLRYDYGNFYASKTFYDPIKRRRILWGWANESDTAVDDVAKGWAGIQAIPRKVWLDPSGRQLMQWPVEELEA…
	AetCWI4	MNGLEHPRNGRTAYHFQPAKFWQNDPNGPLYHNGMYHFFYQYNPKGATWGDGTLSWGHSVSGDLVNWADVGNALDPTSPFDANGCWSGSATVLPGGRPAILYTGIDANRVQVQNVAFAKNPADPLLREWEKPDCNPVMPMPADVTGNNFRDPTEAWRGRDGLWRVGVVAEVGGVGSLLVYRSADFLRWERNAAPLHASSRDVPVLECPDLFPMAPPGAAEGLEVSASGAGVLHVLKLTDFAKEDHYMVGRYDDEADTFVPAEPERGDDPGNWRRLDHGHVYASKSFYDARNKRRVLWAWVDENDGGGVARGWAGIQAFPRAIWLDADGKRLVQWPIEEIETLRRKRVGLQWATEVEAGGRKEIAGIVSSQADVEAIFEIPNLEEAETLDPKWLQDPKGL…
	AetCWI5	MAVLSLAACVAFLHLLLLFSSSSSLRLAPKAAESSDSARHGSGRTAYHFQPAKNWQNDPNGPMYHNGMYHLFYQYNPHGATWGVGNLSWGHSVSGDLVNWASLDAAIEPTSPFDANGCWSGSATILPGGVPAILYTGISADGEQVQNVAFPKNASDPLLREWVKPSYNPVIPLPADVPGDFFRDPSTAWLGRDGLWRLAVSAKVGNAVGSTLIYRSNDFRLWERNVAPLQESRAAGMVECPDLFPVAEPGAEEGLDHAPRTGTGVRHVLKLSATDTFQDYYAVGRYNDTTDTFEPEDDGDDCQSWRRLDYGHVYASKSFFDARKNRRVLWAWANETDSQADDVAKGWSGVQIFPRKVWLDNDGKQLRQWPIEEIETLRSRKVGLLGTVVNSGGVNEIVG…
	AetCWI6	MNGAEKLNHGRTAYHFQPAKYWQNDPNGPMYHNGMYHFFYQYNPRGPTWGDGKLSWGHSVSGDLVNWADVGNALDPTSPFDVNGCWSGSATVLPGGRPAILYTGMDDADKAQVQNVAFAKNPSDPLLREWEKPSCNPVIPMPADVTGNNFRDPTEAWRGRDGLWRVAVAAEVRGVGSLLVYRSADFLHWERNAGAPLHAASSRDGDGPAVLECPDLFPMAAPGAMEGLDVSASRAGVLHVLKLSDFAKEDHYMVGRYDDEEDTFKPAEPERGGDCANWRRLDHGHLYASKSFYDARKKRRVLWAWVDETDGGGEGRGWAGIQAFPRAMWLDTDGKRLVQWPVEEIETLRRKRVGLQWATEVDAGGTKEIAGIVSLQADVQAVFEVPNLEDAETLDPKWL…
	AetCWI7	AARLPLAACVVAFHLCLLLSPSSSLRRLSEAESSLVRHGVGIRPAYHFLPAKNWQNDPNGPMYHNGVYHMFYQYNPLGAVWGTGNLSWGHSVSRDLVNWDALDTALDPTAPFDYNGCWSGSATILPGGIPALLYTGRIQGDKEVQVQNVAFPKNPADPLLREWVKPAYNPVIPLPADVPGDNFRDPTTAWVGRDGLWRIAVAAKVGGPNGIASTLIYRSKDFRHWKRNALPLYTSRAAGMVECPDLFPVAEPGVEEGRLGYASGPASGAVRHVLKLSVMNTTQDYYAVGRYDDVADTFVPEVDVERNADDCRTWRRFDYGHVYASKSFFDSSKNRRVLWAWANESDSQDNDIARGWSGVQTVPRKVWLDQDGKQVRQWPIEEIETLRSKRVVGLLGAQV…
	AetCWI8	ERRGDGDGGGGASARAAAMLGGGARVARRLPGAPVAGGQGGHHGAAHRLPLPAPQALDQRYVRPMYYKGLYHLFYQYNPKGAVWGNIIWAHSVSTDLIHWVALQPAIYPTKPFDVNGCWSGSATLLPNGVPVIMYTGIDPHKNQVQNVAYPANLSDPFLREWVKPEYNPIITPDHGINASAFRDPTTAWYGPDGHWRLVVGTKENMRGIAVLYRSRDFKKWVKARHSLHAGLTGMWECPDFFPVAVAGGSRHHQSGVDTAELHDRVVAEEVKYVLKVSLELTRYDYYTVGTYDHDKERYTPDPAFPDNDYGLRYDYGDFYASKSFFDPAKKRRVLWGWANESDTVTDDRHKGWAGIQAIPRKIFLSRSGRQLIQWPVEEVKSLRSKHVNVSNKAVKGGE…
	AetCWI9	TTSLLPRFLLLSPSPMAQSWASFLLLALFSSSLLVCGSNGERVFLYPQSQKVSSIVSQRYRTAYHFQPPKNWINGPMYYNGIYHEFYQYNPNGSVWGNIVWGHSVSTDLINWIPLEAAIERDTPSDINGCWTGSATILPGNRLVIIYTGADPEKRQVQNIVVPKNLSDPYLREWTKAGNNPVIQPVGPGLNSGQFRDPTTGWIGPDGLWRIAVGAELNGDSAALLYKSKDFLNWTRVDHPLYSSNSSSMWECPDFFAVLPGNSGGLDLSAAIPNAAKHVLKMSLDSCDKYMIGVYDLKSDTFIPDTVLDDRRLWSRIDYGNFYASKSFFDSKKGRRIIWGWTNETDSSSDDVAKGWAGIHAIPRTIWLDSHGKQLLQWPVEEVESLRGNEINHQGLELK…
	AetCWI10	MAIQPITWVVFLLLALSSSWPIAEASHRVFADLQSLEAEGGRAVDVDDSLRTGYHFQPPMHWINDPNGVMYYKGVYHLFYQYNPKGAVWGNIVWAHAVSTDLVNWVMLPPAIYPTAPFDVNGCWSGSATVLPDGTPAIMYTGIDADGRQVQNVAYPKDLSDPYLREWVKPDYNPVIAPSPGINATAFRDPTTAWRGTDGLWRLVIGTKDNQRGLAVLYRSRDFRRWVPVRRPLHHGDTGMWECPDFYPVTSHGVLGDVKHVLKVSLDLTRFEYYTFGAYDHATETYVPDAALADGDDGLRYDYGNFYASKTFLDPAKQRRVLWGWANESDSTADDVRKGWAGVQAIPRKIWLAANGKQLMQWPVAEVESLRGNHVNITDRLVKGGDYFEVLGLTTPAQA…
	AetCWI11	MGAPKWVVAPLALLLLLQLAGASHDVRRSLEAEAATPSVPASILSPLLRTGYHFQPPMNWINDPNGPLYYKGWYHLFYQYNPKGAVWGNIIWAHSVSRDLINWMALDPAIKPSIPTDQYGVWSGSATILPNGTVAMLYTGIDRPGTNYQIQNIAFPKDPSDPLLREWVKPGYNPIAVPDAGINATQFRDPTTAWHAGDGLWRMLVGGLKPGTLRGMAILYRSRDFKHWVRAKHPLHSALTGMWECPDFFPVREPGKTDGLDTSEFGPRYKYVLKNSLDLTRYDYYTVGTYNNRTERYVPDNPTGDVYQRLQYDYGNFYASKTFYDPAKNRRVLLGWANESDSVAHDNAKGWAGIHAIPRKIWLDPSGKQLLQWPVEELDQLRGKAVSVGDKVVKPGQHF…
	AetCWI12	MFRLIDCRLARLACIFSTTILLQSLAWPCSNGERGFSYPQSPKVPSIVSERYRTAYHFQPPRNWMNDPCGMNTSGANTCINKKEKKLHLILPFIKISGPMYYNGVYHEFYQYNPDGAFDPNDSLMNMVWGHSVSTDLINWIGLEPAIKPDIPSDICGCWTGSATILFGVQPVIIYTGLIDRKANQVQNIALPKNRSDPYLREWAKVGSNPVIQHVIPGLNSSHFRDPTTGWIGPDGLWRIAVGAEVNGIGTALLYKSEDFMSWTRIERPLYSNNALNMWECLDFFAVVPGSNNGLDMSSEIPSGAKHVLKVSINSCDMYIVGVYDLKRDEFVPDTVQDDNRLWTRIDYGTFYASKSFFDSKHGRRVIWAWSNETDSYSDDIAKGWAGIHSIPRTIWLDG…
	AetCWI13	CSSNGDGGGAIDRVSVVLHGVGGARVACRIPGAPVVGGHGGGQGAAHGVPLPAPQALDQWYVWPMYYKGLYHLFYQYNPKGAVWGNIIWAHSVSTDLIDWVALEPGIYPSKPFDINGCWSGSATILPNGVPVIMYTGIDPKERQVQNVAYPANLSDPFLRKWVKPDYNPIINPDHGINASAFRDPTTAWYGPDGHWRLVVGSKENMRGIAVLYRSRDFRRWIKAHHSLHAGLTGMWECPDFYPVAVAGGRRHHQSGVDTAELHDSTVAAEVKYVLKVSLDVTRYEYYTIGWYDHAKDRYTPDLDFPDNDYGLRYDYGDFYASKSFFDPVKKRRVLWGWANESDTVPDDRNKGWAGIQAIPRKIFLSRSGRQLIQWPVEEIKSLRAKHVNVSNKAVKGGD…
	AetCWI14	MPVLTVWLAGLACMFSTSIVFQILVRPCSNGEGVFFYPQSPKARSIVGKRYRTDYHFQPPKNWINDPCGSMYYNGVYHEFYQYNPNGSYNPNISYNIVWGHSVSMDLINWINLEPAIEPDTPSDISGCWTGSATILSGDQPIIIYTGLLDIQKHQVQNIALPKNRSDPYLREWTKAHNNPVIQPVVPGLNSSQFRDPTTGWIGPDGLWRIAVGAELNGYSAALLYKSEDFLNWTRVEHPLYSSNSSNMWECLDFFAVLPGSGGGLDLSSAIPNGAKHVLKVSMNCTDDMYMIGVYDLKRDAFVPDTVLDDSRLWPRIDYGNFYASKSFFDSKHGRRIIWAWSSETDSSSDDVAKGWAGIHSIPRTIWLDSHGKQLLQWPVEEIESLRTNEINHQALELK…
	AetCWI15	MFHHRHGCGWPFLLLLLLLFPFDESSLLRGQAAAADSHRVVLYPQSTRVSSIVSSKYRTAFHFQPPKNWINDPNGPLYYKGLYHLFYQYNPGSVVPGNKTWAHSVSADLVNWLRLESALDRTEPYDAKGCWSGSVTVLADGRPAILYTGADDVKNQAQCIAFPSNSSDPYLREWTKPSSNPVIRPDGPGLTPNQFRDPTTGWTGPDGQWRIAVGAELDGYSAALLYKSEDFVSWSRVDHPLYSSNSSTMWECPDFFAALPGNTSGLDLSAAIPNRAKHVLKMSLDSCDKYMVGVYDLEADKFVPDNVVDDRRLWLRIDYGNYYASKSFFDAKKGRRIIWGWANESDSSSDDAAKGWAGIQALPRTIWLDSDGSQLLQWPVEEVESLRRNETNHQGIELK…
	AetVI1	MIPAVPATVDGGVHDGAQSANAPLLPETSLKGQRPPARQKRPSTVLPAIAWTVLLLALAGLVVYRQGHGGGQAAAPGDQVAAAGRVVEVAASRGVVQGVSEKSTAPALLGGGAYDWTNAMLAWQRTAFHFQPQKNWMNGPLYYKGWYHLFYQWNPDGAVWGNITWGHAVSRDLVHWLHLPLAMVPDHWYDINGVWTGSATQLPDGRIMMLYTGSTEDGVQVQLLAEPADPSDPLLRRWAKSEANPVLVPPPGVGLTDFRDPTTAWLNPADKAWRIAIGSKNQEHAGLALVYSTEDFVHYDLLPTLLHVVQGTGMWECVDFYPVSAELAAGVGLDTSAAPGPGVKHVLKASLDYDRNDYYAIGTYDPATDRWAPDDAAIDVGIGLRYDYGKFYASKTFYD…
	AetVI2	AKTLRKTPAGSIPKKSHLYPRTPAINLPRSPTEATTHPSVRKESTELPRDHRASSGGAMDSSRVILIPGTPPLPYAYEQLPSSSADAKGIEEERAGGGGLRWRACAAVLAASAVVALVVAAAVFGASGAGWDAVAASVPATPATEFPRSRGKEHGVSEKTSGAYSANAFPWSNAMLQWQRTGYHFQPDKYYQNGIYCPSPVYYGGWYHFFYQYNPSGSVWEPQIVWGHAVSKDLIHWRHLPPALVPDQWYDIKGVLTGSITVLPDGKVILLYTGNTETFAQVTCLAEPADPSDPLLREWVKHPANPVVFPPPGIGMKDFRDPTTAWFDESDGTWRTIIGSKNDSDHSGIVFSYKTKDFLSYELMPGYMYRGPKGTGEYECIDLYAVGGGRKASDMYNST…
	AetVI3	MESSRGILIPGTPPLPYAYEPLPSSSADANGQEDRRTSGGVRWRAWATVLAVVALVVPAAVFGASRVDRNAVVSSASATAVHGVSGAYSSHGGFPWSNAMLEWQRTGYHFQPEKNYQNDPNGPVYYKGWYHFFYQHNPGGTGWGNISWGHAVSRDMVHWRHLPLAMVPEHWYDIEGVLTGSITVLPDGRVILLYTGNTETFAQVTCLAEAADPSDPLLREWVKHPANPVVYPPPGIGMKDYRDPTTAWFDNSDNTWRIIIGSKNDTDHSGIVFTYKTKDFVSYELIPGYLYRGPAGTGMYECIDMFAVGGGRKASDMYNSTAKDVLYVLKESSDDDRRDYYALGRFDAAANTWTPIDTERELGVALRYDYGRYDASKSFYDPVKERRIVWGYVVETDSW…
	AetVI4	MCLTGTQHAAPMYYRGRYHFFYQYNPTGVVWGNITWGHAVSRDLVHWRHLPLAMVPDQWYDIHGVLTGSATILPNGTVIVLYTGKTDTSAQVQCLALPADPADPLLVNWTKHPANPVILPPPGIGLQDFRDPTTAWFDQSDLTWRTLIGSKDDNGHAGIALMYKTKDFIRYELIPGVLHRVEGTGMWECVDFYQVGGGNNSSKEALYVLKASMDDERHDYYALGRYDAATNTWTPLDPKLDVGIGLRYDWGRFFAATSFYDPVKRRRVMWAYVGETDSLSANVAKGWASVQTIPRTVELDEKTRTNLLQWPVEEIETLRFNSTDFGVITIHTGSIIPLCLRQATQLDIEASFRLDTSASAIINEADVNYNCSTSGGASTMGVLGPFGLLIHATGNGGSE…
	AetVI5	MFASHGLIYLSHFRCVFVSLLACWEKHKLTVFSLLLTDVAIYSTTCMHACRSQWLVLLLHHLLLYQLSVCMYACCLRGTQQCAAPMYYRGLYHFFYQYNPKGVVWNKIAWGHAVSSDLVHWRHLPVAMVPDQWYDINGVLTGSATMLPNGTVILLYTGNSDTFAQVQCLAFPADPEDPLLRTWTKHPANPVIFPPPGIGDRDFRDPMAAWFDKSDNTWRTIIGSKDDHGHAGIALMYKTKDFIKYELIPDPVHRVEGTGMWECIDLYRISGGSDSSEEVIYVMKASVNDEWHDYYALGRFDAEANRWMPLDPEADVGIGMRVDWGKFYASTSFYDPVKQRRVSWGFIGETDSPNTDIAKGWASLQGIPRKVVLDEKTRTNILQWPVEEIDTLRYNATKF…
	AetVI6	APMYYRGWYHFFYQYNPEGVTWGNISWGHAVSRDMLHWHHLPLAMVPDRWYDIKGVLTGSATILPDGKVVLLYTGNTDTLAQVQCLAVPADPHDPLLRTWTKHPANPVLLPPPGTGKKDFRDPMTAWFDKSDNTWRTMIGSKDDNGHAGVALMYKTKDFVKFELIPRPVHRVEGTGMWECVDFYPVGNRNSSQEELYVLKASMDDERHDYYALGRYDAVTNAWTPLDPEADVGVGLRYDWGKFFASTTFYDPTKRRRVMWAYVGETDSNRTDLAKGWANVQAIPRTVALDEKTRTNLLQWPVEEIETLRYNATDLSGITIGIGSVFPLHLRQAGQLDIEASFRLNTSDIASHNEVDIGYNCSTSGGATNRGALGPFGLLLTNGHSEQMAMYFYVSRSLD…
	AetVI7	MESHAMPYRTSGGFRWRACAAVLAISAVAALLVAHTLTVARVSSDGHHVRARILAETESSTGEGRGGHKDRFPWSIAMLQWQRTGFHFQPDKHYMNDPNAPMYYRGWYHFFYQYNPRGETWGNISWGHAVSRDMVNWRSLPLAMVPEHWYESNGVLTGSATLLPNGKVVMLYTGNTDNLAQVQCLAQPADPNDPLLRTWTKYPGNPVLFPPPGTYKKDFRDPMTAWFDKSDNTWRTIIGSKDDHGHAGIALMYKTKDFINFELIPHPVHRVEGTGMWECVDLYPIGDSKNSSEKELYVLKASMDDERHDYYALGRFDAAANKWTPLDPELDVGIGLRYNWGKLFASTSFYDPAKRRRVSWGYVGETDSNLTDIAKGWANLQAIPRTVALDEKTRTNLLQ…
	AetVI8	MGSHGKPPLPYAYKPLPSGAAAADADGERTGWTRWRVCATVLTASAMVVVVVGATLLAGFRVDQAVDEEAAGGFPWSNEMLQWQRSGYHFQTAKNYMSDPNGLMYYRGWYHMFFQYNPVGTDWDDGMEWGHAVSRNLVTWRTLPIAMVADQWYDILGVLSGSMTVLPNGTVIMIYTGATNASAIEVQCIATPADPNDPFLRRWTKHPANPVIWSPPGIGTKDFRDPMTAWYDESDDTWRTLLGSKDDQDGHHDGIAMMYKTKDFLNYELIPGILHRVERTGEWECIDFYPVGRRSSDNSSEMLHVLKASMDDERHDYYSLGTYDSAANTWTPIDPDLDLGIGLRYDWGKFYASTSFYDPAKKRRVLMGYVGEVDSKRADVVKGWASIQSVPRTIALDEK…
	AetVI9	MESRAISPGETALPYAYAPLAPSDVAEERRGGGGGGVRWRACVAVLAASAVVVLVVASALAGSGRVDRVVGGDVVADMPPLAETARSRGRDAGVSEKTSGAADEMVGLLGAGGDADGFPWSNAMLQWQRTGFHFQPEKNWMNDPNGPVYYRGWYHLFYQYNPEGAVWGNIAWGHAVSRDLIHWRHLPLAMVPDQWYDINGVWTGSATVLPDGSLVMLYTGSTNASVQVQCLAVPADPNDSLLRNWTKYEANPILVPPPGIGDKDFRDPTTAWFDESDKTWRTVIGSKDNHGHTGIVMTYKTKDFINYELIPGLLHSVPGTGMWECIDFYPVGGADGSEELYVMKESSDDDRHDWYALGRYDAAANKYTPIDPEMDVGIGLRYDWGKFYASKTFYDPSKN…
	AetVI10	MYYRGWYHFFYQYNPEGVTWGNISWGHAVSRDMVHWHHLPLAMVPDRWYDINGVLTGSATILPDGNVVLLYTGNTDTLAQVQCVAEPADPHDPLLRTWIKHPANPVLFPPPGTYKKDFRDPMTAWFDKSDNTWRTMIGSKDNNGHAGIALMYKTKDFVKFELIPRPVHRVEGTGMWECVDFYPVRGNSNSSQEELYVLKASMDDERHDYYALGKYDAVTNTWTPLDPEADVGIGLRYNWGKLFASTTFYDPAKRRRVMWAYVGETDSNRTDLAKGWANLQAIPRTVALDEKTRTNLLQWPVEEIETLRHNATDLSGITISTGSVFPLHLRQAAQLDIEASFRLNTSDIAAHNEADIGYNCSTSGGATNRGALGPFGLLLTNGHSEQMAMYFYMSRSLDG…
	AetVI11	EPTTHPSVRKNPPNSHEILLESAGAMESSRGTLIPGTLPLPSSSTDVDGQEGRRTRTSGGVRWRAWAAVLAVVALVVAAAVFGASRVHRDAVASSSIRAMAEHGVSEKTSGAYSASGGFPWSSAMLQWQRTGFHFQPDKNYMNDPNGPVYYRGWYHLFYQHNPGGTGWGNISWGHAVSRDMVQWRHLPLAMVPDHWYDIEGVCTGSITVLPDGRVIVLYTGYTEMFAQVTCLAEAADPSDPLLREWVKHSANPVVYPPPGIGMKDYRDPTTAWFDNSDNTWRIIIGSKNDTDHSGIVFTYKTKDFVSYELIPGYLYRGPAGTGMYECIDMFAVGGGRKASDMYNSTAKDVMYVLKESSDDDRRDYYALGRFDAAANTWTPIDTERELGVALRYDYGRYD…
	At-A/N-InvA	MSAIYLLRKISTKTPSRFHRSLFFSTFSKDSPPDLSRTTSIRHLSSSQRFVSSSIYCFPQSKILPNRFSEKTTGISVRQFSTSVETNLSDKSFERIHVQSDAILERIHKNEEEVETVSIGSEKVVREESEAEKEAWRILENAVVRYCGSPVGTVAANDPGDKMPLNYDQVFIRDFVPSALAFLLKGEGDIVRNFLLHTLQLQSWEKTVDCYSPGQGLMPASFKVRTVALDENTTEEVLDPDFGESAIGRVAPVDSGLWWIILLRAYGKITGDFSLQERIDVQTGIKLIMNLCLADGFDMFPTLLVTDGSCMIDRRMGIHGHPLEIQSLFYSALRCSREMLSVNDSSKDLVRAINNRLSALSFHIREYYWVDIKKINEIYRYKTEEYSTDATNKFNIYPE…
	At-A/N-InvB	MSSFNLSVDVNQNGNIKNVDSLSTLDDIDDIDFAKLLEKPRPLNIDRLRSLDERSLTELTGSPQLRNADNASRAPDHADYVISPSFGRRSGFNTPRSQPGFESHPMVGEAWDALRRSMVYFRGQPVGTIAAVDNSEEKLNYDQVFVRDFVPSALAFLMNGEPDIVKNFLLKTLRLQSWEKKIDRFQLGEGVMPASFKVFHDPVRNHETLIADFGESAIGRVAPVDSGFWWIILLRAYTKSTGDSSLADMPECQKGIRLILSLCLSEGFDTFPTLLCADGCCMIDRRMGVYGYPIEIQALFFMALRCALLLLKHDGEGKEMVEQIVKRLHALSYHMRSYFWLDLKQLNDIYRYKTEEYSHTAVNKFNVIPDSLPEWVFDFMPPHGGFFIGNVSPARMDFR…
	At-A/N-InvC	MNSRSCICVSAMKPCCRFLISFRSSSLFGFSPPNSGKFINSSKLHCTKIDSRSIRSGIHCRRIVLDRNAFCDSDSISWGGGGSRVLRARGSSRGRGRGVLVIPHVASDFRNYSTSSLDSHVNDKSFESMFVKPLVFKEVEKTEGIPKRERGNVGGGKDANFGNVGVRKETERCLSQTEVEKEAWKLLRGAVVNYCGFPVGTVAANDPGDTQTLNYDQVFIRDFVPSAYAFMLDGEGEIVRNFLLHTLQLQSWEKTVDCHSPGPGLMPASFKVKSAPLEGNDGSFEEFLDPDFGGSAIGRVSPVDSGLWWIILLRAYGKLTGDYTLQERIDVQTGIKLILKLCLADGFDMFPTLLVTDGSCMVDRRMGIHGHPLEIQALFYSALRCAREMLIVNDGTKSL…
	At-A/N-InvD	MEGVNSSSSISDLDELARLLDRPRVNIERKRSFDERSFSEMGIFDNVNSPGGWETPVSSARNSFEPHPMVAEAWDALRRSLVYFRGQPVGTIAAYDHATEEVLNYDQVFVRDFVPSALAFLMNGEPDIVKNFLLKTIQIQGREKRIDRFKLGEGAMPASFKVIHDPIKETDSINADFGESAIGRVAPVDSGFWWIILLRAYTKSTGDTSLAETSECQKGMRLILSLCLSEGFDTFPTLLCADGCSMIDRRMGVYGYPIEIQALFFMALRSAMSMLKHDAEGKEFMERIVKRLHALSFHMRSYFWLDFQQLNDIYRYKTEEYSHTAVNKFNVIPDSIPEWVFDFMPLRGGYFIGNVSPARMDFRWFALGNCVAILASLATPEQSASIMDLIEERWEELVG…
	At-A/N-InvE	MAASETVLRVPLGSVSQSCYLASFFVNSTPNLSFKPVSRNRKTVRCTNSHEVSSVPKHSFHSSNSVLKGKKFVSTICKCQKHDVEESIRSTLLPSDGLSSELKSDLDEMPLPVNGSVSSNGNAQSVGTKSIEDEAWDLLRQSVVFYCGSPIGTIAANDPNSTSVLNYDQVFIRDFIPSGIAFLLKGEYDIVRNFILYTLQLQSWEKTMDCHSPGQGLMPCSFKVKTVPLDGDDSMTEEVLDPDFGEAAIGRVAPVDSGLWWIILLRAYGKCTGDLSVQERVDVQTGIKMILKLCLADGFDMFPTLLVTDGSCMIDRRMGIHGHPLEIQALFYSALVCAREMLTPEDGSADLIRALNNRLVALNFHIREYYWLDLKKINEIYRYQTEEYSYDAVNKFNIY…
	At-A/N-InvF	MSLSLYDSAHSLDGKSGWDTPVFSMKDSMDRNPMVTEAWEALCQSQVYFRGKPVGTIAAYDHASEEVLNYDQVFVRDFVPSALAFLMNGEPEIVKNFLLKTLHIQGQDKMIDKFKLGDGAMPASFKVLHNPIKKTDTIIADFGESAIGRVAPVDSGFWWIILLRAYTKSTGDHSLAERPECQKGMRLILSLCLSEGFDTFPTLLCADGCSMVDRRMGIYGYPIEIQALFFMALRSALSMLKHDSEGKEFMEKIVKRLHALSFHMRSYFWLDFQQLNDIYRYKTEEYSHTAVNKFNVIPDSIPDWIFDFMPLRGGYFVGNVSPARMDFRWFALGNCIAILSSLATPEQSMAIMDLIEARWEELVGEMPLKICYPAMESHEWGIVTGCDPKNTRWSYHNGG…
	At-A/N-InvG	MEGVGLRAVGSHCSLSEMDDLDLTRALDKPRLKIERKRSFDERSMSELSTGYSRHDGIHDSPRGRSVLDTPLSSARNSFEPHPMMAEAWEALRRSMVFFRGQPVGTLAAVDNTTDEVLNYDQVFVRDFVPSALAFLMNGEPDIVKHFLLKTLQLQGWEKRVDRFKLGEGVMPASFKVLHDPIRETDNIVADFGESAIGRVAPVDSGFWWIILLRAYTKSTGDLTLSETPECQKGMKLILSLCLAEGFDTFPTLLCADGCSMIDRRMGVYGYPIEIQALFFMALRSALSMLKPDGDGREVIERIVKRLHALSFHMRNYFWLDHQNLNDIYRFKTEEYSHTAVNKFNVMPDSIPEWVFDFMPLRGGYFVGNVGPAHMDFRWFALGNCVSILSSLATPDQSM…
	At-A/N-InvH	MNAITFLGNSTMIPSQCILRAFTRISPSKYIRDTSFRSYPSRFSSCINQYRNADSDRIIRPTNAVPFCTDRQSSVTAQVVSEARSHSASTTCANDTTLDQIYTKNGLNVKPLVVERLKRDEKDEEAVNEDEEGVKRDGFEGVKCNDVEEEAWRLLRDSIVTYCDSPVGTVAAKDPTDTTPSNYDQVFIRDFVPSALAFLLKGESEIVRNFLLHTLQLQSWEKTVDCYSPGQGLMPASFKVRTLPLEEDKFEEVLDPDFGEAAIGRVAPVDSGLWWIILLRAYGKITGDYSLQERIDVQTGIKMIANLCLADGFDMFPTLLVTDGSCMIDRRMGIHGHPLEIQALFYSALRSSREMITVNDSSKNIIKTISNRLSALSFHIRENYWVDKNKINEIYRYKT…
	At-A/N-InvI	MEEGHKEPLVLRVEGSHCSLSEMDDFDLTRALEKPRQLKIERKRSFDERSMSELSTGYVRQDSILEMAHSPGSRSMVDTPLSVRNSFEPHPMVAEAWEALRRSMVFFRGQPVGTIAAYDHASEEVLNYDQVFVRDFVPSALAFLMNGEPDIVKNFLLKTLQLQGWEKRVDRFKLGEGVMPASFKVLHDPVRKTDTIIADFGESAIGRVAPVDSGFWWIILLRAYTKSTGDLTLSETPECQRGMRLILSLCLSEGFDTFPTLLCADGCSMVDRRMGVYGYPIEIQALFFMALRCALSMLKPDEEGRDFIERIVKRLHALSFHMRSYFWLDFQQLNDIYRYKTEEYSHTAVNKFNVMPDSIPDWVFDFMPLRGGYFVGNVSPARMDFRWFSLGNCVSILSS…
	AtcwINV1	MTKEVCSNIGLWLLLTLLIGNYVVNLEASHHVYKRLTQSTNTKSPSVNQPYRTGFHFQPPKNWMNDPNGPMIYKGIYHLFYQWNPKGAVWGNIVWAHSTSTDLINWDPHPPAIFPSAPFDINGCWSGSATILPNGKPVILYTGIDPKNQQVQNIAEPKNLSDPYLREWKKSPLNPLMAPDAVNGINASSFRDPTTAWLGQDKKWRVIIGSKIHRRGLAITYTSKDFLKWEKSPEPLHYDDGSGMWECPDFFPVTRFGSNGVETSSFGEPNEILKHVLKISLDDTKHDYYTIGTYDRVKDKFVPDNGFKMDGTAPRYDYGKYYASKTFFDSAKNRRILWGWTNESSSVEDDVEKGWSGIQTIPRKIWLDRSGKQLIQWPVREVERLRTKQVKNLRNKVLK…
	AtcwINV2	MSAPKFGYVLLLIVLINISNNGVDAFHKVFKKLQSKSTSLESVSPLHRTAYHFQPPRHWINDPNAPMLYKGVYHLFYQYNPKGAVWGNIVWAHSVSKDLINWEALEPAIYPSKWFDINGTWSGSATHVPGKGPVILYTGITENQTQIQNYAIPQDLSDPYLKTWIKPDDNPIVKPDNGENGSAFRDPTTAWFNKKDGYWRMLVGSKRKNRGIAYMYKSRDFKKWVKSKRPIHSRKKTGMWECPDFFPVSVTDKKNGLDFSYDGPNAKHVLKVSLDLTRYEYYTLGTYDTKKDRYRPDGYTPDGWDGLRFDYGNYYASKTFFDDKTNRRILWGWANESDTVQDDTVKGWAGIQLIPRTILLDSSGKQLVFWPIEEIESLRGKNVQMTNQKMEMGQRFEVQ…
	AtcwINV3	MAKLNRSNIGLSLLLSMFLANFITDLEASSHQDLNQPYRTGYHFQPLKNWMNDPNGPMIYKGIYHLFYQYNPYGAVWDVRIVWGHSTSVDLVNWISQPPAFNPSQPSDINGCWSGSVTILPNGKPVILYTGIDQNKGQVQNVAVPVNISDPYLREWSKPPQNPLMTTNAVNGINPDRFRDPTTAWLGRDGEWRVIVGSSTDDRRGLAILYKSRDFFNWTQSMKPLHYEDLTGMWECPDFFPVSITGSDGVETSSVGENGIKHVLKVSLIETLHDYYTIGSYDREKDVYVPDLGFVQNESAPRLDYGKYYASKTFYDDVKKRRILWGWVNESSPAKDDIEKGWSGLQSFPRKIWLDESGKELLQWPIEEIETLRGQQVNWQKKVLKAGSTLQVHGVTAAQ…
	AtcwINV4	MAISNVISVLLLLLVLINLSNQNIKGIDAFHQIYEELQSESVESVNHLHRPSFHFQPPKHWINDPNGPVYYKGLYHLFYQYNTKGAVWGNIIWAHSVSKDLVNWEALEPALSPSKWFDIGGTWSGSITIVPGKGPIILYTGVNQNETQLQNYAIPEDPSDPYLRKWIKPDDNPIAIPDYTMNGSAFRDPTTAWFSKDGHWRTVVGSKRKRRGIAYIYRSRDFKHWVKAKHPVHSKQSTGMWECPDFFPVSLTDFRNGLDLDYVGPNTKHVLKVSLDITRYEYYTLGKYDLKKDRYIPDGNTPDGWEGLRFDYGNFYASKTFFDYKKNRRILWGWANESDTVEDDILKGWAGLQVIPRTVLLDSSKKQLVFWPVEEIESLRGNYVRMNNHDIKMGQRIEV…
	AtcwINV5	MANIVWCNIAMFLLVSLFLTDDAVVVLDALDNVPNNIKNQPYRTGYHFQPPKNWMNGPMIYKGIYHLFYQWNQNGAVMDVNKTVWGHATSTDLINWITLSPAIRPSRPSDINGCWSGSVTILPNGKPVILYTGNDRYNRQVQNLVKPKNLTDPYLRHWTKSPENPLVTPSPVNHINSSAFRDPTTAWFGRDGRWRITTGSQEGRRGLAILHTSKDFVIWKQSPKPLHYHDGTGMWECPDFFPVARTDSRGLDTSFSSGPMVKHVLKVSLTDTFNDYYTIGTYDEVRDVYVPDKGFVQDETAPRYDYGKFYASKTFYDSVNQRRILWGWVNESSPEKDNIKKGWAGLQAIPRKVWLDESGKRLVQWPVKEIERLRTTQVKWGNKLLKGGSVMEVHGVTAP…
	AtcwINV6	MADVMEQNLLQTAVLNRTSFHFQPQRNWLNDPNAPMYYKGFYHLFYQNNPLAPEFSRTRIIWGHSVSQDMVNWIQLEPALVPSESFDINSCWSGSATILPDGRPVILYTGLDVNNKQQVTVVAEPKDVSDPLLREWVKPKYNPVMVPPSNVPFNCFRDPTEAWKGQDGKWRVLIGAKEKDTEKGMAILYRSDDFVQWTKYPVPLLESEGTGMWECPDFFPVSITGKEGVDTSVNNASVRHVLKASFGGNDCYVIGKYSSETEDFSADYEFTNTSADLRYDHGTFYASKAFFDSVKNRRINWGWVIETDSKEDDFKKGWAGLMTLPREIWMDTSGKKLMQWPIEEINNLRTKSVSLDDCYEFKTGSTFEISGITAAQADVEVTFNLPFLENNPEILDADQ…
	AtVIN1	MASTEALLPVTSLQDPLSESRSDQIPETRRRRPIKVHLAVYSGLLLIALYVTLIVTHDGSKAEIATESRPRMAGVSEKSNDGVWISSDDGKVEAFPWNNTILSWQRTAFHFQPEKNWMNDPNGPLFYKGWYHFFYQYNPNAAVWGDIVWGHAVSKDLIHWLYLPIAMVPDQWYDANGVWTGSATFLDDGSIVMLYTGSTDEFVQVQNLAYPEDPSDPLLLKWVKFSGNPVLVPPPGIGAKDFRDPTTAWKTSSGKWRITIGSKINRTGISLIYDTTDFKTYEKHETLLHQVPNTGMWECVDFYPVSKTQLNGLDTSVNGPDVKHVIKASMDDTRIDHYAIGTYDDSNATWVPDNPSIDVGISTGLRYDYGKYYASKTFYDQNKGRRILWGWIGESDSEA…
	AtVIN2	MASSDALLPISAREEEPLCPYTRLPMADPNQETHGPRRRRPFKGLLAVSFGLLFIAFYVALIATHDGSRSNDEGIDETETITSRARLAGVSEKRNDGLWKLSGDRNTPAFEWNNSMLSWQRTAFHFQPEQNWMNDPNGPLFYKGWYHFFYQYNPNAAVWGDIVWGHAVSRDLIHWVHLPIAMVADQWYDSNGVWTGSATFLPDGSIVMLYTGSTDKAVQVQNLAYPEDPNDPLLLKWVKFPGNPVLVPPPGILPKDFRDPTTAWKTSEGKWRITIGSKLNKTGISLVYDTIDFKTYEKLDTLLHRVPNTGMWECVDFYPVSKTAGNGLDTSVNGPDVKHIVKASMDDTRFDHYAVGTYFDSNGTWIPDDPTIDVGMTASLRYDYGKFYASKSFYDQNKG…
	GmCI1	MIAVNLICNCTMKPSPKILIGYKNSSFLARCHHTLAMSMSNYSNSCDINIYRNTMQCPFHMREFGRIMHGNHQVFGLPSSSFGQSRSLSLSSTKRDASSIAGVDLNFKARDFSGSVGTRVDDNNGEMAYVKGGMNVKPIVVESVEEESRLEVGEEDENKENSGGVKNADEAENVQEETEAEKEAWRLLQEALVTYCDSPVGTVAANDSDSEQPLNYDQVFIRDFIPSALAFLLKGEKDIVKNFLLHTLQLQSWEKTVDCYSPGQGLMPASFKVKTLKLDHEKTEVLDPDFGESAIGRVAPVDSGLWWIMLLRAYGKITGDYGLQERLDVQTGLRMILNLCLTDGFDMFPSLLVTDGSCMIDRRMGIHGHPLEIQALFYSALRSAREMVTEDENSKNLVG…
	GmCI10	MTSGSCIGISTMKPCCRILCNYKSPSIFGFSPTKFSHSAIMGMLSRSGYHNSTHCHRYNTCNNTQIVGYINVIHPNWRDFSVSGSNWGLAKNFSTSVCVNIGSFRPRVVSLTPHVASDFRNHSTSVDSHSNDTSFEKIYIQSGLNVKPLIIERIETDQSKLEEVAEERCNESNVNIDNLKDLSENKVQREVSEIEKEAWKLLQDAVVTYCGNPVGTVAANDPADKQPLNYDQVFIRDFVPSALAFLLNGEGEIVKNFLLHTLQLQSWEKTVDCYSPGQGLMPASFKVRTVPLDGSNEAFEEVLDPDFGESAIGRVAPVDSGLWWIILLRAYGKLTGDYALQERVDVQTGIRLILKLCLTDGFDMFPSLLVTDGSCMIDRRMGIHGHPLEIQALFYSALR…
	GmCI11	MIAFNLICNCTMKPSPKILIGYKNSTLLARCHHSLAMSMSNYSNPCSINLDHNTMQCPFHTREFGRIMHGNQQVFGLPSSSFGQSRSLSLSATRTAKRGASAIARVDFNFKARDFSGSVGTRASGNNGEMAYVKGGMNVKPIVVESVDNVEEESRLEVGEEDENTENLGGVKNADDEAENVEEETEVEKEAWRLLQEALVTYFDSPVGTVAANDSDSEQSLNYDQVFIRDFIPSALAFLLKGEKEIVKNFLLHTLQLQSWEKTVDCYSPGQGLMPASFKVKTVELDQGKTEEVLDPDFGESAIGRVAPVDSGLWWITLLRAYGKITGDYSLQERLDVQTGLRMIINLCLTDGFDMFPSLLVTDGSCMIDRRMGIHGHPLEIQALFYSALRSAREMVTED…
	GmCI12	MNIITLIRNRAMNSARRILIGSRNSSFSGSTPAKSDHTLSIANNSLKPRFYHDHSNHHLFQIHRTKGIAQKFFGLPSSNFAPSPMHFSFSTFNSDVSTFKVRNFSNSVETRINDNNFERIYVQGGMNNVKPLVVEGVHKDDESVAGEKNLGGDVNASVGKSKGEDSEVEKEAWKLLQGAVVTYCGNPVGTMAANDPGDKLPLNYDQVFIRDFIPSALAFLLRGESEIVKNFLLHTLQLQSWEKTVDCYSPGQGLMPASFKVRTVALDEDNHEEVLDPDFGESAIGRVAPVDSGLWWIILLRAYGKLTGDCSLQERADVQTGLKMILNLCLTDGFDMFPSLLVTDGSCMIDRRMGIHGHPLEIQALFYSALRCSREMLVATDGTKNLIRAINNRLSALSF…
	GmCI13	MDGHMGMRKISSHCSIPDLDDSDILRLLEKPKLNIERQRSFDERSLSELSIGLARAGLDNYDTYSPGGRSGFNTPASSTRNSFEPHPMVADAWESLRKSLVYFRGQPVGTIAAVDHQSEEVLNYDQVFVRDFVPSALAFLMNGEPEIVRNFLLKTLHLQGWEKRVDRFKLGEGVMPASFKVLHDPIRKTDTLIADFGESAIGRVAPVDSGFWWIILLRAYTKSTGDLSLAESPDCQKGMKLILTLCLSEGFDTFPTLLCADGCCMVDRRMGIYGYPIEIQALFFMALRCALSMLKQDDAEGKECVERIVKRLHALSYHMRSYFWLDFQQLNDIYRYKTEEYSHTAVNKFNVIPDSIPEWVFDFMPMRGGYFIGNVSPARMDFRWFALGNCVAILSSLAT…
	GmCI2	MSSFPIDRSHNGSLKCLEALSSVSEKEEFDFSKALDRPRALNIERQRSFDERSMNELSLGFSPRQLATKVDSSSRLGDLLDHVHSPRPKSDINTPGSVTLDPHPLTSEAWEELRRSLVYFRGQPVGTIAALDNSDEKLNYDQVFIRDFVPSALAFLMHGETDIVKNFLLKTLRLQSWEKKIDRFQLAEGVMPASFKVFHDPVRNHETLIADFGESAIGRVAPVDSGFWWIILLRAYTKATGDSSLAERPECQKGMRLILSLCLSEGFDTFPTLLCADGCCMIDRRMGVYGYPIEIQALFFMALRCALQLLKQDMEGKEFVERIVKRLHALSYHMRSYFWLDLKQLNDVYRFKTEEYSHTAVNKFNVIPDSLPDWIFDFMPHHGGYFVGNVSPARMDFRW…
	GmCI3	MSLGTSKVVFQVLSRAVPQTGYNDSLVNSSELALHSRFRVKCMKKRSSRHRDFIECSSMLQSRLRTQQFQWMGVSFHDYKTYSRPWWHTCKCQQAESVSGVTTGDGNGSRLVNDVETTNTLSNGMRAKHILEFEDVQAQQLKREKEVLASNLTNGSIKGSFNTIDLNSIEEEAWDLLRESVVYYCGNPIGTIAAKDPTSSNVLNYDQVFIRDFIPSGIAFLLKGEYDIVRNFILYTLQLQSWEKTMDCHSPGQGLMPASFKVRTVPLDGDDSATEEVLDPDFGEAAIGRVAPVDSGLWWIILLRAYGKCSGDLSVQERVDVQTGIKMILRLCLADGFDMFPTLLVTDGSCMIDRRMGIHGHPLEIQALFYSALLCARGMLTPEDGSADLIQALNNRLVA…
	GmCI4	MSLFPTDRSHNGSFKSPEALVSVSETEEFDFSKALDRPRALNIERQRSCDERSMSELSIGFSPRQLATKVDSSSRLGDLLDHLHSPLPKSGINTPRSVTLDPQIPPPLTLEAWEELRRSLVYFRGQPVGTIAALDNSDEKLNYDQVFIRDFVPSALAFLMHGETDIVKNFLLKTLRLQSWEKKIDRFQLAEGVMPASFKVFHDPVRNHETLIADFGESAIGRVAPVDSGFWWIILLRAYTKATGDPSLAERPECQKGMRLILSLCLSEGFDTFPTLLCADGCCMIDRRMGVYGYPIEIQALFFMALRCALQLLKQDMEGKEFVERIVKRLHALSYHMRSYFWLDLKQLNDVYRFKTEEYSHTAVNKFNVIPDSLPDWIFDFMPHHGGYFVGNVSPARMD…
	GmCI5	MTSGSCIGISTMKPCCRILCNYKSPSIFGFSPTKLSDSAIMGMLSRSCRHNSTHRHRYNTCNTQNVGYINGIHPNRRDFSVSGSNWGLARNFSTSFCVNIGSFRPRVVSLIPHVASDFRNHSTSVDSNANDTSFEKIFIQSSLNVKPLIIERIETDQSKLEEVAEERCDESNVNIDNLKDLSENKVQREVSEIEKEAWKLLQDAVVTYCGNPVGTVAANDPADKQPLNYDQVFIRDFVPSALAFLLNGEGEIVKNFLLHTLQLQSWEKTVDCYSPGQGLMPASFKVRTVPLDGSNEAFEEVLDPDFGESAIGRVAPVDSGLWWIILLRVYGKLTGDYALQERVDVQTGIRLILKLCLTDGFDMFPSLLVTDGSCMIDRRMGIHGHPLEIQALFYSALRC…
	GmCI6	MSLGTSKAVFQVLSRAVPQTGYNDSLVNSSDLALHSQFRVKCIKKRSSRHRDLIECSSMLQSRLITQQFQWMGVSFHDYKTYSRPRLQTCKCQQAESASGITTGDENGSRLVNDGETSNSVSNGMSAKHILEFEDVEAQQLKQEKEVLSSNLTNGSITDSFDTIGRNSIEEEAWDLLRESVVYYCGNPIGTIAAKDPTSSNVLNYDQVFIRDFIPSGIAFLLKGEYDIVRNFILYTLQLQSWEKTMDCHSPGQGLMPASFKVRTVPLDGDDSATEEVLDPDFGEAAIGRVAPVDSGLWWIILLRAYGKCSGDLSVQERVDVQTGIKMILKLCLADGFDMFPTLLVTDGSCMIDRRMGIHGHPLEIQALFYSALLCAREMLTPEDGSADLIRALNNRLVA…
	GmCI7	MNTITLIRNRAINSARRILTGSRTSLFFGSTPAKSDHTLSIANNSLKPRFNHDRANHHPFQIHRTKGIDVAQKVFGLPSSNFAPPSMHFSLSTSSRDVSTFKVRNFSTSVETRVKDNNNFERIYVQGGMNNVKPLVVESVHKEDERDLGGDVNVSVGKTKGEEDSEVEKEAWKLLQGAVVTYCGNPVGTMAANDPGDKIPLNYDQVFIRDFIPSALAFLLRGESEIVKNFLLHTLQLQSWEKTVDCYSPGQGLMPASFKVRTVALDEDNHEEVLDPDFGESAIGRVAPVDSGLWWIILLRAYGKLTGDCSLQERADVQTGLKMILNLCLTDGFDMFPSLLVTDGSCMIDRRMGIHGHPLEIQALFYSALRCSREMLVATDGTNNLIRAINNRLSALSFH…
	GmCI8	MDGHMGMRKISSHCSIPDLDDSDLLRLLEKPKLNIERQRSFDERSLSELSIGLARAGLDNYDTYSPGGRSGFNTPASSTRNSFEPHPMVADAWESLRKSLVYFRGQPVGTIAAVDHQSEEVLNYDQVFVRDFVPSALAFLMNGEPEIVRNFLLKTLHLQGWEKRVDRFKLGEGVMPASFKVLHDPIRKTDTLIADFGESAIGRVAPVDSGFWWIILLRAYTKSTGDLSLAESPDCQKGMKLILTLCLSEGFDTFPTLLCADGCCMVDRRMGIYGYPIEIQALFFMALRCALSMLKQDDAEGKECVERIVKRLHALSYHMRSYFWLDFQQLNDIYRYKTEEYSHTAVNKFNVIPDSIPDWVFDFMPMRGGYFIGNVSPARMDFRWFALGNCVAILSSLAT…
	GmCI9	MDWCQNQNGSFKSTDALCIAAEADEEELDFTKVDKPRPIERCKSCEVRSLSELSKVSENSSYSIDHLDKAASLQPKSGMNTPGSLVLDPQSHPIVSEGWEALMRSLVYFRGQRVGTIAAMDSSDEKINYDQVFVRDFVPSALAFLMKGEPEIVRNFILKTLRLQSWEKMIDKFHLAEGVMPASFKVLHDPVRNHETLIADFGESAIGRVAPIDSGFWWIILLRAYTKSTGDNSLAELPECQKGMRLILNLCLSEGFDTFPTLLCADGCCMIDRRMGVYGYPIEIQALFFMALRCALILLKEDAEGEEFRERITKRLHALSYHLRSYFWLDLKQLNNVYRFKTEEYSHTAVNKFNVIPDSLPDWIFDFMPLKGGYFIGNVSPARMDFRWFCLGNCIAILS…
	GmCWI1	MAMSTILLLTFFSFIYGSAATHHVYRNLQSLSSDSSNQPYRTAYHFQPPKNWINDPNGPLRYAGLYHLFYQYNPKGAVWGNIVWAHSVSKDLVNWTPLDPAIFPSQPSDINGCWSGSTTLLPGNKPVILYTGIDLLNQQVQNLAQPKNLSDPFLREWVKSPKNPLMAPTSANKINSSSFRDPTTAWLGKDGHWRVLVGSKRRTRGIAILYRSKDFVNWVQAKHPLYSILGSGMWECPDFFPVLNNDQLGVDTSVNGYDVRHVLKVSLDDKKHDYYMIGSYNAAKDAFIPDEESNEFVLRYDYGKYYASKTFFDDGKKRRILLGWANESSSVAADIKKGWSGIHTIPRALWLHKSGKQLVQWPVVEVEKLRAYPVNLPPQVLKGGKLLPINGVTATQADV…
	GmCWI10	MALPSTKMPVVFYSMVLLIINNCIEAVSVRGDYHRTGFHFQPLKNWMNDPNGPMYYNGVYHLFYQYNPNGTVWGNIVWAHSVSKDLINWNGIEHAIYPSKPFDKFGCWSGSATIIPGKGPVILYTGVIDENNTQVQCYAEPEDPNDPLLRRWVKPDKLNPAVVDKDVNHTEFRDPTTAWWGKDGHWRMLVGSVRKRRGIAYLYRSKDFKTWVRAKHPIHSKGGTGMWECPDFYPVSVIGNVVGNPVKHVLKNSLDDTKFDYYTVGTYLEDKDRYVPDNTSVDGWGGLRYDYGNFYASKSFFDPSKNRRILWGWANECDKPIDNFRKGWAGIQAIPRTVWLDFTGRQLVQWPVEELNSLRGKEVNIDNQRLEKGDYSEVKGITAAQADVEVTFSFSSLDK…
	GmCWI11	MVLPKCRYITVVFFAFVVLLINNGVEAFHKVYPHLQSVSTISVSRQHRTAYHFQPPKNWINGSVWGNIVWAHSISKDLINWRTLEPALYPSKPFDKFGCWSGSATIVPGKGPVILYTGVVDDKQTQVQCYAVPEDLNDPLLRKWVKPDKFNPILVANKGVNGSAFRDPTTAWWSKDGHWKILVGSRRKRRGIAYLYRSKDFMTWVQAKHPIHSKGETGMWECPDFYPVLVNGNQGLETSEGGNHVKHVFKNSLDMTRFDYYTVGTYFEDKDRYVPDNTSVDGWGGLRYDYGNFYASKSFFDPSKNRRILWGWANESDTKEDDVRKGWAGIQAIPRTVWLDSTGRQLVQWPVEELNNLRGKEVNMNSQKLQKGDYVEVKGITAAQADVEVTFSFASLDKA…
	GmCWI12	MVLPKCRYISVVFFAFVVLLINNGVEAFHKVYPHLQSVSTISVSGQHRTAYHFQPPKNWINGPMYYKGIYHLFYQYNPKGSVWGNIVWAHSVSKDLINWRSLEHALYPSKPFDKFGCWSGSATIVPGKGPVILYTGVVDDKQTQVQCYAIPEDLNDPLLQKWVKPDKFNPILVANKGVNGSAFRDPTTAWLSKDGHWKILVGSRKNLTGIAYLYRSKDFMNWVQAKHPIHSKGETGMWECPDFYPVLLRGNAGLETSEEGNHVKYVFKNSLDITRFDYYTVGTYFKDKDRYAPDNTSEDGWGGLRYDYGNFYASKSFFDPSKNRRILWGWANESDTKEDDVRKGWAGIQAIPRTVWLDSTGRQLADVEVTFSFASLDKAETYDPKWVNAQDLCAQKGSK…
	GmCWI2	MTMSTIWLLTLFSVIYGSAATHHIYRNLQSVSSDSSNQPYRTAYHFQPPNNWINDPNGPLRYGGLYHLFYQYNPKGAVWGNIVWAHSVSRDLVNWTPLDPAIFPSQSSDINGCWSGSATLLPGNKPAILYTGIDSLNQQVQNFAQPKNLSDPFLREWVKSPKNPLMAPTSANKINSSSFRDPTTAWLGKDGHWRVLVGSKRRTRGMAILYRSKDFVKWVQAKHPLHSTLGSGMWECPDFFPVLSNGQLGVDTSVNGEYVRHVLKVSLDDKKHDYYMIGSYNAAKDAFIPDEESNIFVLRYDYGKYYASKTFFDDGKKRRILLGWVNESSSVADDIKKGWSGIHTIPRAIWLHKSGRQLVQWPVEEVEKLRAYPVNLLPQVLKGGKLLPINGVTASQADV…
	GmCWI3	MAVSPILLLLAIFSLIYGNGILPIEATHHVYRNLQTLSSDSSDQPYRTAYHFQPPKNWINDPNGPMRYKGLYHLFYQYNPKGAVWGNIVWAHSVSKDLVNWTPLDHAIYPSQPSDINGCWSGSATILPGGKPAILYTGIDPNNHQVQNLALPKNMSDPLLREWVKSPKNPLMAPTSANMINSSSFRDPTTAWLGKDGYWRVLIGSKIHTRGMAILYKSKNFVNWVQAKQPLHSAEGTGMWECPDFYPVLNNKPSSTIGLDTSVNGDNVRHVLKVSLDDKKHDHYLIGTYDIAKDIFTPDNGFEDSQTVLRYDYGKYYASKTIFEDGKNRRVLLGWVNESSSVSDDIKKGWAGIHTIPRAIWLHKSGKQLVQWPVVELESLRVNPVHWPTKVVKGGEMLQ…
	GmCWI4	MAISPILLLAILSLIYGNGVLPIEATHHVYRNLQTLSSDSSDQPYRTAYHFQPRKNWINDPNGPMRYKGLYHLFYQYNPKGAVWGNIVWAHSISNDLVNWTPLDHAIYPSQPSDINGCWSGSATILPRGKPAILYTGINPNKHQVQNLAIPKNMSDPLLREWVKSPKNPLMAPTISNNINSSSFRDPTTAWLGKDGYWRVLIGSKIHTRGMAILYKSKNFVNWVQAKQPLHSAEGTGMWECPDFYPVLDNKGPSTIGLDTSVNGDNVRHVLKVSLDDTKHDHYLIGTYDIAKDIFTPDNGFEDSQTVLRYDYGKYYASKTIFEDGKNRRVLLGWVNESSSVPDDIKKGWAGIHTIPRAIWLHKSGKQLVQWPVVELESLRVNPVHWPTKVVKGGEMLQV…
	GmCWI5	MIMSTIWLLTLFSVIYGNSASHYLYRNLQSLSSEYSYDQPYRTAYHFQPAWNWINGPMRYGGLYHVFYQYNPRGATWGNIVWAHSVSKDLVNWTPLDPALFPSQPSDINGCWSGSATLLPGNKPAILYTGIDSMNRQVQNLAQPKNLSDPFLREWVKSPKNPLMEPTSANNIDSSSFRDPTTAWLGKDGQWRVLVGSLRETSGTALLYKSKDFVDWVQAEQPLHSTLGSGMWECPDFFPVLSNGQLGVDTSLNGDHVRHVLKASLSAKQHDYYMIGSYNATKDVFIPDNGTNQFVLSYDYGKYYASKTFFDDGKKRRILLAWVSESSSSADDKKKGWSGIYTIPRTIWLHKSGKQLVQWPVVEIEKLRAYPVNLPPQVLKGGQLLHINGVTATQGLQEY…
	GmCWI6	MKIIPELLLFVIVPFLLNSGNGIETSTHSINNRTPEKQPYRTSYHFQPRQNWMNDPNGPMYYKGVYHLFYQHNPEAATFGDRIVWGHSVSYDLINWIHLNNAIEPSGPYDNNSCWSGSATIIPGKEQPVILYTGIDDKKHQVQNLAMPRNLSDPFLREWIKHPQNPVMSPPSGVEVNNFRDPSTAWQGKDGKWRVVIGAQNGDEGKTILYQSEDFVNWKVDPNPFYASDNTGVCECPDFFPVNISGSKNGVDTSVQNPSVRHVLKISYLRKQHDYYFLGKYVSDQENFIPDVRFTGTSSDLRYDYGKFYASKSFFDYAKNRRILWGWVNESDSTQDDIEKGWAGLQSIPRQVWLDKSGKRLVQWPIEEVEKLRDKHISIMGEKLVYGSNLEVSGITASQ…
	GmCWI7	MALPICLTVIAIFTLCCVINCNNGVEAFHDIYPDLQSISARSVSKLQRTGYHFQPRKNWINDPNGPMYYNGIYHLFYQYNPKGAVWGNIVWGHAVSKDLINWKELEPALYPSKPFDKYGVWSGSATVLPGKGPVILYTGVIDKQSNEVQLYAIPENKSDPFLRKWVKPKAFNPIVVADHSMNASVFRDPTTAWWSKDGHWRMLIGGRRKDRGMAYLYRSKDFVKWIQAKHPIHSAASTGMWECPDFYPVSLKGKNGLDISVVGSSSIKHVLKNSLDLTRYEYYTIGTYFKNKDKYIPDNTSEDGWGGLRYDYGNFYASKSFFDPSKNRRILWAWANESDSKEDDVKKGWAGIQSIPRTVWLDYGGKQLVQWPVEELNSLRKKEVKISHQKLKKGQHVEV…
	GmCWI8	MEINGEGASPHSINSIKFKVPEKQPYRTWYHFQPPQNWMNDPNAPMYYKGVYHFFYQHNPYAPTFGEKMVWAHSVSYDLINWIHLNHAIEPSDSYDINSCWSGSATILPGEEEQPVILYTGIDNNKYQVQNMAMPKDLSDPFLREWVKHPQNPAMTPPSGVEVNNFRDPSTAWQGKDGKWRVVIGAQNGDEGKTILYQSEDFVNWRVELNPFFATDNTGVCECPDFFPVSINSTNGVDASVQSQSVRHVLKISYLRRHQDYYFLGKYVYDEGNFVPDVKFTGTSSDLRLDYGKFYASKSFFDHAKNRRILWGWVNECDTRQNDIEKGWAGLQCIPRQVWLDESGKQLMQWPIEEIEKLRDKQISILGEKLVGGSIIEVSGITASQADVEVLFELPELEN…
	GmCWI9	MIMEINASPDNINSVKYNVHEKQPYRTWYHFQPPQNWMNDPNGPMYYKGVYHFFYQHNPYAPTFGRHMVWGHSVSYDLINWIHLNHILEPSESYDINGCYSGSITTLPVEKPVIMYTGSDTNKHQIQNLAMPKNLSDPFLREWVKDPQNPIMIPPSGIDVEGFRDPTTAWQGGDGKWRVIIGAKTGDDGKALLYHSDDFVNWKLHPNPLYASDNTGMFECPDFFPVHISGSKSGVDTSIQNSSVKHVLKMSYQNKQLEYYFLGEYFPDQEKFIPDADWARTGLDLILDHGMFYASKSFFDNAKKRRILWGWSKECDTTQDDYEKGWAGLQSIPRQVWLDKSGKWLMQWPIEEVEKLRDKQVSITGEKLIGGSTIEVSGITASQVDVEVLFELPELENAE…
	GmVI1	MGSPNTRTSSSSDSELPCSNYIPVPDGPHSPAEPARREVIVIFCGLLVLVSLVAFNGYSWAHSNGHDGDHHHASSSLPTTLLTVTPNELELSPDTVPWSTWQTTLSRGVSAGVSEKSSWLFNSNNGNGESYPWNNSMLSWQRTAYHFQPEKNWMNDPNGPMYYKGWYHFFYQYNPNGAVWGDIVWGHAVSRDMIHWFHLPLAMVADQWYDKNGVWTGSATILPDGQVIMLYTGSTNESMQVQNLAYPADPSDPLLVDWIKYPANPVLFPPPGIDAKDFRDPTTAWITSEGKWRISIGSKLNKTGIALVYDTNDFKTFERVEGVLHVVPGTGMWECVDFFPVSSKGENGLDTSINGENVKHVVKVSLDDDRHDYYALGTYDEKNVKFTPDDFNNDVGIGL…
	GmVI2	MDHRKPLLPTSSDAAPNPHTRKDLLLVICGLLLLSSLVAFGGYRASNAPHADVASATSNDEQRSPTSVPSPKWYPVSRGVSSGVSEKSSSMLFAVKDGASKAFPWDNSMLSWQRTAFHFQPEKNWMNDPNGPMYYKGWYHFFYQYNPNGAVWGDIVWGHAVSRDMIHWLHLPLAMVADQWYDMQGVWTGSATILPNGEIIMLYTGSTNESVQVQNLAYPANPSDPLLVDWIKYPGNPVLVPPPGIGAKDFRDPTTAWLTSEGKWRITIGSKLNKTGIALVYDTEDFKNYELKEGLLRAVAGTGMWECVDFFPVSKENENGLDTSINGAEVKHVMKVSLDDDRHDYYSIGTYDEKNVLFTPDDAKNDVGVGLRYDYGIFYASKTFYDQNKERRVLWGWIG…
	GmVI3	MEANPSHTTTPHLDHALQTPLLNHPSRVNNISHRPSRGIFVILLSIVFLVSLVALIMIQGQNYMENLENSNIEITLFSNISKQELPRGAAQGVSAKSNPPLFHKVSYNWTNAMFSWQRTAFHFQPQNNWMNDPDGPLFHMGWYHLFYQYNPDSAIWGNISWGHAVSRDMIHWFYLPIAMGPDTWYDINGVWTGSATILPGGKIIILYTGDTNEYVQVQNLAYPANLSDPLLLDWVKYAGNPVLVPPPGIGPKDFRDPTTGWIGPDGKWRVAIGSKKGKKGISLVYTTTDFVNFESNDHYLHAVPGTGMWECVDFYPVSISGSRGLDTSENEPNVKHVLKASMDETRVDHYALGTYFIENDTWVPDNPLEDVGIGLVLDYGRYYASKTFYDPEKERRILW…
	GmVI4	MAAMNPDLEHAPQIPLLNPPTGESGRRTQKGTLVFIVSIVFLLSFIIINLQSHEPSFENNITTVPLLPIARGVAEGVSAKSNPYLSQKASYNWTNAMLSWQRTAFHFQPQRNWMNDPNGPLFYMGWYHIFYQYNPDSAVWGNITWGHAVSRDLIHWLYLPIALVPDKWFDISGVWSGSATLLPDGKILMLYTGNTDRNVQVQNLAYPANLSDPLLLDWVKYANNPVLVPPPGIGPKDFRDPTTAWIGPDEKWRITIGSKLNKTGLSLLYKTQDFIHYEQSDRYLHQVPGTGMWECVDFYPVSVNGPNGLDTSENGPDVKHVLKASLDDTKVDHYAIGTYFIENDTWVPDNPNEDVGIGLKLDYGRYYASKTFYDQQKQRRILWGWINESDSETADLKKG…
	GmVI5	MGSHNTTTSSSSDSELPCSNYIPLPDGTHFPAEEAPRELLVIFCGLLVLVSLVAFNGYRAHPNDHHHVSSSLPTTLLTVTPNELELSPDTVPCSTSETTVSRGLSAGVSEKSSWQLNSNNGSGESYPWNNSVLSWQRTAYHFQPEKNWMNGPMFYKEWYHFFYQYNPKGAVWGDIVWGHAVSRDMIHWLHLPLAMMADQWYDKNGVWTGSATILPDGQIIMLYTGSTNESVQVQNLAYPADPSDPLLVDWIKYPANPVLFPPPGIDAKDFRDPTTAWLTSEGKWRISIGSKLNKTGIALVYDTIDFKTFEHVEGVLHAVPGTGMWECVDFFPVSSKGENGLNTSINGENVKHVVKVSLDDDRHDYYALGTYDEKNVKFTPDDFKNDVGIGLRYDYGIFY…
	GmVI6	MNPDLEHAPQIPLLNPPTGESGRRTQKGTLVFIVLMSLFALIIVNLQSHEPSLENNITLIPKARGVAEGVSAKSNQYLSHKASYNWTNAMLSWQRTAFHFQPQRNWMNDPNGPLFYMGWYHVFYQYNPDSAVWGNITWGHAVSRDLIHWLYLPIALFPDKWFDVNGVWSGSATLLPDGKILMLYTGSTDQNVQVQNLAYPANLSDPLLLDWVKYADNPVLAPPPGIGPKDFRDPTTAWFGPDEKWRITIGSKLNGTGLSLVYKTQDFIHYEQNDHYLHQVPGTGMWECVDFYPVSVNGPNDVKHVLKASLDDTKVDHYAIGTYFIENDTWVPDNPHEDVGIGFKLDYGRYYASKTFYDQHKNRRILWGWINESDSETADLKKGWASLQTIPRTVVFDKK…
	GmVI7	MDHRKPLLPTSSDDAPNPRTRKDLVLMICGLFLLSSLVAFGGYRASNAPHADVSSPASNDEQPSPTSVPSPKWYPVSRGVSSGVSEKSSSMLFAVKDGASEAFPWDNSMLSWQRTAFHFQPEKNWMNDPNGPMYYKGWYHFFYQYNPNGAVWGDIVWGHAVSRDMIHWLHLPLAMVADQWYDMQGVWTGSATILPNGEIIMLYTGSTNESVQVQNLAYPADPSDPLLVDWIKYPGNPVLVPPPGIGTKDFRDPTTAWLTSEGKWRITIGSKLNKTGIALVYDTEDFKSYELKEGLLRAVDGTGMWECVDFFPVSKKNENGLDTSVNGDEVKHVMKVSLDDDRHDYYAIGTYDEKSVLFTPDDAKNDVGVGLRYDYGIFYASKTFYDQNKERRLLWGWIG…
	OsCIN1	MGTRLLALAPWLLLLLLQLAGASHVVHRSLEAEQAPSSVPASIVSPLLRTGYHFQPPMNWINDPNGPLYYKGWYHLFYQYNPKGAVWGNIVWAHSVSQDLINWIALEPAIKPDIPSDQYGCWSGSATILPDGTPAILYTGIDRPNINYQVQNIAFPKNASDPLLREWVKPAYNPVATPEPGMNATQFRDPTTAWYADGHWRMLVGGLKGARLGLAYLYRSRDFKTWVRAKHPLHSALTGMWECPDFFPLQAPGLQAGLDTSVPSSKYVLKNSLDLTRYDYYTVGIYNKVTERYVPDNPAGDYHRLRYDYGNFYASKTFFDPVKHRRILLGWANESDSVTYDKAKGWAGIHAIPRKVWLDPSGKQLLQWPIEELETLRGKSVSVFDKVVKPGEHFQVTGL…
	OsCIN2	MGVLGSRVAWAWLVQLLLLQQLAGASHVVYDDLELQAAATTADGVPPSIVDSELRTGYHFQPPKNWINDPNAPMYYKGWYHLFYQYNPKGAVWGNIVWAHSVSRDLINWVALKPAIEPSIRADKYGCWSGSATMMADGTPVIMYTGVNRPDVNYQVQNVALPRNGSDPLLREWVKPGHNPVIVPEGGINATQFRDPTTAWRGADGHWRLLVGSLAGQSRGVAYVYRSRDFRRWTRAAQPLHSAPTGMWECPDFYPVTADGRREGVDTSSAVVDAAASARVKYVLKNSLDLRRYDYYTVGTYDRKAERYVPDDPAGDEHHIRYDYGNFYASKTFYDPAKRRRILWGWANESDTAADDVAKGWAGIQAIPRKVWLDPSGKQLLQWPIEEVERLRGKWPVIL…
	OsCIN3	MATARARAALVFVALLQMAAVVVVRASHVVYPELQSLEAKHVDGKLRTGYHFQPPKHWINDPNGPMYYKGLYHLFYQYNPKGAVWGNIEWAHSVSTDLIDWTALEPGIYPSKTFDEKGCWSGSATVLPSGVPVIMYTGIDPDERQVQNVAYPVNLSDPYLREWYKPDYNPIINPDGGINASAFRDPTTAWYGPDGHWRLLVGSKVNMKGLAVLYRSRDFKKWVKAHHPLHSAHTGMWECPDFFPVAVAGGSRHYRRGVDTAELHDAAVAEEVKYVLKVSLDLTRYEYYTVGWYDHATDRYVPDAAFPDNDYGLRYDYGDFYASKSFYDPAKRRRIVWGWANESDTVPDDRRKGWAGIQAIPRKLWLSADGKQLVQWPVEELKALRAKHVNVTDKVIKKG…
	OsCIN4	MVMAPIPQPWHQWPFLILFFLVLFSCESNLPCRNGVEATQRVFLYPQSPKVSSIVSKGYRTGYHFQPPKNWINDPNGPMYYNGIYHEFYQYNPNGSVWGNIVWGHSVSTDLINWIRLEPAIEGNTPSDINGCWTGSATILTGDQPVIIYTGADTEKRQVQNIVLPKNRSDPYLREWTKPKNNPLIEPVGPGLNSNQFRDPTTGWIGPDGLWRIAVGAELNGYSAALLYKSKDFMQWTRVDHPLYSSNASNMWECPDFFAVLPGKNNGLDLSAAIPNGAKHVLKMSLDSCDKYMIGVYDLKHDMFVPDTVLDDRRLWLRIDYGNYYASKSFFDSKKGRRIIWGWTNETDSTSDDVAKGWAGIHAIPRTIWLDGDGKRLLQWPIEEVESLRRNEVSHQGLE…
	OsCIN5	MCPVNGKLQLHDGRTAYHFQPAKFWQNDPNGPLYHNGLYHFFYQYNPHGPLWDTGKLSWGHSVSGDLVNWAFLGTAIDPTDPFDVNGCWSGSATVLLGGRPAFLYTGRDAGGVQVQNVSFAKNPLDPLLREWEKPSCNPIIAFPADVINNNFRDPTTAWLGRDGLWRMVVAAEVAGAGSALVYRSADFLRWERNAAPMHSSAAVPVLECPDFFPVAEHGIDGLDTSANGGGTGVKHVLKLSEFDTHQDFYMVGRYDDEGTPSRRRSLTAATTAGDGAASTTARRTPPSRSSTRAGIGVCSGCGSTSTTARPTTSPRAGPASRRSRGRCGWTATGSSCCSGPSTRSRR
	OsCIN6	MALAGLPLSVFAIAVHFCLVFSSSSSPPVCPANGHRDRTAYHFQPAKNWQNDPNGPVYYNGMYHLFYQYNPHGALWDVGNLSWGHSVSGDLVNWAALDNALDPTAPFDANGCASGSVTILPDGVPVVMYSGIDARRRQVQNVAFPKNPRDPLLREWTKPGYNPVIPVPADVSPDNFRDPTTAWLGSDGLWRFAISAVADGVGATLVYRSADFLRWERNAAPLHASRDAVMAECPDLFPVAEHGEDGLDLDASAIGGAGAGVRHVLKVSMPDTLEDYYMVGRYDDADDTFTVPPEDLEAHGDDYRRWRRIDHGHLYASKTFYDAGKKRRVLWAWVNESDSEADDVTKGWSGLQSFPRAVWLDEGGRQLVQWPVEEIETLRRKRGVLLGGNEVEAGGLREI…
	OsCIN7	MARLGLAVCAASFHLFLLLASTSSLRRAPTEADTANHARRTAYHFQPAKNWQNDPNGPMYHNGMYHLFYQYNPHSALWDIGNLSWGHSVSGDLLNWAALDTALDPTSPFDANGCWSGSATILPGALPAILYTGIDASKEQVQNVAFAKNPSDPLLREWEKPAYNPVIALPADVPGDKFRDPSTAWLGRDGLWRIAVSAEVDGVASTLVYRSKDFVRWERNAAPLHASRAAGMVECPDLFPVAERGEDGLDTSANGAGGVRHVLKLSVMDTLQDYYMVGTYDDAADAFSPAEPERGDDCRSWRRLDYGHVYASKSFFDVRKNRRVLWAWANESDSQADDVARGWSGVQTFPRKMWLAKDGKQLLQWPIEEIKTLRRKRAGLWQGTRLGAGAVQEIVGVAS…
	OsCIN8	MARLGLAVCAVSFHLCLLLSSTSSLRLNPTTEDTANHGRRTAYHFQPAKNWQNDPNGPLYHNGMYHLFYKYNPHSALWDIGNLSWGHFVSGDLLNWAALDTALDPTSPFDANGCWSGSATILPGGLPAILYTGIDAGKEQVQNVAFAKNPSDPLLREWEKPAYNPVIALPPDVPGDNFRDPSTAWLGRDGLWRIAVSAEVDGVASTLVYRSEDFVRWERNAAPLHASRAAGMVECPDMFPVAENGEDGLDTSTNGAGGVRHVLKLSVMDTLQDYYMVGTYDDAADAFSPAEPERGDDCRRWRRLDYGHTFPRKMWIAKDGKQLLQWPIEEIETLRRKRAAGLRRGTRLGAGAVQEIVGVASSQADVEVIDHSVVESFGGGGRACITARVYPEHVATSSS…
	OsNIN1	MAAAAISHLRRGAPRHARALLYLSTRRFSSSSAAGVAPLAAVAASARRLLSTSVDSGASSTGESYKPPLFDPFRAASLASSAPPLESPPIEELPDDATPPPEEEPGLPAPEKDPVATACQHELEGLKAWVETVRSRKESTEEKEAWSLLGRSVVSYCGTAVGTVAANDPSTANQMLNYDQVFIRDFVPSAIAFLLKGEGDIVKNFLLHTLQLQSWEKTVDCYSPGQGLMPASFKVRSIPLDGNSEAFEEVLDPDFGESAIGRVAPVDSGLWWIILLRAYGKITGDYALQERVDVQTGIRLILNLCLSDGFDMFPTLLVTDGSCMIDRRMGIHGHPLEIQSLFYSALRCAREMVSVNDGSNSLIRAINYRLSALSFHIREYYWVDMKKINEIYRYKTEEY…
	OsNIN2	MNGQTPMGLAAAAAAAVRPCRRRLLSSATAAAAAATVATATPLFPRCPHPHHHLHGRRLPFLASAASQQQQQSGQTAASPATPPIPSDPRAAVSGNLPFFDRVLFPDTFPVETPPPSSAAASAAAAADEEVASALKAREETEAEREAWRLLRRAVVSYCGEPVGTVAAEDPECTETLNYDQVFIRDFVPSALAFLMRGETEIVRNFLLHTLQLQSWEKTVDCYSPGQGLMPASFKIRAVPLDDNNEAFEEVLDPDFGESAIGRVAPVDSGLWWIILLRAYCKITGDNALQERVDVQTGIKLILSLCLSDGFDMFPTLLVTDGSCMIDRRMGIHGHPLEIQALFYSALRCSREMLVMNDGSKNLLRAINNRLSALSFHIREYYWVDMKKINEIYRYKTEE…
	OsNIN3	MGIAEVALHSMPGAFAAHSPASNLPLAADAARGRRRRSANSLHSSRALQGPVRFPGLRAAVECQCQRIDDLARVTEGNGAWVKDAVDKASHALGDVRVPGQAVGGNGSVNGSAAKPPPQRRKASSVEDEAWELLRESVVYYCGSPVGTIAANDPNDANPMNYDQVFIRDFIPSGIAFLLKGEYEIVRNFILHTLQLQSWEKTMDCHSPGQGLMPASFKVRTIPLDGDEDATEEVLDPDFGEAAIGRVAPVDSGLWWIILLRAYGKCSGDLTVQERIDVQTGIKMILKLCLADGFDMFPTLLVTDGSCMIDRRMGIHGHPLEIQALFYSALLCAREMLTPEDGSADLIRALNNRLIALSFHIREYYWVDMQKLNEIYRYKTEEYSYDAVNKFNIYPDQVS…
	OsNIN4	MEIARVVAPPLRLAWCPASRRWGRRKGRPPCPSSLPGPRHDHAVKRPGGEAAGGRSVNGAAPAPAPAPAEAPAKAPQRRQRRGPHDVEDEAWGLLRESVVRYCGSPVGTIAACDPNDASPLNYDQVFIRDFVPSGIAFLLKGDYEIVRNFILHTLQLQSWEKTMDCHSPGQGLMPASFKVRVVPLDGDDDVTEEVLDPDFGEAAIGRVAPVDSGLWWIILLRAYGKCSGDLSVQERIDVQTGIKMILKLCLADGFDMFPTLLVTDGSCMIDRRMGIHGHPLEIQALFYSALLCAREMLTPEDGSADLIRALNSRLIALSFHIREYYWLDKRKLNEIYRYKTEEYSYDAVNKFNIYPDQIPPWLVEWIPPKGGYFIGNLQPAHMDFRFFSLGNLWSIVSS…
	OsNIN5	MPSRGGYFIGNVSPARMDFRWFCLGNFIAILSSLTTGEQAEAILDLVEERWEELIGEMPMKVCYPAMENQEWQIVTGCDPKNTRWSYHNGGSWPVLLWLLVAVSVKLGRPHIARRAVEVMEKRLVKDEFPEYYDGKAGRYVGKQARKFQTWSVAGYLVAKMLLDDPSNLRAVSLADDCHIRSAPVLKRSNSFP
	OsNIN6	MKRVSSHVSIASEAEINLDLSRLLIDKPRLTLERKRSFDEQSWSELSHRQNDGFDSIMHSPAFPSGFDSPFSLGTLGDPHPLVNEAWEALRKSVVYFRGQPVGTIAAVDHASEEVLNYDQVFVRDFFPSALAFLMNNETDIVKNFLLKTLHLQSSEKMVDRFKLGAGAMPASFKVDRNRNRNTETLVADFGESAIGRVAPVDSGFWWIILLRAYTKYTADTSLAESPECQNCMRLILNLCLSEGFDTFPTLLCTDGCSMIDRRMGIYGYPIEIQALFYMALRCALQMLKPDGEGKDFIEKIGQRLHALTYHMRNYFWLDFPHLNNIYRYKTEEYSHTAVNKFNVIPDSIPDWVFDFMPCRGGYFLGNVSPAMMDFRWFALGNCIAIISSLATPEQSVAI…
	OsNIN7	MEVAGMRKASSHASMAAAAADPDDFDLTRMLNHRPRINVDRQRSFDDRSLAELSISGTASRGGGGGGYPAMMESYESMYSPGGGLRSLCGTPASSTRLSFDPHPLVFDAWDALRRSLVCFRGQPLGTIAAVDHSSDEVLNYDQVFVRDFVPSALAFLMNGEPEIVKNFLLKTLLLQGWEKRIDRFKLGEGAMPASFKVLKDAKRGGAERLVADFGESAIGRVAPVDSGFWWIILLRAYTKSTGDLSLAETAECQRGIRLIMNQCLAEGFDTFPTLLCADGCCMIDRRMGVYGYPIEIQALFFMALRCALLMLKPDAPEGKETMDRVATRLHALTYHMRSYFWLDFQQLNDVYRYRTEEYSHTAVNKFNVIPESIPDWVFDFMPSRGGYFVGNVSPARMD…
	OsNIN8	MELAVGAGGMRRSASHTSLSESDDFDLSRLLNKPRINVERQRSFDDRSLSDVSYSGGGHGGTRGGFDGMYSPGGGLRSLVGTPASSALHSFEPHPIVGDAWEALRRSLVFFRGQPLGTIAAFDHASEEVLNYDQVFVRDFVPSALAFLMNGEPEIVRHFLLKTLLLQGWEKKVDRFKLGEGAMPASFKVLHDSKKGVDTLHADFGESAIGRVAPVDSGFWWIILLRAYTKSTGDLTLAETPECQKGMRLILSLCLSEGFDTFPTLLCADGCCMIDRRMGVYGYPIEIQALFFMALRCALQLLKHDNEGKEFVERIATRLHALSYHMRSYYWLDFQQLNDIYRYKTEEYSHTAVNKFNVIPDSIPDWLFDFMPCQGGFFIGNVSPARMDFRWFALGNMIA…
	OsVIN1	MIPAISPMMDGAAPLLPETSPESRQQRDPERGKRRTPVLPAVVASAVVLLGLAALFLVYGFHDGGDGRAAVLAPGTVEVAASSSRGVVEGVSEKSTTPALRLGGGAVRDYAWTNSMLSWQRTAFHFQPPNNWMNDPNGPLYYKGWYHLFYQWNPDSAVWGNITWGHAVSRDLIHWLHLPLAMVPDHWYDINGVWTGSATQLPDGRIVMLYTGATEESVQVQNLAEPADPNDPLLREWSKAEANPVLVPPPGIGLTDFRDPTTAWRNPADSAWRITIGSKDRDHAGLALVYKTEDFLHYDLLPTLLHVVKGTGMWECVDLYPVSTSPAVEDGLETSTPPGPGVKHVLKASLDDDRNDYYAIGTYDGETDTWTPDNADIDVGIGLRYDYGKFYASKTFYDP…
	OsVIN2	METRDDVADASALPYSYSPLPAGDAASADLAAARRSRRRPLCVALFLASAAVILAVAVLSGVRLAGRPATTTMVVPGVVEMEMASRGPESGVSEKTSGAEEMVRLMGGAAGGEAFPWSNAMLQWQRTGFHFQPERNWMNDPNGPVYYKGWYHLFYQYNPDGAVWGNKIAWGHAVSRDLVHWRHLPLAMVPDQWYDVNGVWTGSATTLPDGRLAMLYTGSTNASVQVQCLAVPSDPDDPLLTNWTKYHANPVLYPPRTIGDRDFRDPTTAWRDPSDGDWRIVIGSKDEHHAGIAVVYRTADFVTYDLLPGLLHRVEATGMWECIDFYPVAGGEGVDMTEAMYARNKGVVHVMKASMDDDRHDYYALGRYDPARNAWTPLDAAADVGIGLRYDWGKFYASK…
	TaCI1	MGIAQAAAPLRLHLGCSGAAPPRPTSLRVGFGFGSHARRKGGRRRSPPRAASSLHPSSNTRAHDHDPVLKPPAPAGDVAGRDLNGAADHAPQQRRRAASDLEEEAWALLRESVVSYCGSPVGTIAACDPNDSSPLNYDQVFIRDFVPSGIAFLLKGEYDIVRNFILHTLQLQSWEKTMDCHSPGQGLMPASFKVRVVPLEGDEEGATEEVLDPDFGEAAIGRVAPVDSGLWWIILLRAYGKCSGDLSFHERIDVQTGIKLILKLCLADGFDMFPTLLVTDGSCMMDRRMGIHGHPLEIQSLFYSALLCAREMLTPEDGSADLIRALNNRLMALSFHIREYYWLDKRKLNEIYRYKTEEYSYDAVNKFNIYPDQIPPWLVEWIPPEGGYLIGNLQPAHMD…
	TaCI10	MAAAAISHLRRGAQRHALLYLSRRHFSSPSSLAAAAPLAAAARRLLSTSVESGTSSKAGSYKPPPLDPFRAALASASPPLESPPLEEPPATPPLPEVASAAAAPEQDPVVLQKEQLEGLKAGLEAVRSREESPEEKEAWWLLNRAVVNYCGSAVGTVAANDPSTANHMLNYDQVFIRDFVPSAIAFLLRGESDIVKNFLLHTLQLQSWEKTVDCYSPGQGLMPASFKVRSVPLDGNNEAFEEVLDPDFGESAIGRVAPVDSGLWWIILLRAYGKITGDYALQERVDVQTGIRLVLNLCLTDGFDMFPTLLVTDGSCMIDRRMGIHGHPLEIQALFYSALRCAREMVSTDDGSKNLIRVINNRLSALSFHIREYYWVDMKKINEIYRYKTEEYSHDAINK…
	TaCI11	MKRVSSHVSIASEAEINLDLSRLLIDKPRFTLERKRSFDEQSWSDLSHRHNDGFDSVAHSPAFRTGFESPFSTGSHFGEPSGPHPLVNEAWEALRKSVVYFRGQPVGTVAAVDHASEEVLNYDQVFVRDFVPSALAFLMNNEPEIVKNFLLRTVHLQSSEKMVDRFKLGAGAMPASFKVDRNVNRNTETLVADFGESAIGRVAPVDSGFWWIILLRAYTKYTGDASLSESPDCQKCMRLILNLCLSEGFDTFPTLLCTDGCSMIDRRMGIYGYPIEIQALFYMALRCALQMLKPDGEGKDFIEKIGQRLHALTYHMRNYFWLDFPHLNNIYRYKTEEYSHTAVNKFNVIPDSIPDWVFDFMPCRGGYFLGNVSPAMMDFRWFALGNCIAIISSLATPEQ…
	TaCI12	MKRVSSHVSIASEAEINLDLSRLLIDKPRFTLERKRSFDEQSWSDLSHRHNDGFDSVANSPAFRTGFESPFSTGAHFGEPSGPHPLVNEAWEALRKSVVHFRGQPVGTVAAVDHASEEVLNYDQVFVRDFVPSALAFLMNNEPEIVKNFLLRTLHLQSSEKMVDRFKLGAGAMPASFKVDRNVNRNTETLVADFGESAIGRVAPVDSGFWWIILLRAYTKYTGDASLSESPDCQKCMRLILSLCLSEGFDTFPTLLCTDGCSMIDRRMGIYGYPIEIQALFYMALRCALQLLKPDGEGKDFIEKIGQRLHALTFHMRNYFWLDFPQLNNIYRYKTEEYSHTAVNKFNVIPDSIPEWVFDFMPCKGGYFLGNVSPAMMDFRWFALGNCIAIISSLATPEQ…
	TaCI13	MAAAAISHLRRGAQRHALLYLSRRHFSSPSSLAAAAPLAAAARRLLSTLVESGTSSKAGSYKPPPLDPFRAALAPASPPLESPPLEDPPATPPLPEVASAAAGPEQDPVVLQNEQLEGLKAGLEAVRSREESPEEKEAWWLLNRAVVNYCGSAVGTVAANDPSTANHMLNYDQVFIRDFVPSAIAFLLRGESDIVKNFLLHTLQLQSWEKTVDCYSPGQGLMPASFKVRSVPLDGNNEAFEEVLDPDFGESAIGRVAPVDSGLWWIILLRAYGKITGDYALQERVDVQTGIRLILNLCLTDGFDMFPTLLVTDGSCMIDRRMGIHGHPLEIQALFYSALRCAREMVSTDDGSKNLIRVINNRLSALSFHIREYYWVDMKKINEIYRYKTEEYSHDAINK…
	TaCI14	MKRVSSHVSIASEAEINLDLSRLLIDKPRFTLERKRSFDEQSWSDLSHRHNDGFDSVAHSPAFRTGFESPFSTGSHFGEPSGPHPLVNEAWEALRKSVVYFRGQPVGTVAAVDHASEEVLNYDQVFVRDFVPSALAFLMNNEPEIVKNFLLRTVHLQSSEKMVDRFKLGAGAMPASFKVDRNVNRNTETLVADFGESAIGRVAPVDSGFWWIILLRAYTKYTGDASLSESPDCQKCMRLILNLCLSEGFDTFPTLLCTDGCSMIDRRMGIYGYPIEIQALFYMALRCALQMLKPDGEGKDFIEKIGQRLHALTYHMRNYFWLDFPHLNNIYRYKTEEYSHTAVNKFNVIPDSIPDWVFDFMPCRGGYFLGNVSPAMMDFRWFALGNCIAIISSLATPEQ…
	TaCI15	MAAAAISHLRRGAQRHALLYLSRRHFSSPSSLAAAAPLAAAARRLLSTSVESGTSSKAGSYKPPPLDPFRAALAPASPPLESPPLEEPPATPPLPEVASAAAGPEQDPVVLQNEQLEGLKAGLEAVRSREESPEEKEAWWLLNRAVVNYCGSAVGTVAANDPSTANHMLNYDQVFIRDFVPSAIAFLLRGESDIVKNFLLHTLQLQSWEKTVDCYSPGQGLMPASFKVRSVPLDGNNEAFEEVLDPDFGESAIGRVAPVDSGLWWIILLRAYGKITGDYALQERVDVQTGIRLILNLCLTDGFDMFPTLLVTDGSCMIDRRMGIHGHPLEIQALFYSALRCAREMVSTDDGSKNLIRVINNRLSALSFHIREYYWVDMKKINEIYRYKTEEYSHDAINK…
	TaCI16	MVLSSTIAPQSKVTELTDDTKYDSLNLEQKKKAWPMERHRSAEVSQAILSKIGHDGFQLCHQPQIPEIVKGGCTPISSCDPSGEFTADSNGMHRHTITDAAWEALKQSIVYFKGQPIGTLAAIDKSQAELNYDQVFMRDFVPSALAFLMKGEPTIVKNFLVETARLQSREKMVDLFKLGQGVMPASFKVHHSHPTKKTETLLADFGEIAIGRVAPVDSGLWWIFLLRAYTKYTRDSSLAESPHCQRAMRLILKLWLSEGFDTSPALLCADGCSMIDRRMGIYGYPLEIQALFFMALRCALSLLKDSDDDFVYQITKRIKALSYHLHSYYWLDFQRLNDIYRYKTEEYSQTALNKFNVIPESIPDWIFDFMPSRGGYFIGNVSPARMDFRWFCLGNFIAI…
	TaCI17	MELGAAGMRRSASHNSLSGSDDFDLTHLLNKPRINVERQRSFDDRSLSDVSYSGGHARGGGGFDGMYSPGGGLRSLVGTPASSALHSFEPHPIVGDAWEALRRSLVFFRGQPLGTIAAFDHASEEVLNYDQGWEKKVDRFKLGEGAMPASFKVLHDDKKGVDTLHADFGESAIGRVAPVDSGFWWIILLRAYTKSTGDLTLAERPECQKAMRLILSLCLSEGFDTFPTLLCADGCCMIDRRMGVYGYPIEIQSLFFMALRCALLMLKHDAEGKDFVERIATRLHALSYHMRSYFWLDFQQLNDIYRYKTEEYSHTAVNKFNVIPDSIPDWLFDFMPCEGGFFVGNVSPARMDFRWFALGNMIAIVSSLATPEQSMAIMDLIEERWEELIGEMPLKICYP…
	TaCI18	MVLSPIIPHQSKVTELTDDTKNDSLNLEQKKKAWPMERHRSAEVSQAILSKIGHGGFQLCHQPQIPEIVKGGCTPISSCDPSGEFTADSNGMHRHTITDAAWEALKQSIVYFKGQPIGTLAAIDKSQAELNYDQVFMRDFVPSALAFLMKGEPTIVKNFLVETARLQSREKMVDLFKLGQGVMPASFKVHHSNHTKKTETLLADFGEIAIGRVAPVDSGLWWIFLLRAYTKYTRDSSLAESPHCQRAMRLILKLWLSEGFDTSPALLCADGCSMIDRRMGIYGYPLEIQALFFMALRCALSLLKDSNDDFVYQITKRIKALSYHLRSYYWLDFQRLNEIYRYKTEEYSQTALNKFNVIPESIPDWIFDFMPSRGGYFIGNVSPARMDFRWFCLGNFIAI…
	TaCI19	MELGAAGMRRSASHNSLSGSDDFDLTHLLNKPRINVERQRSFDDRSLSDVSYSGGHARGGGGFDGMYSPGGGLRSLVGTPASSALHSFEPHPIVGDAWEALRRSLVFFRGQPLGTIAAFDHASEEVLNYDQVFVRDFVPSAMAFLMNGEPEIVKNFLLKTVLLQGWEKKVDRFKLGEGAMPASFKVLHDDKKGVDTLHADFGESAIGRVAPVDSGFWWIILLRAYTKSTGDLTLAERPECQKAMRLILSLCLSEGFDTFPTLLCADGCCMIDRRMGVYGYPIEIQSLFFMALRCALLMLKHDAEGKDFVERIATRLHALSYHMRSYFWLDFQQLNDIYRYKTEEYSHTAVNKFNVIPDSIPDWLFDFMPCEGGFFVGNVSPARMDFRWFALGNMIAIVS…
	TaCI2	MEAAGAGAATPSHASMVDTDDFDLSRLLNHRPRINVERQRSFDDRSLGDLYLSAMDGRGAGGYMDSYESMYSPGGGLRSLTGTPASSTRLSFEPHPLVGDAWDALRRSLVCFRGQPLGTIAAVDSSSGEVLNYDQVFVRDFVPSALAFLMNGEPEIVKNFLLKTLLLQGWEKRIDRFKLGEGAMPASFKVLKDPKRGVDTLAADFGESAIGRVAPADSGFWWIILLRAYTKSTGDHTLAETPECQKGIRLIMNQCLAEGFDTFPTLLCADGCCMIDRRMGVYGYPIEIQALFFMSLRCALLLLKPEAEGNKDIMERIVTRLHALSYHMRTYFWLDFHQLNDIYRFKTEEYSHTAVNKFNVIPESIPDWLFDFMPSRGGYFVGNVSPARMDFRWFALGNC…
	TaCI20	MVLSSTIAPQSKVTELTDDTKYDSLNLEQKKKAWPMERHRSAEVSQAILSKIGHDGFQLCHQPQIPEIVKGGCAPISSCDPSGEFTADSNGMHRHTITDAAWEALKQSIVYFKGQPIGTLAAIDKSQAELNYDQVFMRDFVPSALAFLMKGEPTIVKNFLVETARLQSREKMVDLFKLGQGVMPASFKVHHSHPTKKTETLLADFGEIAIGRVAPVDSGLWWIFLLRAYTKYTRDSSLAESPHCQRAMRLILKLWLSEGFDTSPALLCADGCSMIDRRMGIYGYPLEIQALFFMALRCALSLLKDSNDDFVYQITKRIKALSYHLHSYYWLDFQRLNDIYRYKTEEYSQTALNKFNVIPESIPDWIFDFMPSRGGYFIGNVSPARMDFRWFCLGNFIAI…
	TaCI21	MELGAAGMRRSASHNSLSGSDDFDLTHLLNKPRINVERQRSFDDRSLSDVSYSGGHARGGGGFDGMYSPGGGLRSLVGTPASSALHSFEPHPIVGDAWEALRRSLVFFRGQPLGTIAAFDHASEEVLNYDQVFVRDFVPSAMAFLMNGEPEIVKNFLLKTVLLQGWEKKVDRFKLGEGAMPASFKVLHDDKKGVDTLHADFGESAIGRVAPVDSGFWWIILLRAYTKSTGDLTLAERPECQKAMRLILSLCLSEGFDTFPTLLCADGCCMIDRRMGVYGYPIEIQSLFFMALRCALLMLKHDAEGKDFVERIATRLHALSYHMRSYFWLDFQQLNDIYRYKTEEYSHTAVNKFNVIPDSIPDWLFDFMPCEGGFFVGNVSPARMDFRWFALGNMIAIVS…
	TaCI3	MGIAQAAAPLRLHLGCSGAAPPRLTSLRVGVGSHARKGGRRRNPPRAASSLHPSSNPRAHDHDPALKPPAPAPAGDIAGRDLNGAADHAPQQRRRAASDLEEEAWALLRESVVSYCGSPVGTIAACDPNDSSPLNYDQVFIRDFVPSGIAFLLKGEYDIVRNFILHTLQLQSWEKTMDCHSPGQGLMPASFKVRVVPLEGDEEGATEEVLDPDFGEAAIGRVAPVDSGLWWIILLRAYGKCSGDLSFHERIDVQTGIKLILKLCLADGFDMFPTLLVTDGSCMMDRRMGIHGHPLEIQSLFYSALLCAREMLTPEDGSADLIRALNNRLMALSFHIREYYWLDKRKLNEIYRYKTEEYSYDAVNKFNIYPDQIPPWLVEWIPPEGGYLIGNLQPAHMDF…
	TaCI4	MYHSGAKLYSSSRAGTRHRPGTQRRRAPILATCLSTSSLLVCFCSHSSSSPYPLRVRRATATSPVDVFCLLVAWVFSRRAATATAAVCEMEAAGGGAATPSHASVVDSDDFDLSRLLNHRPRINVERQRSFDDRSLGDLYLSAMDGRGPGGYMDSYESMYSPGGGLRSLTGTPASSTRLSFEPHPLVGDAWDALRRSLVCFRGQPLGTIAAVDSSSGEVLNYDQVFVRDFVPSALAFLMNGEPEIVKNFLLKTLLLQGWEKRIDRFKLGEGAMPASFKVLKDPKRGVDTLAADFGESAIGRVAPADSGFWWIILLRAYTKSTGDHTLAETPECQKGIRLIMNQCLAEGFDTFPTLLCADGCCMIDRRMGVYGYPIEIQALFFMSLRCALLLLKPEAEGN…
	TaCI5	MGIAQAAAPLRLHLGCSGAAPPRPTSLRVGVGFGSHARRKGGRRRNPPRAASSLHPSSNPRAHDHEPALKPPAPAPAVDVAGRDLNGAADHAPQQRRRAASDLEEEAWALLRESVVSYCGSPVGTIAACDPNDSSPLNYDQVFIRDFVPSGIAFLLKGEYDIVRNFILHTLQLQSWEKTMDCHSPGQGLMPASFKVRVVPLEGDEEGATEEVLDPDFGEAAIGRVAPVDSGLWWIILLRAYGKCSGDLSFHERIDVQTGIKLILKLCLADGFDMFPTLLVTDGSCMMDRRMGIHGHPLEIQSLFYSALLCAREMLTPEDGSADLIRALNNRLMALSFHIREYYWLDKRKLNEIYRYKTEEYSYDAVNKFNIYPDQIPPWLVEWIPPEGGYLIGNLQPAH…
	TaCI6	MEAAGAGAATPSHASMVDTDDFDLSRLLNHRPRINVERQRSFDDRSLGDLYLSAMDGRGAGGYMDSYESMYSPGGGLRSLTGTPASSTRLSFEPHPLVGDAWDALRRSLVCFRGQPLGTIAAVDSSSGEVLNYDQVFVRDFVPSALAFLMNGEPEIVKNFLLKTLLLQGWEKRIDRFKLGEGAMPASFKVLKDPKRGVDTLAADFGESAIGRVAPADSGFWWIILLRAYTKSTGDHTLAETPECQKGIRLIMNQCLAEGFDTFPTLLCADGCCMIDRRMGVYGYPIEIQALFFMSLRCALLLLKPEAEGNKDIMERIVTRLHALSYHMRTYFWLDFQQLNVIYRFKTEEYSHTAVNKFNVIPESIPDWLFDFMPSRGGYFVGNVSPARMDFRWFALGNC…
	TaCI7	MNGQTTMGLAAAVRPCRQRLLTSASAAAAKASVIRLFPRCPHPQHHHHGRRLPFLVSAASHTSQSDPSTTPTPTPVTSDPRSAVAGNLPFFDRVLFPGSFPPETPPVEDPAPPADFRPASASPVREETETEREAWRLLRRAVVSYCGEPVGTVAAEDPECTEMLNYDQVFIRDFVPSALAFLMRGETEIVRNFLLHTLQLQSWEKTVDCYSPGQGLMPASFKIRTIPLDENNEAFEEILDPDFGESAIGRVAPVDSGLWWIILLRAYCKITGDYSLQERVDVQTGIKLILSLCLSDGFDMFPTLLVTDGSCMIDRRMGIHGHPLEIQALFYSALRCSREMIVMNEGSKHLLRAINNRLSALSFHIREYYWVDMNKINEIYRYKTEEYSHDATNKFNIYP…
	TaCI8	MNGQTTMGLAAAVRPCRQRLLTSASAAAAKASAIRLFPRCPHPQHHHHGRRLPFLVSAASHTSQSDPSTTPTPTPVTSDPRSAVAGNLPFFDCVLFPGSFPPESPPVEDPAPPADERPASASPVREETETDREAWKLLRRAVVSYCGEPVGTVAAEDPECTEMLNYDQVFIRDFVPSALAFLMRGETEIVRNFLLHTLQLQSWEKTVDCYSPGQGLMPASFKIRTVPLDENNEAFEEILDPDFGESAIGRVAPVDSGLWWIILLRAYCKITGDYSLQERVDVQTGIKLILSLCLSDGFDMFPTLLVTDGSCMIDRRMGIHGHPLEIQALFYSALRCSREMIVMNEGSKHLLRAINNRLSALSFHIREYYWVDMNKINEIYRYKTEEYSHDATNKFNIYP…
	TaCI9	MNGQTTMGLAAAARPCRQRLLTSASAAAAKASVIRLFPRCPHPQHHHHGRRLPFLVSAASHTSQPDPSTTPTPTPVTSDPRSAVAGNLPFFDRVLFPGSFPPETPPVEDPAPPADERPASASPVREETETEREAWRLLRRAVVSYCGEPVGTVAAEDPECTEMLNYDQVFIRDFVPSALAFLMRGETEIVRNFLLHTLQLQSWEKTVDCYSPGQGLMPASFKIRTVPLDENNEAFEEILDPDFGESAIGRVAPVDSGLWWIILLRAYCKITGDYSLQERVDVQTGIKLILSLCLSDGFDMFPTLLVTDGSCMIDRRMGIHGHPLEIQALFYSALRCSREMIVMNEGSKHLLRAINNRLSALSFHIREYYWVDMNKINEIYRYKTEEYSHDATNKFNIYP…
	TaCWI1	MWNPLWVLGPWLLLLLLQLADGSMEAVVPSPSVPSFVTNPLLRTGYHFQPPKNWINGPLYYKGWYHLFYQYNPKGADWVNTLWAHSVSRDLINWNVLGLALEPSIRSDQYGVWSGSATILLDGTPVLVYTGIDRPDTPYQVQNVAIPKNKSDPLLREWVKPDYNPIIVPDSGMNVTQFRDPSTAWHIDGQWGILVGGEKGSHGQAYVYRSTDFKHWVRAKHPLHSAINGMWECLDFFPVLMQGKKGLDTSDHSGRVKYVLKSSLEKARYDYYTIGTYNSRTERYVPDDLNGDYHRLRYDYGKFYASKTFFDPARQRRVLVGWANESDTVPDDIAKGWSGIHAIPRKIWLDPGGKQLVQWPIEEVEQLRRKSVSVTNKVVKPRNHFEVKGLETYQADVEV…
	TaCWI10	MYHNGVYHLFYQYNPLGATWGTGNLSWGHSVSRDLVNWAALDTMLDPTALFDNNGCWSGSATILPGGIPALMYTGRIDAGKEVQVQNIAFPKNPVDPLLREWVKPAYNPIIRLPTDVPGDKFHDPTTAWVDHDGLWRIAVAAKVGGPSGIASTLIYRSKDFRRWKRNTLPLYMSHTADMVECPDLFPVAEPGVEEGRLGYTSGMASGVLRHVLKLSVTNTTQDYYAVGRYDDAVDTFVPEMDGERSVDDCRSWRRLDYGHMYASKSFFDARKNRRVLWAWANESDGKDDDIARGWSGVQTVPRKVWLDKDGKQLRQWPIKEIETLRSKGVVCWLEAQVNAGGVKKIVGMGAQADVEAIFEIPSLEEAETFKPNWLLDPQKLCAEKGASARGGVGPFGLL…
	TaCWI11	MAARLPLAACIVAFHLCLLLLPSSSLRRLSEAETAEVRHGVGIRPAYHFLPAKNWQNDPNGPMYHNGVYHLFYQYNPLGATWGSGNLSWGHSVSRDLVNWAALDIALDPTAPFDHNGCWSGSTTILPGGMPALMYTGRIDNAKVQVQNVAFPRNPADPLLRDWVKPAYNPVISLPADVPGEYFRDPTTAWVGRDSMWRMAIAAKVGGPNGIASTLIYRSKDFRHWKRNDLPLYTSRAASMVECPDLFPVAEPGTEEGRLGYASGTASGAMRHVLKLSVTNMTQDYYAIGRYDDVADTFVPEVDGERSVEDCRTWRRFDYGHVYASKSFFDTRKNRRVLWAWASESDSQYDDLARGWSGVQIVPRKVWLDGDGKQLRQWPIEEIETLRRKRVAALQEAHV…
	TaCWI12	MAARLPLAACVVAFHLCLLLSPSTALRRLSEAESSLVRHGVGIRPAYHFLPAKNWQNDPNGPMYHNGVYHMFYQYNPLGAMWQPGNLSWGHSVSRDLVNWDALDTALDPTAPFDYNGCWSGSATILPGGIPALLYTGRIDADKEVQVQNVAFPKNPADPLLREWVKPAYNPVIPLPADVPGDNFRDPTTAWVGRDGLWRIAVAAKVGGPNGIASTLIYRSKDFRHWKRNASPLYTSRAAGMVECPDLFPVAEPGVEEGRLGYASGPASGAVRHVLKLSVMNTTQDYYAVGRYDDVADTFVPEVDVERNADDCRTWRRFDYGHVYASKSFFDSSKNRRVLWAWANESDSQDNDIARGWSGVQTVPRKVWLDEDGKQVRQWPIEEIETLRSKRVVGLLGAQ…
	TaCWI13	MYHKGVYHLFYQYNPLGAMWGTGNLSWGHSVSHDLVNWVALHTVLDPTTPFDANGCWSGSATVLPSGFPALLYTGIDTHKVQVQNIAFPKNPADPFLREWVKPNYNPVIPHPPDVPGDSFRDPSTAWIGSDSMWRIVVAAKVGGPMGIASTLVYRSKEFRRWKRNASPLYMSRAAIMVECPDLFPVAGPDTEEGRLDYASIAANGAARHVLKLSVMNTTQDYYAVGRYDDTADTFTPQVDVERDIDDCRNWRRIDYGHVYASKSFFDAGKNRRVLWAWANDSDSQADDIARGWSGIQTVPRKVWLDGDGKQLRQWPIEEIETLRRKQVIGLLGAQVNAGGMNEIIGAGAQADVEAVFEIPSLEEAESFDPNWLLDPQKLCAEKGASARGGVGPFGLLVM…
	TaCWI14	MTPPWPLLLHRHRSFSTCSSFHRRPLCPRVRAMVVLRGRVAWACPVLVVLLLLQLAGASHVVYETHLLETEAAAADVPPSILDAELSTGYHFRPIKNWINDPNAPMYYKGWYHFFYQYNPKGAVWGNIVWAHSVSRDLINWVALETAIQPSIKSDKYGCWSGSATILRDGTPAIMYTGIDRADINYEVQNIAFPKNKSDPLLREWVKPKSNPIIVPEGGINATQFRDPTTAWYADGHWRLLIGALSGASRGVAYVYRSRDFMRWTRVRKPLHSAPTGMWECPDLYPVTVDGRQNGLDTSVTSSPKVKHVLKNSLDLRRYDYYTVGTYNRKTERYVPDNPTGDEHHLRYDYGNFYASKTFYDPVKRRRILWGWANESDTAVDDVAKGWAGIQAIPRKVWL…
	TaCWI15	MNGLEHPRNGRTAYHFQPAKFWQNDPNGPLYHNGMYHFFYQYNPHGATWGDGTLSWGHSVSGDLVNWADVGNALDPTSPFDANGCWSGSATVLPGGRPAILYTGIDANRVQVQNVAFAKNPADPLLREWEKPDCNPVMPMPADVTGNNFRDPTEAWRGRDGLWRVGVVAEVGGVGSLLVYRSADFLRWERNTAPLHASSRDVPVLECPDLFPMAPPGAAEGLDVSASGAGVLHVLKLTDFAKEDHYMVGRYDDEADTFVPAEPERGDDPGNWRRLDHGHLYASKSFYDARNKRRVLWAWVDENDGGGVARGWAGIQAFPRAIWLDADGKRLVQWPIEEIETLRRKRVGLQWATEVEAGGRKEVAGIVSSQADVQAVFEIPNLEEAETLDPKWLQDPKGL…
	TaCWI16	MARLSLAACAVALHLCLLISSSASLRWLSDKSAAVTTAGHGLGHVRTRSAYHFQPAKNWQNDPNGPMYHNGLYHFFYQYNPDGVTWGNGNLSWGHSVSVDLVNWFALDAALQPSRSFDANGCWSGSATILPDGSPVMLYTGIDARGDQVQNVAFPKNASDPLLVEWVKPEYNPVIPVPADIKRDDFRDPSTAWLGADGLWRIAVAARVHDVGGATLIYRSKDFLRWERNADPLYLAHAAGMVECPDLFPVSEPGVEVGLPASGAGARHVLKMSVMDTVQDYYVVGSYDDTADTFVPEDDDDCRSWRRLDYGHVYASKSFFDPSKNRRVLWGWANESDSVADDLVRGWSGVQTVPRKIWLDEDGKQLRQWPVEEIETLRSKRVNLLIPEVNAGGVNEIIG…
	TaCWI17	MAVLSLAACVAFFHLLLLFSSSSSLRVAPEAAESSGSAPHGRTAYHFQPAKNWQNDPNGPMYHNGMYHLFYQYNPHGATWGVGNLSWGHSVSGDLVNWAALDAALEPTSPFDANGCWSGSATILPGGVPAILYTGISADGEQVQNVAFPKNASDPLLREWVKPSYNPVIPLPADVPADFFRDPSTAWLGRDGLWRLAVSAKVGNAVGSTLIYRSKDFRLWERNAAPLQESRAAGMVECPDLFPVAEPGVEEGLDHAPRTGTGVRQVLKLSAMDTFQDYYAVGRYNDTSDTFEPEDDGDDCQSWRRLDYGHVYASKSFFDARKNRRVLWSWANETDSQADDVAKGWSGVQIFPRKVWLDNDGKQLRQWPIEEIKTLRSRKVGLLGMVVNSGGVNEIVGVA…
	TaCWI18	MNGAQNLNHGRTAYHFQPARCWQNDPNGPMYHNGMYHFFYQYNPRGPTWGDGKLSWGHSVSGDLVNWADVGNALDPTSPFDVNGCWSGSATVLPGGRPAILYTGMDDADKAQVQNVAFAKNPSDPLLREWEKPSCNPVIPMPEDVTGNNFRDPTEAWRGRDGLWRVAVAAEVAGVGSLLVYRSADFLHWERNPGPPLHVASSRDGDGPAVLECPDLFPMAAPGAMEGLDVSASRAGVLHVLKLSDFAKEDHYMVGRYDDEEDTFAPAEPERGGDCANWRRLDHGHLYASKSFYDARKKRRVLWAWVDETDGGGEGRGWAGIQAFPRAMWLDTDGKRLVQWPVEEIETLRRKRVGLQWATEVEAGGRKEIAGIVSSQADVQAVFEVPNLEDAETLDPKWL…
	TaCWI19	MARLPVAACIVALHLCLLLLPSSSLRRLSEAESSLVQHGGGSRPAYHFLPAKNWQNDPNGPMYHNGVYHLFYQYNPLGATWGSGNLSWGHSVSRDLVNWAALNTALDPTAPFDNNGCWSGSATILPGGIPALMYTGRIDAGKEAQVQNVAFPKNLADPLLREWVKPAYNPVISLPADVPGDRFRDPTTAWVGHDSLWRIAVAAKVGGPSGIASTLIYRSKDFRHWKRNTLPLYTSRAAGMVECPDLFPVAEPGVEEGRLGYTPGMASGVVRHVLKLSVMNTTEDYYMVGSYDDAADTFVPELDNERSLDDCRTWRRFDYGHVYASKSFFDVRKNRRVLWAWATESDNMDDDIAKGWSGVQTVPRKVWLDGDGKQLRQWPIEEIETLRSKQVVGLLGAQV…
	TaCWI2	MWNPLWVLGPWLLLLLLQLADGSMEAVAPSPSVPSFVTNPLLRTGYHFQPPKNWINDPNGPLYYKGWYHLFYQYNPKGADWVNTLWAHSVSRDLINWNVLGLALEPSIRSDHYGVWSGSATILLDGTPVLVYTGINRADTPYQVQNVAIPKNKSDPLLREWVKPDYNPIIVPDSGMNVTQFRDPSTAWHIDGQWRILVGGEKGSQGQAYVYWSTDFKHWVRAKHPLHSAINGMWECLDFFPVLVQGKKGLDTSEHSGRVKYVLKSSLEKARYDYYTIGTYNNRTERYVPDDLNGDYHRLRYDYGKFYASKTFFDPAKQRRVLVGWANESDTIPDDIAKGWSGIHAIPRKIWLDPGGKQLVQWPIEEVEQLRRKSVGVTNKVVKPRNHFEVKGLETYQAD…
	TaCWI20	MAARLPLAACIVAFHLCLLLLQSSALRRLSEAAESSLVRHGVGMRPAYHFLPAKNWQNDPNGPMYHNGVYHMFYQYNPLGAMWQPGNLSWGHSVSRDLVNWDALDTALDPTAPFDYNGCWSGSATILPDGIPALLYTGRIEGDKEVQVQNVAFPKNPADPLLREWVKPAYNPVIPLPADVPGDSFRDPTTAWVGRDGLWRIAVAAKVGGPNGIASTLIYRSKDFRNWKRNALPLYTSRAAGMVECPDLFPVAELGVEEGRLGYASGPASSAVRHVLKLSVMNTTQDYYAVGRYDDVADTFVPEVDVERNADDCRTWRRFDYGHVYASKSFFDSSKNRRVLWAWANESDSQDNDIARGWSGVQTVPRKVWLDEDSKQVRQWPIEEIETLRSKRVVGLLGA…
	TaCWI21	MYHKGVYHLFYQYNPLGAMWGTGNLSWGHSVSRDLVNWDAIHTALDPIAPFDANGCWSGSTTVLPGGVPALLYTGIDTHKVQVQNVAFPKNPADPFLREWVKPTYNPVIPHPADVPSDSFRDPSTAWIGSDGMWRIAVAAKVGGPMGIASALIYRSKELRRWKRNALPLYTSRSAIMVECPDLFPVAGPDTEEGRLDYASIAANGAVRHVLKLSVMNTTQDYYAVGRYDDAADTFTPQVDMERNIGDCRTWRRIDYGHVYASKSFFDAGKNRRVLWAWANESDSQDDDIARGWSGVQTVPRKVWLDGDGKQLRQWPIEEIETLRRKQVIGLLGAQVNVGGMNEIIGAGAQADVEAVFEIPSLEEAESFDPNWLLDPQMLCAEKGASARGGVGPFGLLVM…
	TaCWI22	MTPPWPLLLHRHRSFSTCSSSHRRPLCPSVSAMVVLGGRVAWACSVLLLLQLAGASHVVYETHLLETEAAAADVPPSILDAELSTGYHFRPIKNWINDPNAPMYYKGWYHFFYQYNPKGAVWGNIVWAHSVSRDLINWVALETAIQPSIKSDKYGCWSGSATILRDGTPVIMYTGIDRADINYEVQNIAFPKNKSDPLLREWVKPRSNPIIVPEGGINATQFRDPTTAWYADGHWRLLIGALSGASRGVAYVYRSRDFMRWTRVRKPLHSAPTGMWECPDLYPVTVDGRQNGLDTSVTSSPRVKHVLKNSLDLRRYDYYTVGTYNRKTERYVPDNPAGDEHHLRYDYGNFYASKTFYDPIKRRRILWGWANESDTAVDDVAKGWAGIQAIPRKVWLDPS…
	TaCWI23	MARLSLAACAVVFHLCLLISSSASLRWLSDKSAAVTTAGGVRTRSAYHFQPAKNWQNDPNGPMYHNGLYHFFYQYNPDGVTWGNGNLSWGHSVSVDLVNWFALDAALQPSRSFDANGCWSGSATILPDGSPVMLYTGIDARGDQVQNVAFPKNASDPLLVEWVKPEYNPVIPVPADIKRDDFRDPSTAWLGADGLWRIAVAARVHDVGGATLIYRSKDFLRWERNADPLYLAHAAGMVECPDLFPVSEPGVEVGLPASGAGARHVLKMSVMDTVQDYYVVGRYDDTADTFVPEDDDDCRSWRRLDYGHVYASKSFFDPSKNRRVLWGWANESDSVSDDLVRGWSGVQTVPRKIWLDEDGKQLRQWPVEEIETLRSKRVNLLIPEVNAGGVNEIIGVMGT…
	TaCWI24	MNGAEKLNHGRTAYHFQPAKYWQNDPNGPMYHNGMYHFFYQYNPRGPTWGDGKLSWGHSVSGDLVNWADVGNALDPTSPFDVNGCWSGSATVLPGGRPAILYTGMDDADKAQVQNVAFAKNPSDPLLREWEKPSCNPVIPMPADVTGNNFRDPTEAWRGRDGLWRVAVAAEVRGVGSLLVYRSADFLHWERNAGAPLHAASSRDGDGPAVLECPDLFPMAAPGAMEGLDVSASRAGVLHVLKLSDFAKEDHYMVGRYDDEEDTFKPAEPERGGDCANWRRLDHGHLYASKSFYDARKKRRVLWAWVDETDGGGEGRGWAGIQAFPRAMWLDTDGKRLVQWPVEEIETLRRKRVGLQWATEVDAGGTKEIAGIVSLQADVQAVFEVPNLEDAETLDPKWL…
	TaCWI25	MAARLPLAACVVAFHLCLLLSPSSSLRRLSEAESSLVRHGVGIRPAYHFLPAKNWQNDPNGPMYHNGVYHMFYQYNPLGAVWGTGNLSWGHSVSRDLVNWDALDTALDPTAPFDYNGCWSGSATILPGGIPALLYTGRIQGDKEVQVQNVAFPKNPADPLLREWVKPAYNPVIPLPADVPGDNFRDPTTAWVGRDGLWRIAVAAKVGGPNGIASTLIYRSKDFRHWKRNALPLYTSRAAGMVECPDLFPVAEPGVEEGRLGYASGPASSAVRHVLKLSVMNTTQDYYAVGRYDDVADTFVPEVDVERNADDCRTWRRFDYGHVYASKSFFDSSKNRRVLWAWANESDSQDNDIARGWSGVQTVPRKVWLDQDGKQVRQWPIEEIETLRSKRVVGLLGAQ…
	TaCWI26	EQVSNHQIRETAALLPPWLAMTGLPLAACVLAFHLCLLLSPSSSLPAVVDHGVGIRPAYHFLPAKNWQNDPNGPMYHKGVYHLFYQYNPLGAMWGTGNLSWGHSVSRDLVNWVALHTALDPTAPFDANGCWSGSATVLPSGVPALLYTGIDAHKVQVQNVAFPKNPADPFLREWVKPTYNPVILHPADVPGDSFRDPSTAWIGSDGMWRIAVAAKVGGPMGIASALVYRSKELRRWKRNASPLYTSRAAIMVECPDLFPVVRPDTEEGRLDYASIAATGAVRHVLKLSVMNTTQDYYAVGRYDDTADTFTPQEDVERNMDDCRTWRRIDYGHVYASKSFFDAGKNRRVLWAWANESDSQADDIARGWSGVQTVPRKVWLDGDGKQLRQWPIEEIETLRR…
	TaCWI27	MAQSWAFFLLVVLCFCCVSDLICGSNGERVFLYPQSQKVSSIVSQRYRTAYHFQPPKNWINDPNGPMYYNGIYHEFYQYNPNGSVWGNIVWGHSVSTDLINWIPLETAIARDTPSDINGCWTGSATILPGNRLVIIYTGADPEKRQVQNIVVPKNMSDPYLREWTKAGNNPVIQPVGPGLNSGQFRDPTTGWVGPDGLWRIAVGAELNGDSAALLYKSKDFLNWTRVDHPLYSSNSSSMWECPDFFAVLPGNSGGLDLSAAIPNGAKHVLKMSLDSCDKYMIGVYDLKSDSFIPDTVLDDRRLWLRIDYGNFYASKSFFDSKKGRRIIWGWTNETDSSSDDVAKGWAGIHAIPRTIWLDSHGKQLLQWPVEEVESLRGNEINHQGLELKKGGLFEIKGT…
	TaCWI28	MGTAPAALVIGSLLCWAAATVVQASHVVYPELQSLESKEVATELRTGYHFQPPKHWINGPMYYKGLYHLFYQYNPKGAVWGNIIWAHSVSTDLIHWAALEPAIYPTRPFDVNGCWSGSTTLLPNGVPVIMYTGIDPHKNQVQNVAYPANLSDPYLRHWVKPDYNPIISADNGINASAFRDPTTAWYGPDGHWRLVVGTKENMKGIAVLYRSRDFKKWVKARHSLHAGLTGMWECPDFFPVAVVGGSRHHQSGVDTAELHDRVMAEEVKYVLKVSLELARYDYYTVGTYNHDKERYTPDPAFPDNDYGLRYDYGDFYASKSFFDPAKKRRVLWGWANESDTVPDDLHKGWAGIQAIPRKIFLSRSGRQLIQWPVEEVKSLRSKHVNVSNKAVKGGEHFKV…
	TaCWI29	MAQSWAFFLLLVLCFCFVSDLICSSNGERVFLYPQSQKVSSIVSQRYRTAYHFQPPKNWINDPNGPMYYNGIYHEFYQYNPNGSVWGNIVWGHSVSTDLINWIPLETAIERDTPSDINGCWTGSATILPGNRLVIIYTGADPEKRQVQNIVVPKNLSDPYLREWTKAGNNPVIQPVGPGLNSGQFRDPTTGWIGPDGLWRIAVGAELNGDSAALLYKSKDFLNWTRVDHSLYSSNSSSMWECPDFFAVLPGNNGGLDLSAAIPNGAKHVLKMSLDSCDKYMIGVYDLKSDIFIPDTVLDDRRLWSRIDYGNFYASKSFFDSKKGRRIIWGWTNETDSSSDDVAKGWAGIHAIPRTIWLDSHGKQLLQWPVEEVESLRGNEINHQGLELKKGGLFEIKGA…
	TaCWI3	MWNPLWVLRPWLLLLLLQLAIGSMEAVAPSPPVPSFVTNPLLRTGYHFQPPKNWINGPLYYKGWYHLFYQYNPKGADWVNTLWAHSVSRDLINWNVLGLALEPSIRSDQYGVWSGSATILLDGTPVLVYTGINRPDTPYQVQNVAIPKNKSDPLLREWVKPDYNPIIVPDSGMNVTQFRDPSTAWHIDGQWRILVGGEKGSHGQAYVYRSTDFKHWVRAKHPLHSATSGMWECLDFFPVLIQGQKGLDTSEHSGRVKYVLKSSLEKARYDYYTIGTYNSRTERYVPDDLNGDYHRLRYDYGKFYASKTFFDPARQRRVLVGWANESDTVPDDIAKGWSGIHAIPRKIWLDPGGKQLVQWPIEEVEQLRRKSVSVTNKVVKPRNHFEVKGLETYQADVEV…
	TaCWI30	MAPCDSKPSYVRMDAGPMYYKGLYHLFYQYNPKGAVWGNIIWAHSVSTDLIHWVALQPAIYPTKPFDVNGCWSGSATLLPNGVPVIMYTGIDPHKNQVQNVAYPANLSDPFLREWVKPEYNPIITPDHGINASAFRDPTTAWYGPDGHWRLVVGTKENMRGIAVLYRSRDFKKWVKARHSLHAGLTGMWECPDFFPVAVAGGSRHHQSGVDTAELHDRVVAEEVKYVLKVSLELTRYDYYTVGTYDHDKERYTPDPAFPDNDYGLRYDYGDFYASKSFFDPAKKRRVLWGWANESDTVTDDRHKGWAGIQAIPRKIFLSRSGRQLIQWPVEEVKSLRSKHVNVSNKAVKGGEYFEVTGFKSVQSDVETAFTIRNLDKAEKFDPAWRTDAQGLCKKFNSH…
	TaCWI31	MAQSWASFLLLALFSSSLLVCGSNGERVFLYPQSQKVSSIVSQRYRTAYHFQPPKNWINDPNGPMYYNGIYHEFYQYNPNGSVWGNIVWGHSVSTDLVNWIPLETAIERDTPSDINGCWTGSATILPGNRLVIIYTGADPEKRQVQNIVVPKNLSDPYLREWTKAGNNPVIQPVGPGLNSGQFRDPTTGWIGPDGLWRIAVGAELNGDSAALLYKSKDFLNWTRVDHPLYSSNSSSMWECPDFFAVLPGNSGGLDLSAAIPNGAKHVLKMSLDSCDKYMIGVYDLKSDTFIPDTVLDDRRLWSRIDYGNFYASKSFFDSKKGRRIIWGWTNETDSSSDDVAKGWAGIHAIPRTIWLDSHGKQLLQWPVEEVESLRGNEINHQGLELKKGGLFEIKGADS…
	TaCWI32	MAIQPITWVVFLLLALSSSWPIAEASHRVFPDLQSLEAEGGRAVDVDDSLRTGYHFQPPMHWINDPNGVMYYKGVYHLFYQYNPKGAVWGNIVWAHAVSTDLVNWVMLQPAIYPTAPFDVNGCWSGSATVLPDGTPAIMYTGIDGGGRQVQNVAYPKDLSDPYLREWVKPDYNPVIAPGPGINATAFRDPTTAWRGPDGLWRLVVGTKDNHRGIAVLYRSRDFRRWVPVRRPLHHGDTGMWECPDFYPVTSHGVLGDVKHVLKVSLDLTRFEYYTFGAYDHATETYVPDAALADGNDGLRYDYGNFYASKTFLDPAKHRRILWGWANESDSTADDVRKGWAGVQAIPRKIWLAANSKQLMQWPVAEVESLRGNHVNITDRLIKGGDYFEVLGLTTPAQA…
	TaCWI33	MSVFTVWLAGLACMFSTSVLFQILVRPCSNGGVFFCSQSSTKIPSIVSKRYRTAYHFQPPKNWMNDPSGPMYYNDIYHEFYQYNPDGSNSPSLSYNIVWGHSVSTDLVNWIGLEPVLVPDTPSDICGCWTGSATILPGNQPAITYTGLINMEKHQVQNIALPKNRSDPYLREWTKAGNNPVIQPVIPGLNSSQFRDPTTGWIGPDELWRIAVGADLNGSITALLYKSEDFLNWTSVEHPLYSSNSFDMWECLDFFAVLSGSNGGLDMSSAIPNGAKHVLKMGMDYSDKYMIGVYDLKRDVFVPDTVIDDYRLWLRIDYGNFYASKSFFDSKQGRRIIWAWSNETDASSDDVAKGWAGIHSIPRTIWLDSDGKRLLQWPVEEIESLRRNEINHQGLELKK…
	TaCWI34	MMMLMCALLTVLARLACVFCATILLQSLAWPCSNGERGFSYPQSPKAPSIVSERYRTAYHFQPPRNWMNDPCGPMYYNGVYHEFYQYNPDGAFDPNDSLMNMVWGHSVSTDLINWVGLEPAIKPDIPSDICGCWTGSATILFGVQPVIIYTGLIDRKANQVQNIALPKNRSDPYLREWAKVGSNPVIQHVIPGLNSSHFRDPTTGWIGPDGLWRIAVGAEVNGIGTALLYKSEDFMSWTRIERPLYSNNALNMWECLDFFAVVPGSNNGLDMSSEIPSGAKHVLKVSINSCDMYIVGVYDLKRDEFVPDTVQDDNRLWTRIDYGTFYASKSFFDSKHGRRVIWAWSNETDSYSDDIAKGWAGIHSIPRTIWLDGDGKQLIQWPVEEIESLRINEINHQG…
	TaCWI35	MGVCQWGEKAQLIQPQEKTRRQRKTTFRIISLKLGSHIMCLNYIRQIYHTHWKVMKYWHILKPRISLVLFLPIIISYQLYICCKSLTFSLFFFFIYSMNWISLEIYNNKKDPCGPMYYNGIYHEFYQYNPDGSFNPNTSYNIVWGHSVSTDLVNWITLEPAIEPDTPNDIKGCWSGSATIVSGDQPVIIYTGVIDIEKHQVQNIALPKNRSDPYLREWTKAGNNPVIQSGVPGLNSGQFRDPTTGWIGPDGLWRIAVGAQLNGYGAALLYKSEDFLNWTRVDHPLYSSNASIMLECLDFFAVLPGSNNGLDMSSAIPNGAKHVLKMGLNFGEDVYVIGVYDLKRDVFVPDTDDSRLWPRIDYGNFYASKTFFDSKHGRRIIWAWTTETDSSSDDVAKGW…
	TaCWI36	MGMASAAAPLIVSLLYCAALAVHASHVVYPELQSLEATEVDKELRTGYHFQPPKHWINGPMYYKGLYHLFYQYNPKGAVWGNIIWAHSVSTDLIDWVALEPGIYPSKPFDINGCWSGSATILPNGVPVIMYTGIDPNDRQVQNVAYPANLSDPFLRKWVKPDYNPIINPDRGINASAFRDPTTAWYGPDGHWRLVVGSKENMRGIAVLYRSRDFRRWIKAHHSLHAGLTGMWECPDFYPVAVPGGRRHHQNGVDTAELHDSTVAAEVKYVLKVSLDVTRYEYYTIGWYDHAKDRYTPDLDFPDNDYGLRYDYGDFYASKSFFDPVKKRRVLWGWANESDTVPDDRNKGWAGIQAIPRKIFLSRSGRQLIQWPVEEIKSLRAKHVNVSNKAVKSGEFFKV…
	TaCWI37	MAIQPRTWVVFLLLVLLSSSWPIAEASHRVFPDLQSLEAEGGRAVDVDDSLRTGYHFQPPMHWINDPNGVMYYKGVYHLFYQYNPKGAVWGNIVWAHAVSTDLLNWLMLQPAIYPTAPFDVNGCWSGSATVLPDGTPAIMYTGIDADGRQVQNVAYPKDLSDPYLREWVKPDYNPVIAPGAGVNATAFRDPTTAWRGPDGLWRLVIGTKDNHRGLAVLYRSRDFRRWVPVRRPLHHGDTGMWECPDFYPVSSHGVLGDVKHVLKVSLDLTRFEYYTFGAYDHATETYVPDAVLADGSNGLRYDYGNFYASKTFLDPAKQRRILWGWANESDSTADDVRKGWAGVQAIPRKIWLAANGKQLMQWPVAEVESLRGNHVNITDRLVKGGDYFEVLGLTTPAQ…
	TaCWI38	MGAPKWVVAPLALLLLLQLAGASHDVRRSLEAEAASPSVPASILSPLLRTGYHFQPPMNWINDPNGPLYYKGWYHLFYQYNPKGAVWGNIIWAHSVSRDLINWIALDPAIKPSIPTDQFGVWSGSATILPNGTVAMLYTGIDRPGTNYQIQNIAFPKDPSDPLLREWVKPGYNPIAIPEAGMNATQFRDPTTAWHAGDGLWRMLVGGLKPGTLRGMAILYRSRDFKHWVRAKHPLHSALTGMWECPDFFPVREPGHPDGLDTSEFGPHYKYVLKNSLDLTRYDYYTVGTYNNRTERYVPDNPTGDVYQRLQYDYGNFYASKTFYDPAKNRRVLLGWANESDSVAHDNAKGWAGIHAIPRKIWLDPSGKQLLQWPVEELDQLRGKAVSVGDKVVMPGQHF…
	TaCWI39	MAIQPITWVVFLLLALSSSWPIAEASHRVFADLQSLEAEGGRAVDVDDSLRTGYHFQPPMHWINDPNGVMYYKGVYHLFYQYNPKGAVWGNIVWAHAVSTDLVNWVMLPPAIYPTAPFDVNGCWSGSATVLPDGTPAIMYTGIDADGRQVQNVAYPKDLSDPYLREWVKPDYNPVIAPSPGINATAFRDPTTAWRGTDGLWRLVIGTKDNQRGLAVLYRSRDFRRWVPVRRPLHHGDTGMWECPDFYPVTSHGVLGDVKHVLKVSLDLTRFEYYTFGAYDHATETYVPDAALADGDDGLRYDYGNFYASKTFLDPAKQRRVLWGWANESDSTADDVRKGWAGVQAIPRKIWLAANGKQLMQWPVAEVESLRGNHVNITDRLVKGGDYFEVLGLTTPAQA…
	TaCWI4	MPQEKSLFISEFVAFCLTLQTLNFQAFQRSNSPSATASHYKYDPPWPLLLHRHRSFSTCSSSHRRPLCPSVRAMVVLGGRVAWACSVLLLLQLAGASHVVYETHLLEAEAAAADVPPSILDPELSTGYHFRPIKNWINDPNAPMFYKGWYHFFYQYNPKGAVWGNIVWAHSVSRDLINWVALETAIQPSIKSDKYGCWSGSATILRDGTPAIMYTGIDRGDINYEVQNIAFPKNKSDPLLREWVKPKSNPIIVPEGGINATQFRDPTTAWYADGHWRLLIGALSGASRGVAYVYRSRDFMRWTRVRKPLHSAPTGMWECPDLYPVTVDGRQNGLDTSVTSSPKVKHVLKNSLDLRRYDYYTVGTYDRKTERYVPDNPAGDEHHLRYDYGNFYASKTFYD…
	TaCWI40	MGAPKWVVAPLALLLLLQLAGASHDVRRSLEAEAATPSVPASILSPLLRTGYHFQPPMNWINDPNGPLYYKGWYHLFYQYNPKGAVWGNIIWAHSVSRDLINWMALDPAIKPSIPTDQYGVWSGSATILPNGTVAMLYTGIDRPGTNYQIQNIAFPKDPSDPLLREWVKPGYNPIAVPEAGINATQFRDPTTAWHAGDGLWRMLVGGLKPGTLRGMAILYRSRDFKHWVRAKHPLHSALTGMWECPDFFPVREPGKTDGLDTSEFGPRYKYVLKNSLDLTRYDYYTVGTYNNRTERYVPDNPTGDVYQRLQYDYGNFYASKTFYDPAKNRRVLLGWANESDSVAHDNAKGWAGIHAIPRKIWLDPSGKQLLQWPVEELDQLRGKAVSVGDKLVKPGQHF…
	TaCWI41	MGTPKWVVAPLALLLLLQLAGASHEVRRSLEAEAASPSVPASILSPLLRTGYHFQPPMNWINDPNGPLYYKGWYHLFYQYNPKGAVWGNIIWAHSVSRDLINWIALDPAIKPSIPTDQFGVWSGSATILPNGTVAMLYTGIDRPGTNYQIQNIAFPKDPSDPLLREWVKPGYNPIAVPEAGMNATQFRDPTTAWHAGDGLWRMLVGGLKPGTLRGMAILYRSRDFKHWVRAKHPLHSALTGMWECPDFFPVREPGKTNGLDTSEFGPHYKYVLKNSLDLTRYDYYTVGTYNNRTERYVPDNPTGDVYQRLQYDYGNFYASKTFYDPAKNRRVLLGWANESDSVVHDNAKGWAGIHAIPRKIWLDPSGKQLLQWPVEELDQLRGKAVSVGDKVVKPGQHF…
	TaCWI42	MASAAAPLIVSLLCCTALAVHASHVVYPELQSLEATEVDKELRTGYHFQPPKHWINDPNGPMYYKGLYHLFYQYNPKGAVWGNIIWAHSVSTDLVDWVALEPGIYPSKPFDINGCWSGSATILPNGVPVIMYTGIDPKERQVQNVAYPANLSDPFLRKWVKPDYNPIINPDHGINASAFRDPTTAWYGPDGHWRLVVGSKENMRGIAVLYRSRDFRRWIKAHHSLHAGLTGMWECPDFYPVAVAGGRRHHRSGVDTRELHDSTVAAEVKYVLKVSLDVTRYEYYTIGWYDHAKDRYTPDLDFPDNDYGLRYDYGDFYASKSFYDPVKKRRVLWGWANESDTVPDDRNKGWAGIQAIPRKIFLSRSGRQLIQWPVEEIKSLRAKHVNVSNKAVKGGEYFK…
	TaCWI43	MGMTVHLQGWLAGLACMFSTSIVFQILVRPCRNGEGVFFCPQFPKVPSIVSKRYRTDYHFQPPKNWINGSMYYNGVYHEFYQYNPNGSYNPNISYNIVWGHSVSTDLINWINLEPAIEPDTPSDISGCWTGSATILSGDQPVIIYTGLVDIQKHQVQNIALPKNRSDPYLREWTKAHNNPVIQPVVPGLNSSQFRDPTTGWIGPDGLWRIAVGAELNSYSAALLYKSEDFLNWTRVEHPLYSSNSSNMWECLDFFAVLPGSGGGLDLSSAIPNGAKHVLKVSMNCTDDVYMIGVYDLKRDAFVPDTVLNDSRLWPRIDYGNFYASKSFFDSKHGRRIIWAWSSETDSSSDDVAKGWAGIHSIPRTIWLDSHGKQLLQWPVEEIESLRTNEINHQALELK…
	TaCWI44	MAMAVQGEGFSPPGSTFFSCKLPSVFDTGLYIGSSALLLPPAGCCSCLMSVFTAWLGGLACIFSTTLLFQILVRPCSNGGGLFFCSQSPNAPSILSSKDRTAYHFQPPKNWINDPCGPMYYNGIYHEFYQYNPDGSFNPNTSLNIVWGHSVSTDLVNWITLEPALEPDTPNDIKGCWSGSATIVSGDQPVIIYTGVIDIEKHQVQNIALPKNRSDPYLREWTKASNNPVIQSGVPGLNSGQFRDPTTGWIGPDGLWRIAVGAQLNGYGAALLYKSEDFLNWTRVDHPLYSSNASIMFECLDFFAVLPGSNNGLDMSSAIPNGAKHVLKMGMNFGEDVYVIGVYDLKRDVFVPDTDDSRLWPRIDYGNFYASKTFFDSKHGRRIIWAWTTETDSSSDDVA…
	TaCWI45	MMMLMCALLTVLARLACVFSTAILLQSLAWPCSNGERGFSFSYPQSPKVPSIVSERYRTAYHFQPPRNWMNDPCGPMYYNGVYHEFYQYNPDGAFDPNDSLMNMVWGHSVSTDLINWIGLEPAIEPDTPSDICGCWTGSATILFGEQPVIIYTGLIDRKANQVQNIALPKNRSDPYLREWAKVGNNPVIQHVIPGLNSSHFRDPTTGWIGPDGLWRIAVGAEVNGIGTALLYKSKDFMNWTRIARPLYSNNALNMWECLDFFAVLPGSNNGLDMSSQIPSGAKHVLKVSINSCDMYIVGVYDLKRDEFVPDTVQDDNRLWTRIDYGTFYASKSFFDSKHGRRVIWAWSNETDSYSDDIAKGWAGIHSIPRTIWLDGDGKQLIQWPVEEIESLRINEINH…
	TaCWI46	MDWRPMEICDNNKDPSGPMYYNGIYHEFYQYNPDGSNSPSLSYNIVCGHSVSTDLVNWIGLEPVLVPDTPSDICGCWTGSATILPGNRPAIIYTGLINMEKHQVQNIALPKNQSDPYLREWTKAGNNPVIQPVMPGLNSSQFRDPTTGWIGPDGLWRIAVGADLNGSSTALLYKSEDFLNWTRVEHPLYSSKSFDMWECLDFFAVLSGSNGGLDMSSAIPNGAKHVLKMGMDYSDKYMIGVYDLKRDVFVPDTVIDDYRLWLRIDYGNFYASKSFFDSKHGRRIIWAWSNETDTSSDDVAKGWAGIHSIPRTIWLDSDGKQLLQWPVEEIESLRRNEINHQGLELNKGDLFEIKGIDTLQADVEIDFELTSIDDAEPFDPSWLLDAPKQCREADASVHG…
	TaCWI47	MAMAMEGLARLACIFSTTILLQSLAWPCSNGERGFSYPQSPKVPSIVSERYRTAYHFQPPRNWMNDPCGPMYYNGVYHEFYQYNPDGAFDPNDSLMNMVWGHSVSTDLINWIGLEPAIKPDIPSDICGCWTGSATILFGVQPVIIYTGLIDRKANQVQNIALPKNRSDPYLREWAKVGSNPVIQHVIPGLNSSHFRDPTTGWIGPDGLWRIAVGAEVNGIGTALLYKSEDFMSWTRIERPLYSNNALNMWECLDFFAVVPGSNNGLDMSSEIPSGAKHVLKVSINSCDMYIVGVYDLKRDEFVPDTVQDDNRLWTRIDYGTFYASKSFFDSKHGRRVIWAWSNETDSYSDDIAKGWAGIHSIPRTIWLDGDGKQLIQWPVEEIESLRINEINHQGLELK…
	TaCWI48	MLLLSTCSCFMSVFTASWLGGLACIFSTSLLFQILVRPCSNGGGLFFCPQSPNAPSILSSKDRTAYHFQPPKNWINDPCGPMYYNGIYHEFYQYNPDGSFNPNTSYNIVWGHSVSTDLVNWITLEPAIEPDTPNDIKGCWSGSATIVSGDQPVIIYTGVIDIEKHQVQNIALPKNRSDPYLREWTKAGNNPVIQSGVPGLNSGQFRDPTTGWIGPDGLWRIAVGAQLNGYGAALLYKSEDFLNWTRVDHPLYSSNASIMFECLDFFAVLPGSNNGLDMSSAIPNGAKHVLKMGMNFGEDVYVIGVYDLKRDAFVPDTDDSRLWPRIDYGNFYASKTFFDSKHGRRIIWAWTTETDSSSDDIAKGWAGIYSFPRTIWLDNDGKRLLQWPVEEIESLRINE…
	TaCWI49	MGMAAAPLIVSLLYCTVLAVHASHVVYPELQSLEATEVDKELRTGYHFQPPKHWINDPNGPMYYKGLYHLFYQYNPKGAVWGNIIWAHSVSTDLIDWVALEPGIYPSKPFDINGCWSGSATILPNGVPVIMYTGIDPKERQVQNVAYPANLSDPFLRKWVKPDYNPIINPDHGINASAFRDPTTAWYGPDGHWRLVVGSKENMRGIAVLYRSRDFRRWIKAHHSLHAGLTGMWECPDFYPVAVAGGRRHHQSGVDTAELHDSTVAAEVKYVLKVSLDVTRYEYYTIGWYDHAKDRYTPDLDFPDNDYGLRYDYGDFYASKSFFDPVKKRRVLWGWANESDTVPDDRNKGWAGIQAIPRKIFLSRSGRQLIQWPVEEIKSLRAKHVNVSNKAVKGGDYFK…
	TaCWI5	MNGLEHPRNGRTAYHFQPAKFWQNDPNGPLYHNGMYHFFYQYNPHGATWGDGTLSWGHSVSGDLVNWADVGNALDPTSPFDANGCWSGSATVLPGGRPAILYTGIDANRVQVQNVAFAKNPADPLLREWEKPDCNPVMPMPADVTGNNFRDPTEAWLGRDGLWRVGVVAEVGGVGSLLVYRSADFLRWERNAAPLHASSRDVPVLECPDLFPMAPPGAAEGLDVSASGAGVLHVLKLTDFAKEDHYMVGRYDDVEDTFVSAEPERGDDPGNWRRLDHGHLYASKSFYDARKKRRVLWAWVDENDGGGVARGWAGIQAFPRAIWLDADGKRLVQWPIEEIETLRRKRVGLQWATEVEAGGRKEVAGIVSSQADVQAVFEIPNLEEAETLDPKWLQDPKGL…
	TaCWI50	MLMTVHLQGWLAGLACMFSTGIVFQILVRPCSNGEGVFFCPQSPKACSIVGKRYRTDYHFQPPKNWINDPCGSMYYNGVYHEFYQYNPNGSYNPNISYNIVWGHSVSMDLINWINLEPAIEPDTPSDISGCWTGSATILSGDQPIIIYTGLLDIQKHQVQNIALPKNRSDPYLREWTKAHNNPVIQPVVPGLNSSQFRDPTTGWIGPDGLWRIAVGAELNGYSAALLYKSEDFLNWTRVEHPLYSSNSSNMWECLDFFAVLPGSGGGLDLSSAIPNGAKHVLKVSMNCTDDMYMIGVYDLKRDAFVPDTVLDDSRLWPRIDYGNFYASKSFFDSKHGRRIIWAWSSETDSSSDDVAKGWAGIHSIPRTIWLDSHGKQLLQWPVEEIESLRTNEINHQAL…
	TaCWI51	MAQAWAFLLPVLVFGSYVTSLFFPSYISGPLCGGDGGGRSLFLCAQAPKDQDPSPAVSTMYKTAFHFQPAKNWMNDPSGPMYFNGFYHEFYQYNLNGPIFGDIVWGHSVSTDLVNWIGLEPALVRDTPSDIDGCWTGSVTILPGGKPVIIYTGGDKDQHQAQNIAFPKNRSDPYLREWIKAANNPVLRPDEPGMNSIEFRDPTTGWIGPDGLWRMAVGGELNGYSAALLYKSEDFLNWTKVDHPLYSHNGSNMWECPDFFAVLPGNNAGLDLSAAIPQGAKHALKMSVDSVDKYMIGVYDLQRDAFVPDNVVDDRRLWLRIDYGTFYASKSFFDSNKNRRIIWGWSRETDSPSDDLEKGWAGLHTIPRTIWLADNGKQLLQWPVEEIESLRTNEISHQG…
	TaCWI52	MALPWAFVLLPALFFLSSSVSNLFFSNSSSNGSGGRCSLCPQSPEVSFCPLSPEVPYIVSTRYRTAYHFQPPMNWINDPCGLMYYKGIYHNFYQYNPHCALWCWGDIAWGHSVSTDLVNWIQLEPVIEPDNPSDIDGCWTGSATILSGGQPVILYTGVSIDNCQVQNLLLPRNLSDPYLREWTKAGNNPVIQPVVPGLNRSCFRDPTTGWIGPDGLWRIAVGAQLYSYTAALLYKSEDFLSWTRVDHPLYSHNLSNMWECPDFFAVLPGYNSGLDMSVAIPRGAKHALKMSVGYFDKYLIGVYDLKRDAFVPDTIVDDCRLWLRIDYGNFYASKSFFDSKKGRRIIWGWSQEADCRSDDVAKGWAGIHTIPRTIWLDGNGKQLLQWPVDEIESLRTNEI…
	TaCWI53	MFHHRHGCGWPFLLLLLLLLLGFPFDESSLLRGEAAAAGSHRVVLYPESATVSSIVSSKYRTAFHFQPPKNWINDPNGPLYYKGLYHLFYQYNPGSVVPGNKTWAHSVSTDLVNWLRLETALDRTEPYDAKGCWSGSVTVLADGRPAILYTGADDVKNQAQCIAFPSNSSDPYLREWTKPSSNPVIRPDGPGLNPRQFRDPTTGWTGPDGQWRIAVGAELDGYSAALLYKSEDFVSWSRVDHPLYSSNSSTMWECPDFFAALPGNTSGLDLSAAIPNGAKHVLKMSLDSCDKYMVGVYDLEADKFVPDNFVDDRRLWLRIDYGNYFASKSFFDAKKGRRIIWGWANESDSSSDDAAKGWAGIQAIPRTIWLDSDGNQLLQWPVEEIESLRRNEISHQGI…
	TaCWI54	MAQAWAFLLPVLVLGSYVTSLFLPTYITGPLCGGDGGGRSLFLCAQAPKDQDPSPASTMYKTAFHFQPAKNWMNDPSGMNISGPMYFNGIYHEFYQYNLNGPIFGDIVWGHSVSTDLVNWIGLEPALVRDTPSDIDGCWTGSVTILPGGKPIIIYTGGDIDQNQAQNIAFPKNRSDPYLREWIKADNNPVLRPDEPGMNSIEFRDPTTGWIGPDGLWRMAVGGELNGYSAALLYKSEDFLNWTKVDHPLYSHNGSNMWECPDFFAVLPGNNAGLDLSAAIPQGAKHALKMSVDSVDKYMIGVYDLHRDAFVPDNVVDDRRLWLRIDYGTFYASKSFFDSNKNRRIIWGWSRETDSPSDDLAKGWAGLHTIPRTIWLAGDGKQLLQWPVEEIESLRTNEI…
	TaCWI55	MDWRYLEIYDDTEDPCGLMYYKGIYHNFYQYNPHCALWCWGDITWGHSVSTDLVNWIQLEPVIEPDNPSDIDGCWTGSATILSGGQPVILYTGGRRDKRQVQNLVLPKNPSDPYLREWTKIGNNPVIQPVVPGLNRSQFRDPTTGWIGPDGLWRIAVGAELKGYTAALLYKSEDFLSWTIVDHPLYSQNYSCNMRKCNMWECLDFFAVLPGNNSGLDMSAAILRGTKHALKMSVDYFDKYLIGVYDLKRDAFLPDTIVDDCRLWLRIDYGHFYASKSFFDSKKGRRIIWGWSQEADCRSDDVAKGWAGIHTIPRTIWLDSNGKQLLQWPVDEIESLRTNEINHQGLELNKGDMFEINGVDTFQADVEIYFELTSINAAEPFNSSWLFDPEEHCCEAGAS…
	TaCWI56	MAQAWAFLLPVLVLGSYVTSLFFPSYISNPLCGGDGGRSLFLCAQAPKDQDPSPAVSTMYKTAFHFQPAKNWMNDPSGPMYFNGIYHEFYQYNLNGPIFGDIVWGHSVSTDLVNWIGLEPALVRDTPSDIDGCWTGSVTILPGGKPIIIYTGGDIDQHQAQNIAFPKNRSDPYLREWIKAPNNPVLRPDEPGMNSIEFRDPTTGWIGPDGLWRMAVGGELNGYSAALLYKSEDFLNWTKVDHPLYSHNGSNMWECPDFFAVLPGNNAGLDLSAAIPQGAKHALKMSVDSVDKYMIGVYDLQRDAFVPDNVVDDRRLWLRIDYGTFYASKSFFDSNKNRRIIWGWSRETDSPSDDLEKGWAGLHTIPRTIWLAGDGKQLLQWPVEEIESLRTNEISHQGI…
	TaCWI57	MALPWAFVLLPALFFLSSSVTNLFFSNSSSNGSGGRCSLCPQSPEVSFCPLSPEVSPCSQSPEVPYIVSTTYRTAYHFQPPRNWINDPCGLMYYKGIYHNFYQYNPHCALWCWGDIAWGHSVSTDLVNWIQLEPVIEPDNPSDIDGCWTGSATILSGGQPVILYTGVSRDNCQVQNLLFPKNPSDPYLREWTKAGNNPVIQPVVPGLNRSCFRDPTTGWIGPDGLWRIAVGAQLYSYNAALLYKSEDFLSWTRVDHPLYSHNLSNMWECPDFFAVLPGNNSGLDMSVSIPRGAKHALKMSVGYFDKYLIGVYDLKRDAFVPDTIVDDCRLWLRIDYGDFYASKSFFDSKKGRRIIWGWSQEADCRSDDVAKGWAGIHTIPRTIWLDSDGKQLLQWPVDE…
	TaCWI58	MDWRYLEIYDDTKDPCGLMYYKGIYHNFYQYNSHCALWCWGDITWGHSVSTDLVNWIQLEPVIEPDNPSDIDGCWTGSATILSGGQPVILYTGGSRDKCQVPNLVLPKNPSDPYLREWTKTGNNPVIQPCLDFFAVLPGNNSGLDMSVAIPRGAKHALKMSMGYFDKYLIGVYDLKRDAFVPDTIVDDCRLWLKIDYGNFYASKSFFDSKKGRRIIWGWSKEADCRSDDVATGWAGIHTIPRTIWLDSDGKQLLQWPVDEIESLRTNEINHQGLEFNKGDLFEINGVDNFQADVEIDFELTSIDDADPFDPSWLLDAEKHCCEAGASVHGGIGPFGLVILASNNMEEHTTVHFRVYKSLQKSSMRPGLCTPAYGRFFEFDLEKERKISLRTLIDRSAVE…
	TaCWI59	MFHHRHGCGWPFLLLLLLLLFPFDESSLLRGQAAAADSHRVVLYPQSTRVSSIVSSKYRTAFHFQPPKNWINDPNGPLYYKGLYHLFYQYNPGSVVPGNKTWAHSVSADLVNWLRLESALDRTEPYDAKGCWSGSVTVLADGRPAILYTGADDVKNQAQCIAFPSNSSDPYLREWTKPSSNPVIRPDGPGLTPNQFRDPTTGWTGPDGQWRIAVGAELDGYSAALLYKSEDFVSWSRVDHLLYSSNSSTMWECPDFFAALPGNTSGLDLSAAIPNRAKHVLKMSLDSCDKYMVGVYDLEADKFVPDNVVDDRRLWLRIDYGNYYASKSFFDAKKGRRIIWGWANESDSSSDDAAKGWAGIQALPRTIWLDSDGSQLLQWPVEEVESLRRNETNHQGIEL…
	TaCWI6	MAMAGLPLAACVAFFHLCLLLSPSSSLRLLPVAPDAAGESTGRNGSRTAYHFQPAKNWMNDPNGPMYHNGLYHFFYQYNPDGVTWGNGNLSWGHSVSVDLVNWFALDAALQPSRSFDANGCWSGSATILPDGSPVMLYTGIDARGDQVQNVAYPKNASDPLLVDWVKPEYNPVIPVPADIKRDDFRDPSTAWLGADGVWRIAVAARVHDVGGATLIYRSKDFLRWERNADPLYLAHAAGMVECPDLFPVSEPGVEVGLPASGAGARHVLKMSVMDTVQDYYVVGRYDDAADTFVPEDDEDCRSWRRLDYGHVYASKSFFDPSKNRRVLWGWANESDSVSDDLVRGWSGVQTVPRKIWLDEDGKQLRQWPVEEIETLRSKRVNLLIPEVNAGGVNEIIGV…
	TaCWI60	MDAGPMYYKGLYHLFYQYNPRGAVWGNIIWAHSVSTDLIHWVALQPAIYPTRPFDVNGCWSGSATLLPNDVPIIMYTGIDPDKNQVQNVAYPANLSDPFLREWVKPEYNPIITPDHGINVSAFRDPTTAWYGPDGHWRLVVGTKENMRGIAALYRSRDFKKWVKARHSLHAGLTGMWECPDFFPVAVVGGSRHHQRGVDTAELHDRALAEDVKYVLKVSLELTRYDYYTVGTYNHDKERYTPDPAFPDNDYGLRYDYGDFYASKSFFDPAKKRRVLWGWANESDTVTDDRHKGWAGIQAIPRKIFLSRSGRQLIQWPVEEVKSLRSKHINVSNKAVKGGEYFEVTGFKSVQSDVEAAFSIRNLDKAEKFDPSWRTDAQGLCKKFNSHVKGGVGPFGLWL…
	TaCWI61	MDAGPMYYKGLYHLFYQYNPRGAVWGNIIWAHSVSTDLIHWVALQPAIYPTRPFDVNGCWSGSATLLPNDVPIIMYTGIDPDKNQVQNVAYPANLSDPFLREWVKPEYNPIITPDHGINVSAFRDPTTAWYGPDGHWRLVVGTKENMRGIAALYRSRDFKKWVKARHSLHAGLTGMWECPDFFPVAVVGGSRHHQRGVDTAELHDRALAEDVKYVLKVSLELTRYDYYTVGTYNHDKERYTPDPAFPDNDYGLRYDYGDFYASKSFFDPAKKRRVLWGWANESDTVTDDRHKGWAGIQAIPRKIFLSRSGRQLIQWPVEEVKSLRSKHINVSNKAVKGGEYFEVTGFKSVQSDVEAAFSIRNLDKAEKFDPSWRTDAQGLCKKFNSHVKGGVGPFGLWL…
	TaCWI7	MAVLSLAACVASFHLLLLFSSSSSLRVAPEAAESSGSARHGRTAYHFQPAKNWQNDPNGPMYHNGVYHLFYQYNPHGATWGVGNLSWGHSVSGDLVNWAALDAALEPTSPFDANGCWSGSATILPGGVPAILYTGIRADGEQVQNVAFPKNASDPLLREWVKPSYNPVIPLPADVPADFFRDPSTAWLGRDGLWRLAVSAKVGNAVGSTLIYRSKDFRLWERNAAPLQESRAAGMVECPDLFPVAEPGAEEGLDHAPRTGTGVKHVLKLSATDTTFQDYYAVGRYNDTTDTFVPEDDGDDCQSWRRLDYGHIYASKSFFDARKNRRVLWSWANETDSQADDVAKGWSGVQIFPRKVWLDNDGKQLRQWPIEEIETLRSRKAGLLGTVVNSGGVNEIVGI…
	TaCWI8	MNGAQNLNHGRTAYHFQPAKCWQNDPNGPMYHNGMYHFFYQYNPRGPTWGDGKLSWGHSVSGDLVNWADVGNALDPTSPFDVNGCWSGSATVLPGGRPAILYTGMDDANKAQVQNVAFAKNPSDPLLREWEKPSCNPVIPMPEDVTGNNFRDPTEAWRGRDGLWRVAVAAEVAGVGSLLVYRSADFLHWERNAGAPLHAASSRDGDGPAVLECPDLFPMAAPGAMEGLDVSASRAGVLHVLKLSDFAKEDHYMVGRYDDEKDTFTPAEPECGGDCANWRRLDHGHLYASKSFYDARKKRRVLWAWVDETDGGGEGRGWAGIQAFPRAMWLDTDGKRLVQWPVEEIETLRRKRVSLQWATEVEAGGRKEIAGIVSSQADVQAVFEIPNLEEAETLDPKWL…
	TaCWI9	RGTRTTNPPSSSPPWVAMARARLPLAACVVAFHLCLLLCPTSSLRRLPEAESVAARHGGSSRTAYHFQPAKPWQNESVAVRHGGSSRTTGYHFQPAKNWQNDPNGPMYHNGVYHLFYQYNPLGATWGKGNLSWGHSVSQDLVNWAALETAIDPTAPFDANGCWSGSATILPGGVPAMLYTGGDADRVQVQNIAFAKNPADPLLREWVKPAYNPVIPHPADVLFNQFRDPSTAWVGSDGMWRILVAAQVGSNNTGIASTLVYRSKDFRHWERNASPLYTSRAAGMVECPDLFPVAEPGMDEGRLDYAAGTASGAMRHVLKLSVMNTTEDYYAVGQYDNVADTFTPEVDGERIIEDCRTWRRFDYGHVYASKSFFDARKNRRVLWAWVNESDSEDDDIARG…
	TaVI1	MIPAVPAIVDGGFHAAQSAKAPLLPETNLKGGRPPARQKRPSTVLPAIAWTVLLLALAGLVVYRQRHGDGQAAAPGDQVAAAGRAVEVAASRGVVQGVSEKSTAPALLGGGAYDWTNAMLAWQRTAFHFQPQKNWMNDPNGPLYYKGWYHLFYQWNPDGAVWGNITWGHAVSRDLVHWLHLPLAMVPDHWYDINGVWTGSATQLPDGRIVMLYTGSTEDGVQVQLLAEPADPSDPLLRRWAKSEANPVVVPPPGVGLTDFRDPTTAWLNPADKAWRITIGSKNQEHAGLALVYRTEDFVHYDLLPTLLHVVQGTGMWECVDFYPVSADPAAGVGLDTSAAPGPGVKHVLKTSLDDDRNDYYGIGTYDPATDRWAPDDAAIDVGIGLRYDYGKFYASKTF…
	TaVI10	MAPRDRRTTRSKDFLLSSGTAAVAVKSPGAVPDTPPVPFAYGGLLYQQSGGRRRWRECTVVLGAVAMVALFVTHALLPRASVLSEETRGEARAEQNIMVTAGADADGFPWSNEMLQWQRTGFHFQPEKNYMNDPNAPMYYRGRYHFFYQYNPTGVVWGNITWGHAVSRDLIHWRHLPLAMVPDQWYDIHGVLTGSATILPNGTVIVLYTGKTDTSAQVQCLALPADPDDPLLVNWTKHPANPVILPPPGIGLQDFRDPTTAWFDESDLTWRTLIGSKDDNGHAGIALMYKTKDFIRYELIPGVLHRVEGTGMWECVDFYPVGGSNNSSEEALYVLKASMDDERHDYYALGRYDAATNTWTPLDPELDVGIGLRYDWGKFFAATSFYDPVKRRRVMWAYV…
	TaVI11	MESSRGILIPGTPPLPHAYEPLPSSLADANGQEVRRTSGGVRWRAWAAVLAVVALVVAAAAFGASRVDPDAVASSVPATADHGVLEKTSEAYSASGGFPWSNAMLQWQRTGFHFQPEKNYMNDPNGPVYYRGWYHFFYQHNPGGTGWGNISWGHAVSRDMVHWRHLPLAMVPDHWYDIEGVLTGSITVLPDGRVILLYTGNTETFAQVTCLAEAADPSDSLLREWVKHPANPVVFPPPGIGMKDYRDPTTAWFDNSDNTWRIIIGSKNDTDHSGIVFTYKTKDFVSYEMIPGYLYRGPAGTGMYECIDMFAVGGGRKASDMYNSTAEDVLYVLKESSDDDRRDYYALGRFDAAANTWTPIDPERELGVALRYDYGRYDASKSFYDPVKQRRIVWGYVVE…
	TaVI12	MDSSRVILIPGTPPLPYAAYEQLPSSSADAKQGQEEQRAGGGLRWRACAAVLAASAVVALVVAAAVFGAGGAGRDAVAASVPATSATGFPRSRGKEHGVSEKTSGAYSANGGFPWSNAMLQWQRTGYHFQPDKYYQNDPNGPVYYGGWYHFFYQYNPSGSVWEPQIVWGHAVSKDLIHWRHLPPALVPDQWYDIKGVLTGSITVLPDGKVVLLYTGNTETFAQVTCLAEPADPSDPLLREWVKHPANPVVFPPPGIGMKDFRDPTTAWFDESDGTWRTIIGSKNDSDHSGIVFSYKTKDFVSYELMPGYMYRGPKGTGEYECIDLYAVGGGRKASDMYNSTAEDVLYVLKESSDDDRHDWYSLGRFDAAANKWTPIDTELELGVGLRYDWGKYYASKSF…
	TaVI13	METRDRGSMPALVPCFYVQLPLDDDEAQAGRARPGRTGPVCAAMLLTLAAVLLAVAALAGVKLASELPASGIVMSGHPTEVDAAPMSTSSRGPESGVSEKTSGAGAHGGMLGADAGGNAFPWSNAMLQWQRTGFHFQPEKNWMNDPNGPVYYKGWYHLFYQYNPDGAIWGNKIAWGHAASRDLLHWRHLPVAMSPDQWYDMSGVWSGSATVLPDGRIVMLYTGSTNASVQVQCLAFPTDPSDPLLINWTKYENNPVMYPPPGIGEKDFRDPTTAWFDGSDDTWRLVIGSKDDRHAGMVMTYKTKDFIDYELVPGLLHRVPGTGMWECIDLYPVGGARGIDMTDAVEAGSTNGGDDVLHVMKESSDDDRHDYYALGRYDAAKNIWTPLDSDADVGVGLRY…
	TaVI14	MDTGDSGSVPCSYAQLPDDAEAGRTRPGRTGPLCAAVLLTSAAVLLAVAALAGVRLAGQLPAAGVIMSGHPTTVDMAPMSTSSRGPESGVSEKTSGAATVDVHGSMLAADAGGNAFPWSNAMLQWQRTGFHFQPEKNWMNDPNGPVYYKGWYHLFYQYNPDGAIWGNKIAWGHAASRDLLRWRHLPVAMSPDQWYDINGVWSGSATVLPDGRIVILYTGSTNASVQVQCLAFPTDPSDPLLINWTKYENNPVMYPPPGVGEKDFRDPTTAWFDGSDDTWRLIIGSKDDRHAGMVMTYKTKDFMEYELVHGLLHQVPGTGMWECIDLYPVGGVRGIDMTDAVAASSTNGGDDVLHVMKESSDDDRHDYYALGRYDGAKNTWTPLDVDADLGIGLRYDWGK…
	TaVI15	MEARDGGSAPLPCSYAPLPEDAEAATTVGRAHRTAGPLCAALLLATAVVLLVVAALAGVRVNGQLPAGGIVVMSDHQTTVDAAPMSTSSRGPDSGVSEKTSGAGAHGGMLGADAGGNAFPWSNAMLQWQRTGFHFQPEKNWMNDPNGPVYYKGWYHLFYQYNPDSAIWGNKIAWGHAASRDLVRWRHLPVAMSPDQWYDINGVWSGSATVLPDGRIVMLYTGSTNASVQVQCLAFPTDPSDPLLINWTKYENNPVMYPPPGVGEKDFRDPTTAWFDGSDDTWRLVIGSKDDRHAGMVMTYKTNDFINYELVPGLLHRVPGTGMWECIDLYPVGGKRGIDMTEVVAAASTNGGDDVLHVMKESSDDDRHDYYALGRYDAAKNTWTPLDADADVGIGLRYD…
	TaVI16	MEARDGGSAPLPCSYAPLPEDAEAAATVGRTRRTAGPLCAALLLATAAVLLVVAALAGVRFAGQPPAGGIVVMSGHETTADAAPMSASSRGPESGVSEKTSGAAAHGGMLRADAGGNAFPWSNAMLQWQRTGFHFQPERNWMNDPNGPVYYKGWYHLFYQYNPDGAIWGNKIAWGHAASRDLLRWRHLPVAMSPDQWYDINGVWSGSATVLPDGRIVMLYTGSTNASVQVQCMAFPTDPSDPLLINWTKYENNPVMYPPPGVGEKDFRDPTTAWFDSSDDTWRLVIGSKDDRHAGMVMTYKTKDFIDYELVPGLLHRVPGTGMWECIDLYPVGGKRGIDMTEAVATASKNGGGDVLHVMKESSDDDRHDYYALGRYDAANNTWTPLDTDADVGIGLRYD…
	TaVI17	MSMETRDRGSMPALVPCSYAQLPLDDGEAQAGRARPGRTGPVCAAMLLTLAAVLLAVAALAGVRLASELPASGIVMSGHRTEVDAVPTSTSSRGPESGVSEKTSGAGAHGGMLGVDAGGNEFPWSNAMLQWQRTGFHFQPEKNWMNDPNGPVYYKGWYHLFYQYNPDGAIWGNKIAWGHAASRDLLRWRHLPVAMSPNQWYDINGVWSGSATVLPDGRIVMLYTGSTNASVQVQCLAFPTDPSDPLLTNWTKYENNPVMYPPPGVGEKDFRDPTTAWFDGSNDTWRLVIGSKDDRHAGMVMTYKTKDFIDYELVPGLLHRVPGTGMWECIDLYPVGGASGIDMTDAVAVASTNGGDDVLHVMKESSDDDRHDYYALGRYDAAKNMWTPLDTDADVGVGL…
	TaVI18	METGDHGSVPCSYAQLLDDAEADRTRPGRTGPLCAAILLTSAAVLLAVAALAGVRLAGQLSAAGVIMSGHPSTVDAAPMSASSRGPESAVSEKTSGTATHGGMLGAEAGGNAFPWSNAMLQWQRTGFHFQPEKNWMNDPNGPVYYKGWYHLFYQYNPDGAIWGNKIAWGHAASRDLLRWRHLPVAMSPDQWYDINGVWSGSATVLPDGRIVMLYTGSTNASVQVQCLAFPTDPSDPLLINWTKYENNPVMYPPPGVGEKDFRDPTTAWFDGSDDTWRLVIGSKDDRHAGMVMTYKTKDFIDYELVPGLLHRVPGTGMWECIDLYPVEGVRGIDMTDAVAAVSTNGADDVLHVMKESSDDDRHDYYALGRYNAAKNTWTPLDVDADLGIGLRYDWGKFYA…
	TaVI19	MEARDGGSAPLPCSYAPLPEDAEAATMVGRARRTAGPLCAALMLVTAAVLLMVAALAGVRLAGQLPADGIVVMSGDQTTVDAAMMSTSSRGPESGVSEKTSGAAAHGGMLGADASGNAFPWSNAMLQWQRTGFHFQPEKNWMNDPNGPVYYKGWYHLFYQYNPDGAIWGNKIAWGHAASRDLLRWRHLPVAMSPDQWYDINGVWSGSATVLPDGRIVMLYTGSTNASVQVQCLAFPTDPSDPLLINWTKYENNPVMYPPPGVGEKDFRDPTTAWFDGSDDTWRLVIGSKDDHHAGMVMTYKTKDFIDYELVPGLLHRVPGTGMWECIDLYPVGGLRGIDMTEAVAAASNNGGGDVLHVMKESSDDDRHDYYALGRYDAAKNTWTPLDSDADVGIGLRYD…
	TaVI2	MIPAVPAIVDDAAQNANAPLLPETNLKGRRPPARQERPTTVLPAIAWTVLLLALVGLVVYPQGHGGGRADTIGDEVASAGRAVEVAASRGAVQGVSEKSTASALLGGGAYDWTNAMLAWQRTAFHFQPQKNWMNDPNGPLYYKGWYHLFYQWNPDGAVWGNITWGHAVSRDLVHWLHLPLAMVPDHWYDINGVWTGSATQLPDGRIVMLYTGSTEDGVQVQLLAEPADPSDPLLRRWAKSEANPVLVPPPGIGLTDFRDPTTAWLNPADKAWRITIGSKNQEHAGLALVYRTEDFLHYDLLPTLLHVVQGTGMWECVDFYPVSTEPAAGVGLDTSTASGAGVKHVLKTSLDDDRNDYYAIGTYDPATDRWAPDDAAIDVGIGLRYDYGKFYASKTFYDP…
	TaVI20	MSMETRDRGSMPALVPCSYAQLPLDDDEAQAGRARPGRTGPVCAAVLLTLAAVLLAVAALAGVRLASELPASGIVMSGHPTEVDAAPMSTSSRGPESGVSEKTSGASAHGGMLGADAGGNAFPWSNAMLQWQRTGFHFQPEKNWMNDPNGPVYYKGWYHLFYQYNPDGAIWGNKIAWGHAASRDLLHWRHLPVAMSPDQWYDMNGVWSGSATVLPDGRIVMLYTGSTNASVQVQCLAFPSDPSDPLLINWTKYENNPVMYPPPGVGEKDFRDPTTAWFDGSDDTWRLVIGSKDDRHAGMVMTYKTKDFIDYELVPGLLHRVPGTGMWECIDLYPVGGARGIDMTDAVEAAYTNGGDDVLHVMKESSDDDRHDYYALGRYDAAKNIWTPLDTDADVGVGL…
	TaVI21	MSMETGDLGSVPCSYAQLPDDAEAGRTRPGRTGPLCAAILLTSAALLLVVAALAGVRLVGQLPAAGVVVSGHPSTVDVAPRSTSSRGPESGVSEKTSGAATVDIHGGMLGADAGGNAFPWSNAMLQWQRTGFHFQPEKNWMNDPNGPVYYKGWYHLFYQYNPDGAIWGNKIAWGHAASRDLLRWRHLPVAMSPDEWYDINGVWSGSATILPDGRIVMLYTGSTNASVQVQCLAFPTDPSDPLLINWTKYENNPVMYPPPGVGAKDFRDPTTAWFDGSDDTWRLVIGSKDDRHAGMVMTYKTKNFIDYELVPGLLHRVPGTGMWECIDLYPVEGMRGIDMTDAVAAATTNGGDDVLHVMKESSDDDRHDYYALGRYDAAKNTWTPLDVDADLGIGLRYDW…
	TaVI22	MEARDGGSAPLPCSYAPLPEDAEAAATVGRVRRTAGLLCAALLLATVAVLLVVAALAGVRLAGQLPAGGIVVMSGHQTTVDTAPMSASSRGPESGVSEKTSGAGARGGMLRADAGGNAFPWSNAMLQWQRTGFHFQPEKNWMNDPNGPVYYKGWYHLFYQYNPDGAIWGNKIAWGHAASRDLLRWRHLPVAMSPDQWYDINGVWSGSATVLPDGRIVMLYTGSTNASVQVQCLAFPTDPSDPLLINWTKYENNPVMYPPPGVGDKDFRDPTTAWFDGSDDTWRLVIGSKDDHHAGMVMTYKTKDFIDYELVPGLLHRVPGTGMWECIDLYPVGGVRGIDMTEAVAAASNNGGGDVLHVMKESSDDDRHDYYALGRYDAAMNTWTPLDSDADVGIGLRYD…
	TaVI23	MEARDGGSAPLPCSYAPLPEDAEAAATVGRARRTAGPLCAALLLATAAVLLVVAALAGVRLADQLPVGGNMSDHQTTVDAAPMSTSSRGPESGVSEKTSGAATHGGMLGADAGGNAFPWSNAMLQWQRTGFHFQPEKNWMNDPNGPVYYKGWYHLFYPYNPDGAIWGNKIAWGHAASRDLVRWHHLPVAMSPDQWYDINGVWSGSATVLPDGRIVMLYTGSTNASVQVQCLAFPTDPFDPLLINWTKYENNPVMYPPPGVGEKDFRDPTTAWFDGSDDTWRLVIGSKDDRHAGMVMTYKTKDFINYELVPGLLHRVPGTGMWECIDLYPVGGVTGIDMTEAVAAASNNGGGDVLHVMKESSDDNRHDYYALGRYDAAKNTWTPLDTNADVGIGLRYDWG…
	TaVI24	MDSSRVILIPGTPPLPYAYEQLPSSSADAKGIEERPAGGGLRWRACAAVLAASAVVALVVAAAVFGAGGAGRESVASSVPATPATEFPRSRGKEHGVSEKTSGAYSANAFPWSNAMLQWQRTGFHFQPDKYYQNDPNGPVYYGGWYHFFYQYNPSGSVWEPQIVWGHAVSKDLIHWRHLPPALVPDQWYDIKGVLTGSITVLPDGKVILLYTGNTETFAQVTCLAEPADPSDPLLREWVKHPANPVVFPPPGIGMKDFRDPTTAWYDESDGTWRTIIGSKNDSDHSGIVFSYKTKDFISYELMPGYMYRGPKGTGEYECIDLYAVGGGRKASDMYNSTAEDVLYVLKESSDDDRHDWYSLGRFDAAANKWTPIDTELELGVGLRYDWGKYYASKSFYDP…
	TaVI25	MESSRGILIPGTPPLPYAYEPLPSSSADANGQEDRRITGGVRWRAWAAVLAVGALVVAAAVFGASRVDRDAVASSVPATAEHGVLEKASGPYSASGGFPWSNAMLQWQRTGYHFQPEKNYQNDPNGPVYYKGWYHFFYQHNPGGTGWGNISWGHAVSRDMVHWRHLPLAMVPEHWYDIEGVLTGSITVLPDGRVILLYTGNTETFAQVTCLAEAAEPSDPLLREWVKHPANPVVYPPPGIGMKDYRDPTTAWFDNSDNTWRIIIGSKNDTDHSGIVFTYKTKDFVSYELIPGYLYRGPAGTGMYECIDLFAVGGGRAASDMYNSTAEDVLYVLKESSDDDRRDYYALGRFDAAANTWTPIDTEQELGVALRYDYGRYDASKSFYDPVKQRRIVWGYVVE…
	TaVI26	MAPRDRKTSRSKDFLLSSGTAAVPVKSRSAVPDTPPVLFAYGALPYQQSGGRRRWRECTVVLGAVAMVALFLTHALLPRASVLSEETRGQARADQNIIVAAGADADGFPWSNEMLQWQRTGFHFQPEKNYMNDPNAPMYYRGRYHFFYQYNPTGVVWGNITWGHAVSRDLVHWRHLPLAMVPDQWYDIHGVLTGSATILPNGTVIVLYTGKTDTSAQVQCLALPADPDDPLLVNWTKHPANPVILPPPGIGLQDFRDPTTAWFDRSDLTWRTLIGSKDNNGHAGIALMYKTKDFIRYELIPEVLHRVEGTGMWECVDFYPVGGSNNSSEEALYVLKASMDDERHDYYALGRYNAATNTWTPLDPELDVGIGLRYDWGKFFAATSFYDPVKRRRVMWAYV…
	TaVI27	MKSRGASAVPDTPPVMSGHALQQHQRGGGGGGGGTRWRECAAVLGAVAVVVLVVTHALLNVGDNLDDVADPVARLRAATDEKAAVLSKKTPGEAQAEQDIKAAAGADADRFLWSKEMLQWQRSGYHFQPDGNFMNDPNAPMYYRGLYHFFYQYNPKGVVWNKIAWGHAVSSDLVHWRHLPVAMVPDQWYDINGVLTGSATMLPNGTVILLYTGNSDTFAQVQCLAFPADPADPLLRTWTKHPANPVIFPPPGIGDRDFRDPMAAWFDKSDNTWRTIIGSKDDHGHAGIALMYKTKDFIKYELIPDPVHRVEGTGMWECIDLYPISGGSDSSEEVIHVMKASVNDEWHDYYALGRFDAEANRWTPLDPEADVGIGMRVDWGKFYASTSFYDPVKQRRVSW…
	TaVI28	MALSKTQGRPRWKTFLFSFVAAAVGMKLRAGTPPVLYSYASMQQRSGGGVRCRECIAVLGAAALVVLVVTHALLPGARLGDLGDVVSPVLRLRRARREEVPSSEKTVGEIGDEADGFLWSNAMLQWQRTGYHFQPEKNYMNDPNAPMYYRGWYHFFYQYNPKGVTWGNISWGHAVSRDMVHWHHLPLAMVPDRWYDIKGVLTGSATVLPDGKVVLLYTGNTDTLAQVQCLAVPADPHDPLLRTWTKHPANPVLLPPPETGKKDFRDPMTAWFDKSDNTWRTMIGSKDDNGHAGVALMYKTKDFVKFELIPRPVHRVEGTGMWECVDFYPVGNRNSSQEELYVLKASMDDERHDYYALGRYDAVTNTWTPLDPETDVGIGLRYDWGKFFASTTFYDPTKR…
	TaVI29	MESHAMPYRTSGGFRWRACAAVLAISAVAALLVAHTLTVARVSSDGHVRARVLAETESSTGEGGGGNKDRFPWSNAMLQWQRTGFHFQPDKHYMNDPNAPMYYRGWYHFFYQYNPGGETWGNISWGHAVSRDMVNWRSLPLAMVPEHWYESNSVLTGSATLLPNSKVVVLYTGNTDDLAQVQCLAEPADPNDPLLRTWTKYPGNPVLFPPPGTYKKDFHDPMTAWFDKSDNTWRTMIGSKGDHGHAGIALMYKTKDFINFELIPHPVHRVEGTGMWECVDLYPVGDSKNSSEKELYVLKASMDDERHDYYALGRFDAAANKWTPLDPELDVGIGLRYNWGKLFASTSFYDPVKRRRVSWGYVGETDSNLTDIAKGWANLQAIPRTVVLDEKTQTNLLQW…
	TaVI3	MIPAVPATVDGGVHDGAQSANAPLLPETSLKGQRPPARQKRPSTVLPAIAWTVLLLALAGLVVYRQGHGGGQAAAPGDQVAAAGRVVEVAASRGVVQGVSEKSTAPALLGGGAYDWTNAMLAWQRTAFHFQPQKNWMNDPNGPLYYKGWYHLFYQWNPDGAVWGNITWGHAVSRDLVHWLHLPLAMVPDHWYDINGVWTGSATQLPDGRIMMLYTGSTEDGVQVQLLAEPADPSDPLLRRWAKSEANPVLVPPPGVGLTDFRDPTTAWLNPADKAWRIAIGSKNQEHAGLALVYSTEDFVHYDLLPTLLHVVQGTGMWECVDFYPVSAELAAGVGLDTSAAPGPGVKHVLKASLDDDRNDYYAIGTYDPATDRWAPDDAAIDVGIGLRYDYGKFYASKT…
	TaVI30	MGSHGKPPLPYAYKPLPSGAAVDADGERTGWTRWRVCATVLTASAMVVVVVGATLLAGFRVDQAVDEEAAAGFPWSNEMLQWQRSGYHFQTAKNYMSDPNGLMYYNGWYHMFFQYNPVGTDWDDGMEWGHAVSRNLVTWRTLPIAMVADQWYDILGVLSGSMTVLPNGTVIMIYTGATNASAVEVQCIATPADPNDPFLRRWTKHPANPVIWSPPGIGTKDFRDPMTAWYDESDDTWRTLLGSKDDHDGHHDGIAMMYKTKDFLNYELIPGILHRVQRTGEWECIDFYPVGHRSNDNSSEMLHVLKASMDDERHDYYSLGTYDSAANTWTPIDPELDLGIGLRYDWGKFYASTSFYDPAKKRRVLMGYVGEVDSKRADVVKGWASIQSVPRTIALDEKT…
	TaVI31	MESRAISPGETALPYAYAPLAPSDVAEERRGGGGGVRWRACVAVLAASAVVVLVVASALAGSGRVDRVVGGDVVADMPPLAETARSRGRDAGVSEKTSGAADEMVGLLGAGGDADGFPWSNAMLQWQRTGFHFQPEKNWMNDPNGPVYYRGWYHLFYQYNPEGAVWGNIAWGHAVSRDLIHWRHLPLAMVPDQWYDINGVWTGSATVLPDGSLVMLYTGSTNTSVQVQCLAVPADPNDSLLRNWTKYEANPILVPPPGIGDKDFRDPTTAWFDESDKTWRTVIGSKDNHGHTGIVMTYKTKDFINYELIPGLLHSVPGTGMWECIDFYPVGGADGSEELYVMKESSDDDRHDWYALGRYDAAANKYTPIDAEMDVGIGLRYDWGKFYASKTFYDPSKNR…
	TaVI32	MKSRAGTPPVLYSYASMQQRSGGGMKWRECVAVLGAAAMVVFVVTHSLLPGARVGDLGDVVSPVLRLRRARREEAAVPSSEKTVGEIGDEADGFPWSNAMLQWQRTGYHFQPEKNYMNGMESITSDDGIFRCKSSCVLSPRLALCLEEETDWQLLAAFFAVVLFVCLAEKETDHLLLTCSGDMHACMHADPNAPMYYRGWYHFFYQYNPEGVTWGNISWGHAVSRDMVHWHHLPLAMVPDRWYDIDGVLTGSATILPDGKVVLLYTGNTDTLAQVQCVAEPADPHDPLLRTWIKHPANPVLFPPPGTYKKDFRDPMTAWFDKSDNTWRTMIGSKDNNGHAGIALMYKTKDFVKFELIPRPVHRVEGTGMWECVDFYPVGGNSNSSLQEELYVLKASMDD…
	TaVI33	MESSRGTIIPGTPPLPSSLTDVNGQEGRRTRTSGGVRWHAWAAVLAVVALVVAAVVFGASRVHPDAVASSSVRAMAEHGVSEKTSGAYSASGGFPWSSAMLQWQRTGFHFQPDKNYMNDPNGPVYYRGWYHLFYQHNPGGTGWGNISWGHAVSRDMVHWRHLPLAMVPDHWYDIEGVCTGSITILPDGRVIVFYTGYTETFAQVTCLAEAADPSDPLLREWVKHPANPVVYPPPGIGMKDYRDPTTAWFDNSDNTWRIIIGSKNDTDHSGIVFTYKTKDFVSYELIPGYLYRGPAGTGMYECIDMFAVGGGRKASDMYNSTAKDVLYVLKESSDDDRRDYYALGRFDAAANTWTPINTERELGVSLRYDYGRYDASKSFYDPVKNRRIVWGYVVETDSS…
	TaVI34	MDSSRVILIPGTPPLPYAYEQLPSSSADAKGIEEERAGGGGLRWRACAAVLAASAVVALVVAAAVFGASGAGWDAVAASVPATPATEFPRSRGKEHGVSEKTSGAYSANAFPWSNAMLQWQRTGYHFQPDKYYQNDPNGPVYYGGWYHFFYQYNPSGSVWEPQIVWGHAVSKDLIHWRHLPPALVPDQWYDIKGVLTGSITVLPDGKVILLYTGNTETFAQVTCLAEPADPSDPLLREWVKHPANPVVFPPPGIGMKDFRDPTTAWFDESDGTWRTIIGSKNDSDHSGIVFSYKTKDFLSYELMPGYMYRGPKGTGEYECIDLYAVGGGRKASDMYNSTAEDVLYVLKESSDDDRHDWYSLGRFDAAANKWTPIDEELELGVGLRYDWGKYYASKSFYD…
	TaVI35	MESSRGILIPGTPPLPYAYEPLPSSSADANGQEDRRTSGGVRWRSWATVLAVVALVVVAAVFGASRVDRDAVVSSASATAVHGVSGAYSSHGGFPWSNAMLGWQRTGYHFQPEKNYQNDPNGPVYYKGWYHFFYQHNPGGTGWGNISWGHAVSRDMVHWRHLPLAMVPEHWYDIEGVLTGSITVLPDGRVILLYTGNTETFAQVTCLAEAADPSDPLLREWVKHPANPVVYPPPGIGMKDYRDPTTAWFDNSDNTWRIIIGSKNDTDHSGIVFTYKTKDFVSYELIPGYLYRGPAGTGMYECIDMFAVGGGRKASDMYNSTAKDVLYVLKESSDDDRRDYYALGRFDAAANTWTPIDTERELGVALRYDYGRYDASKSFYDPVKERRIVWGYVVETDSW…
	TaVI36	MAPRDRRTTRSKDFLLSSGTATVAVKSPCAVPDTPPVPFAYGGLLYQQSGGRRRWRECTVVLGAVAMVALFVTHALLPRASVLSEETPGETRAEQNIMVSAGADADGFPWSNEMLQWQRTGFHFQPEKNYMNDPNAPMYYRGRYHFFYQYNPTGVVWGNITWGHAVSRDLVHWRHLPLAMVPDQWYDIHGVLTGSATILPNGTVIVLYTGKTDTSAQVQCLALPADPDDPLLVNWTKHPANPVILPPPGIGLQDFRDPTTAWFDQSDLTWRTLIGSKDDNGHAGIALMYKTKDFIRYELIPRVLHRVEGTGMWECVDFYQVGGGNNSSEEALYVLKASMDDERHDYYALGRYDAATNTWTPLDPELDVGIGLRYDWGKFFAATSFYDPVKRRRVMWAYV…
	TaVI37	MAPPRDRRMSRSRESLSSSEAQAVTMKSRGASAVPDTPPVMSGHAPQQHQRGGGGGTRWRECAAVLGAVAVVALVVTHALHNVGDDLNDVADPVARLRAATDEKAALLSKKTPGEAQAEQDIKAAAGADADGSPWSSEMLLWQRTGYHFQPDGNFMNDPNAPMYYRGLYHFFYQYNPKGVVWNKIAWGHAVSSDLVHWRHLPVAMVPDQWYDINGVLTGSATMLPNGTVILLYTGNSDTFAQVQCLAFPADPEDPLLRIWTKHPANPVIFPPPGIGDRDFRDPMAAWFDKSDNTWRTIIGSKDDHGHAGIALMYKTKDFIKYELIPDPVHRVDGTGMWECIDLYCISGGSNSSEEVIYVMKASVNDEWHDYYALGRFDAEANRWTPLDPEADVGIGMRV…
	TaVI38	MGLTSFAKKKDGSKLMIQWYRSLASAQLYIRDKSRSQRLKKERTRSKTFLFSSVAAMKSRAGTPPVLYSYASMQQRSSGGVRWRECGAVLGAAALVVLVVTHALLPGARLGDLGDVVSPVLRLRRARREEAAVPSSEKMVGEIGDEADGFAWSNAMLQWQRTGYHFQPEKNYMNGMESITSRLSFQIQILLYVLPRHRRLCLEEETDWQWLAAFFAVFLFVCLPEKETDYLLLTCSGDMHACMHADPNAPMYYRGWYHFFYQYNPEGVTWGNISWGHAVSRDMLHWHHLPLAMVPDRWYDIKGVLTGSATILPDGKVVLLYTGNTDTLAQVQCLAVPADPHDPLLRTWTKHPANPVLLPPPGTGKKDFRDPMTAWFDKSDNTWRTMIGSKDDNGHAGVA…
	TaVI39	MYYRGWYHFFYQYNPRGETWGNISWGHAVSRDMVNWRSLPLAMVPEHWYESNGVLTGSATLLPNGKVVVLYMGNTDNLAQVQCLAQPVDPNDPLLRTWTKYPGNPVLFPPPGTYKKDFRDPMTAWFDKSDNTWRTIIGSKDDHGHAGIALMYKTKDFINFELIPHPVHRVEGTGMWECVDLYPIGDSKNSSEKELYVLKASMDDERHDYYALGRFDAAANKWTPLDPELDVGIGLRYNWGKLFASTSFYDPAKRRRVSWGYVGETDSNLTDIAKGWANLQAIPRTVALDEKTRTNLLQWPVKEIDTLRHNPTNFGSITVGTGSVIPLSLHQAAQLDIEASFRLNASVVAALNEADVSYNCSTSGGAANRGVLGPFGLLIHTTKSRSEQMAVYFYVSRGL…
	TaVI4	MESRAISPGETALPYAYAPLAPSDVAEERRGGGGGGVRWRACVAVLAASALVVLVVASALAGSGRVDRVVGGDVVADMPPLAETARSRGRDAGVSEKTSGAADEMVGLLGAGGDADGFPWSNAMLQWQRTGFHFQPEKNWMNDPNGPVYYRGWYHLFYQYNPEGAVWGNIAWGHAVSRDLIHWRHLPLAMVPDQWYDINGVWTGSATVLPDGSLVMLYTGSTNASVQVQCLAVPADPNDSLLRNWTKYEANPILVPPPGIGDKDFRDPTTAWFDESDKTWRTVIGSKDNHGHTGIVMTYKTKDFINYELIPGLLHSVPGTGMWECIDFYPVGGADGSEELYVMKESSDDDRHDWYALGRYDAAANKYTPIDAEMDVGIGLRYDWGKFYASKTFYDPSKN…
	TaVI40	MGSHGKPPLPYAYKPLPSGAAAADADGERTGWTRWRVCATVLTASAMVVVVVGATLLAGFRVDQAVDEEAAGGFPWSNEMLQWQRSGYHFQTAKNYMSDPNGLMYYRGWYHMFFQYNPVGTDWDDGMEWGHAVSRNLVTWRTLPIAMVADQWYDILGVLSGSMTVLPNGTVIMIYTGATNASAIEVQCIATPADPNDPFLRRWTKHPANPVIWSPPGIGTKDFRDPMTAWYDESDDTWRTLLGSKDDQDGHHDGIAMMYKTKDFLNYELIPGILHRVERTGEWECIDFYPVGRRSSDNSSEMLHVLKASMDDERHDYYSLGTYDSAANTWTPIDPDLDLGIGLRYDWGKFYASTSFYDPAKKRRVLMGYVGEVDSKRADVVKGWASIQSVPRTIALDEK…
	TaVI41	MHPESTNFCFLQCSSGAAMESHAVPSEQPAYKPLPSTVNEDAHEHQSGGMRWRACAALLAASAVVLVVVLVTATTPGGGARVDQASVNGADEDAGGFPWSNEMLQWQRATFHFQPEKNFMSDPNGLVYYRGWYHMFYQYNPKGIAWAFGILWGHAASRDIVHWCQLPLAVLPDQWYDIQGVLSGTITVLPNGTLIMLYTGATNVSTVEVQCVAVPDDPNDPLLRRWTKHPANPVLFSPPWISTNDFRDPTSAWYDGSDHTWRTVLGSKDDHNGHHAGIAFMYKTKDFLNYELVPGILHRVENTGEWECIDFYPVGGGNNSSEVLYVLKASMDDERHDYYSLGRYDAAANTWTPVDPEADLGIGLRYDWGKLYASSSFYDPVKRRRIMMGYVGEVDSAKA…
	TaVI42	YPFLPPVRRSAGIDSYIFSWKPSSMESRAISPGETALPYAYAPLAPSDVAEERRGGGGGGVRWRACVAVLAASAVVVLVVASALAGSGRVDRVVGGDVVADMPPLAETARSRGRDAGVSEKTSGAADEMVGLLGAGGDADGFPWSNAMLQWQRTGFHFQPEKNWMNGPVYYRGWYHLFYQYNPEGAVWGNIAWGHAVSRDLIHWRHLPLAMVPDQWYDINGVWTGSATVLPDGSLVMLYTGSTNASVQVQCLAVPADPNDSLLRNWTKYEANPILVPPPGIGDKDFRDPTTAWFDESDKTWRTVIGSKDNHGHTGIVMTYKTKDFINYELIPGLLHSVPGTGMWECIDFYPVGGADGSEELYVMKESSDDDRHDWYALGRYDAAANKYTPIDPEMDVGI…
	TaVI43	MKSRAGTPPVLYSYASMQQRSGGGMRWRECVAVLGAAAMVVFVVTHSLLPGARVGDLGDVVSPVLRLRRARREEAAVPSSEKTVGEIGDEADGFPWSNAMLQWQRTGYHFQPDKNYMNGMESITSDDGIFRCKSSCVLSPRLALCLEEETDWQWLAAFFAVFLFVCLAEKETDHRLLTCSGDMHAYMHADPNAPMYYRGWYHFFYQYNPEGVTWGNISWGHAVSRDMVHWHHLPLAMVPDRWYDINGVLTGSATILPDGKVVLLYTGNTDTLAQVQCVAEPADPHDPLLRTWIKHPANPVLFPPPGTYKKDFRDPMTAWFDKSDNTWRTMIGSKDNNGHAGIALMYKTKDFVKFELIPRPVHRVEGTGMWECVDFYPVRGNSNSSQEELYVLKASMDDE…
	TaVI44	MESSRGTLIPSTLPLPSSSTDVDGQEVRRTRTSGGMRWRAWAAVLAVVALVVAAAVFGASRVHRDAVASSSVRAMAEHGVSEKTSGAYSASGGFPWSSAMLQWQRTGFHFQPDKNYMNDPNGPVYYRGWYHLFYQHNPRGTGWGNISWGHAVSRDMVHWRHLPLAMVPDHWYDIEGVCTGSITVLPDGRVIVLYTGYTKMFAQVTCLAEAADPSDPFLREWVKHSANPVVHPPPGIGMKDYRDPTTAWFDNSDNTWRIIIGSKNDTDHSGIVFTYKTKDFVSYELIPGYLYRGPAGTGMYECIDMFAVGGGRKASDMYNSTAKDVLYVLKESSDDDRRDYYALGRFDAAANTWTPIDTERELGVALRYDYGRYDASKSFYDPVKKRRIVWGYVVETDSW…
	TaVI5	MESHAVPSEQPAYKPLPSTANEDAHEHQGGGVRWRACAAVLAASAVVLVAATTLGRGARVDEDAGGFPWSNEMLQWQRAAFHFQPEKNFMSDPNGLVYYRGWYHLFYQYNPKGIAWAFGILWGHAASRDLVHWRQLPLAVLPDQWYDIQGVLSGSITVLPNGTLIMLYTGATNVSTVEVQCVAVPEDPNDPLLRRWTKHPANPVLSSPPWISTNDFRDPTSAWYDGSDHTWRTVLGSKDDHNGHHAGIAFMYKTKDFLHYELVPGILHRVENTGEWECIDFYPVGGDDNSSQVLYVLKASMDDERHDYYSLGRYDAAANTWTPVDPEADLGIGLRYDWGKLYASSSFYDPVKRRRIMMGYVGEVDSVQADVAKGWASIQSVPRTVALDDKTRTNLLLWH…
	TaVI6	MGSHGKPPLPYAYKPLPSDADGERAGCTRWRVCAVALTASAMVVVVVGATLLAGFRVDQAVDEEAAGGFPWSNEMLQWQRSGYHFQTAKNYMSDPNGLMYYRGWYHMFFQYNPVGTDWDDGMEWGHAVSRNLVQWRTLPIAMVADQWYDILGVLSGSMTVLPNGTVIMIYTGATNASAVEVQCIATPADPTDPLLRRWTKHPANPVIWSPPGVGTKDFRDPMTAWYDESDDTWRTLLGSKDDNNGHHDGIAMMYKTKDFLNYELIPGILHRVERTGEWECIDFYPVGRRTSDNSSEMLHVLKASMDDERHDYYSLGTYDSAANRWTPIDPELDLGIGLRYDWGKFYASTSFYDPAKKRRVLMGYVGEVDSKRADVVKGWASIQSVPRTIALDEKTRTNL…
	TaVI7	MYYRGWYHFFYQYNPRGETWGNISWGHAVSRDMVNWRSLPLAMVPEHWYESNGVLTGSATLLPSGKVVVLYTGNTDDLAQVQCLAEPADPNDPLLRTWTKYPGNPVLFPPPGTYKKDFRDPMTAWFDKFDNTWRTIIGSKDDHGHAGIALMFKTKDFINFELIPHPVHRVEGTGMWECVDLYPVGDSKNSSEKDLYVLKASMDDERHDYYALGRFDAAANKWTPLDPELDVGIGLRYNWGKLFASTSFYDPAKRRRVSWGYVGETDSNCTDIAKGWANLQAIPRTVALDEKTRMNLLQWPVEEIDTLRHNATNFGSITIGTGSVVPLHLHQAAQLDIEASFRLNASAVAALNEADVSYNCSTSGGAANRGVLGPFGLLIHATKSRSEQMAVYFYVSRGL…
	TaVI8	MKSRAGTPPVLYTYASMQQRSGGGVRWRECVAVLGATALVVLVVTHALLPGARLGDLGDVVSPVLRLRRARREEAAVPSSEKTVGDKADGFPWSNAMLQWQRTGYHFQPEKNYMNDPNAPMYYRGWYHFFYQYNPEGITWGNISWGHAVSRDMVHWHHLPLAMVPDRWYDINGVLTGSATILPDGKVVLLYTGNTDTLAQVQCLAVPVDPHDPLLRTWTKHPANPVLLPPPGTSKKDFRDPMTAWFDKSDNTWRTMIGSKDDNGHAGVALMYKTKDFVKFELIPRPVHRVEGTGMWECVDFYPVGGNSNSSHEELYVLKASMDDERHDYYALGKYDAVTNTWTPLDPEADVGIGLRYNWGKFFASTTFYDPAKRRRVMWAYVGETDSNRTDLAKGWANL…
	TaVI9	MAPPRDRKISRSRDSLSSSGALAAAMKSRGASAVPDTPPVISGHAPQQHQRGGGGGGTRWRECAAVLGAVAVVVLVVTHALLNVGDDVADPVARLRAATDEKAAVLSKKTPGEAQAEQEIKAAAGADADGSPWSSEMLQWQRTGYHFQPDGNFMNDPNAPMYYRGLYHFFYQYNPKGVVWNKIAWGHAVSPDLVHWRHLPVAMVPDQWYDINGVLTGSATMLPNGTVILLYTGNSETFAQVQCLALPADPTDPLLRTWTKHPANPVIFPPPGIGDRDFRDPMAAWFDKSDNTWRTIIGSKDDHGHAGIALMYKTKDFIKYELIPDPVHRVEGTGMWECIDLYPVSGGSNSPEEVIYVMKASVNDEWHDYYALGRFHAEANRWTPMDPEADVGIGMRVDW…
	TdCI1	MGIAQAAAPLRLHLGCSGAAPPRPTSLRVGVGFGSHARRKGGRRRSPPRAASSLHPSSNTRAHDHDPALKPPAPAGDVAGRDLNGAADHAPQQRRRAASDLEEEAWALLRESVVSYCGSPVGTIAACDPNDSSPLNYDQVFIRDFVPSGIAFLLKGEYDIVRNFILHTLQLQVTHPSYWLEYFGQGLMPASFKVRVVPLEGDEEGATEEVLDPDFGEAAIGRVAPVDSGLWWIILLRAYGKCSGDLSFHERIDVQTGIKLILKLCLADGFDMFPTLLVTDGSCMMDRRMGIHGHPLEIQSLFYSALLCAREMLTPEDGSADLIRALNNRLMALSFHIREYYWLDKRKLNEIYRYKTEEYSYDAVNKFNIYPDQIPPWLVEWIPPEGGYLIGNLQPAHMD…
	TdCI2	AVCEMEAAGAGAATPSHASMVDTDDFDLSRLLNHRPRINVERQRSFDDRSLGDLYLSAMDGRGAGGYMDSYESMYSPGGGLRSLTGTPASSTRLSFEPHPLVGDAWDALRRSLVCFRGQPLGTIAAVDSSSGEVLNYDQVFVRDFVPSALAFLMNGEPEIVKNFLLKTLLLQGWEKRIDRFKLGEGAMPASFKVLKDPKRGVDTLAADFGESAIGRVAPADSGFWWIILLRAYTKSTGDHTLAETPECQKGIRLIMNQCLAEGFDTFPTLLCADGCCMIDRRMGVYGYPIEIQALFFMSLRCALLLLKPEAEGNKDIMERIVTRLHALSYHMRTYFWLDFHQLNDIYRFKTEEYSHTAVNKFNVIPESIPDWLFDFMPSRGGYFVGNVSPARMDFRWFA…
	TdCI3	RAASSLHPSSNPRAHDHDPALKPPAPAPAGDFAGRDLNGAADHAPQQRRRAASDLEVEAWALLRESVVSYCGSPVGTIAACDPNDSSPLNYDQVFIRDFVPSGIAFLLKGEYDIVRNFILHTLQLQSWEKTMDCHSPGQGLMPASFKVRVVPLEGDEEGATEEVLDPDFGEAAIGRVAPVDSGLWWIILLRAYGKCSGDLSFHERIDVQTGIKLILKLCLADGFDMFPTLLVTDGSCMMDRRMGIHGHPLEIQSLFYSALLCAREMLTPEDGSADLIRALNNRLMALSFHIREYYWLDKRKLNEIYRYKTEEYSYDAVNKFNIYPDQIPPWLVEWIPPEGGYLIGNLQPAHMDFRFFSLGNLWSIVSSLATTRQSHAILDLVEAKWSDLVAEMPLKICY…
	TdCI4	SFDDRSLGDLYLSAMDGRGPGGYMDSYESMYSPGGGLRSLTGTPASSTRLSFEPHPLVGDAWDALRRSLVCFRGQPLGTIAAVDSSSGEVLNYDQVFVRDFVPSALAFLMNGEPEIVKNFLLKTLLLQGWEKRIDRFKLGEGAMPASFKVLKDPKRGVDTLAADFGESAIGRVAPADSGFWWIILLRAYTKSTGDHTLAETPECQKGIRLIMNQCLAEGFDTFPTLLCADGCCMIDRRMGVYGYPIEIQALFFMSLRCALLLLKPEAEGNKDIMERIVTRLHALSYHMRTYFWLDFQQLNVIYRFKTEEYSHTAVNKFNVIPESIPDWLFDFMPSRGGYFVGNVSPARMDFRWFALGNCVAILASLATPEQAGAIMDLIEERWEDLIGEMPLKICYPAI…
	TdCI5	TATPKTKRHGTLQFSNQPLTDHIFGKAFPLLCPFTRSPQHLACDFRRSYNMNGQTTMGLAAAVRPCRQRLLTSASAAAAKASVIRLFPRCPHPQHHHHGRRLPFLVSAASHTSQSDPSTTPTPTPVTSDPRSAVAGNLPFFDRVLFPGSFPPETPPVEDPAPPADFRPASASPVREETETEREAWRLLRRAVVSYCGEPVGTVAAEDPECTEMLNYDQVFIRDFVPSALAFLMRGETEIVRNFLLHTLQLQSWEKTVDCYSPGQGLMPASFKIRTIPLDENNEAFEEILDPDFGESAIGRVAPVDSGLWWIILLRAYCKITGDYSLQERVDVQTGIKLILSLCLSDGFDMFPTLLVTDGSCMIDRRMGIHGHPLEIQALFYSALRCSREMIVMNEGSKH…
	TdCI6	KNQTARNAAVFQSAPDRPHIWKSFLTLVLSLLRVVPSISRVTFRRSYHMNGQTTMGLAAAVRPCRQRLLTSASAAAAKASAIRLFPRCPHPQHHHHGRRLPFLVSAASHTSQSDPSTTPTPTPVTSDPRSAVAGNLPFFDCVLFPGSFPPESPPVEDPAPPADERPASASPVREETETDREAWRLLRRAVVSYCGEPVGTVAAEDPECTEMLNYDQVFIRDFVPSALAFLMRGETEIVRNFLLHTLQLQSWEKTVDCYSPGQGLMPASFKIRTVPLDENNEAFEEILDPDFGESAIGRVAPVDSGLWWIILLRAYCKITGDYSLQERVDVQTGIKLILSLCLSDGFDMFPTLLVTDGSCMIDRRMGIHGHPLEIQALFYSALRCSREMIVMNEGSKHLL…
	TdCI7	PPLPEVASAAAAPEQDPVVLQKEQLEGLKAGLEAVRSREESPEEKEAWWLLNRAVVNYCGSAVGTVAANDPSTANHMLNYDQVFIRDFVPSAIAFLLRGESDIVKNFLLHTLQLQSWEKTVDCYSPGQGLMPASFKVRSVPLDGNNEAFEEVLDPDFGESAIGRVAPVDSGLWWIILLRAYGKITGDYALQERVDVQTGIRLVLNLCLTDGFDMFPTLLVTDGSCMIDRRMGIHGHPLEIQALFYSALRCAREMVSTDDGSKNLIRVINNRLSALSFHIREYYWVDMKKINEIYRYKTEEYSHDAINKFNIYPEQIPSWLADWIPDKGGYLIGNLQPAHMDFRFFSLGNLWAIVSSLATQKQAEGILNLIETKWDDIVANMPLKICYPALEYEEWRIIT…
	TdCI8	MKRVSSHVSIASEAEINLDLSRLLIDKPRFTLERKRSFDEQSWSDLSHRHNDGFDSVAHSPAFRTGFESPFSTGSHFGEPSGPHPLVNEAWEALRKSVVYFRGQPVGTVAAVDHASEEVLNYDQVVFVRDFVPSALAFLMNNEPEIVKNFLLRTVHLQSSEKMVDRFKLGAGAMPASFKVDRNVNRNTETLVADFGESAIGRVAPVDSGFWWIILLRAYTKYTGDASLSESPDCQKCMRLILNLCLSEGFDTFPTLLCTDGCSMIDRRMGIYGYPIEIQALFYMALRCALQMLKPDGEGKDFIEKIGQRLHALTYHMRNYFWLDFPHLNNIYRYKTEEYSHTAVNKFNVIPDSIPDWVFDFMPCRGGYFLGNVSPAMMDFRWFALGNCIAIISSLATPE…
	TdCI9	MKRVSSHVSIASEAEINLDLSRLLIDKPRFTLERKRSFDEQSWSDLSHRHNDGFDSVANSPAFRTGFESPFSTGAHFGEPSGPHPLVNEAWEALRKSVVHFRGQPVGTVAAVDHASEEVLNYDQVFVRDFVPSALAFLMNNEPEIVKNFLLRTLHLQSSEKMVDRFKLGAGAMPASFKVDRNVNRNTETLVADFGESAIGRVAPVDSGFWWIILLRAYTKYTGDASLSESPDCQKCMRLILSLCLSEGFDTFPTLLCTDGCSMIDRRMGIYGYPIEIQALFYMALRCALQLLKPDGEGKDFIEKIGQRLHALTFHMRNYFWLDFPQLNNIYRYKTEEYSHTAVNKFNVIPDSIPEWVFDFMPCKGGYFLGNVSPAMMDFRWFALGNCIAIISSLATPEQ…
	TdCI10	PLEDPPATPPLPEVASAAAGPEQDPVVLQNEQLEGLKAGLEAVRSREESPEEKEAWWLLNRAVVNYCGSAVGTVAANDPSTANHMLNYDQVFIRDFVPSAIAFLLRGESDIVKNFLLHTLQLQSWEKTVDCYSPGQGLMPASFKVRSVPLDGNNEAFEEVLDPDFGESAIGRVAPVDSGLWWIILLRAYGKITGDYALQERVDVQTGIRLILNLCLTDGFDMFPTLLVTDGSCMIDRRMGIHGHPLEIQALFYSALRCAREMVSTDDGSKNLIRVINNRLSALSFHIREYYWVDMKKINEIYRYKTEEYSHDAINKFNIYPEQIPSWLADWIPDKGGYLIGNLQPAHMDFRFFSLGNLWAIVSSLATQKQAEGILNLIETKWDDIVANMPLKICYPALE…
	TdCI11	TRKMVLSSTIAPQSKVTELTDDTKYDSLNLEQKKKAWPMERHRSAEVSQAILSKIGHDGFQLCHQPQIPEIVKGGCTPISSCDPSGEFTADSNGMHRHTITDAAWEALKQSIVYFKGQPIGTLAAIDKSQAELNYDQVFMRDFVPSALAFLMKGEPTIVKNFLVETARLQSREKMVDLFKLGQGVMPASFKVHHSHPTKKTETLLADFGEIAIGRVAPVDSGLWWIFLLRAYTKYTRDSSLAESPHCQRAMRLILKLWLSEGFDTSPALLCADGCSMIDRRMGIYGYPLEIQALFFMALRCALSLLKDSDDDFVYQITKRIKALSYHLHSYYWLDFQRLNDIYRYKTEEYSQTALNKFNVIPESIPDWIFDFMPSRGGYFIGNVSPARMDFRWFCLGNF…
	TdCI12	MELGAAGMRRSASHNSLSGSDDFDLTHLLNKPRINVERQRSFDDRSLSDVSYSGGHARGGGGFDGMYSPGGGLRSLVGTPASSALHSFEPHPIVGDAWEALRRSLVFFRGQPLGTIAAFDHASEEVLNYDQVFVRDFVPSAMAFLMNGEPEIVKNFLLKTVLLQGWEKKVDRFKLGEGAMPASFKVLHDDKKGVDTLHADFGESAIGRVAPVDSGFWWIILLRAYTKSTGDLTLAERPECQKAMRLILSLCLSEGFDTFPTLLCADGCCMIDRRMGVYGYPIEIQSLFFMALRCALLMLKHDAEGKDFVERIATRLHALSYHMRSYFWLDFQQLNDIYRYKTEEYSHTAVNKFNVIPDSIPDWLFDFMPCEGGFFVGNVSPARMDFRWFALGNMIAIVS…
	TdCI13	TRKMVLSPIIPPQSKVTELTDDTKYDSLNLEQKKKAWPMERHRSAEVSQAILSKIGHGGFQLCHQPQIPEIVKGGCTPISSCDPSGEFTADSNGMHRHTITDAAWEALKQSIVYFKGQPIGTLAAIDKSQAELNYDQVFMRDFVPSALAFLMKGEPTIVKNFLVETARLQSREKMVDLFKLGQGVMPASFKVHHSHPTKKTETLLADFGEIAIGRVAPVDSGLWWIFLLRAYTKYTRDSSLAESPHCQRAMRLILKLWLSEGFDTSPALLCADGCSMIDRRMGIYGYPLEIQALFFMALRCALSLLKDSNDDFVYQITKRIKALSYHLHSYYWLDFQRLNDIYRYKTEEYSQTALNKFNVIPESIPDWIFDFMPSRGGYFIGNVSPARMDFRWFCLGNF…
	TdCI14	MELGAAGMRRSASHNSLSGSDDFDLTHLLNKPRINVERQRSFDDRSLSDVSYSGGHARGGGGFDGMYSPGGGLRSLVGTPASSALHSFEPHPIVGDAWEALRRSLVFFRGQPLGTIAAFDHASEEVLNYDQVFVRDFVPSAMAFLMNGEPEIVKNFLLKTVLLQGWEKKVDRFKLGEGAMPASFKVLHDDKKGVDTLHADFGESAIGRVAPVDSGFWWIILLRAYTKSTGDLTLAERPECQKAMRLILSLCLSEGFDTFPTLLCADGCCMIDRRMGVYGYPIEIQSLFFMALRCALLMLKHDAEGKDFVERIATRLHALSYHMRSYFWLDFQQLNDIYRYKTEEYSHTAVNKFNVIPDSIPDWLFDFMPCEGGFFVGNVSPARMDFRWFALGNMIAIVS…
	TdCWI1	DLLSWVFLEPAIAPSAPYDAKGTWSGSATVLPDGRINLMYTGVQVHGRQVQNLAVPRNYSDPFLREWVKSQLNPVIVPGAGVNSTEFRDPSTAWRGADGLWRVLLATKDHRRHLVLLYRSTDFTHWSAARRPFHEGHTGMVECADFFPLSSAGSVKHVLKISVLESRRDVYFLGAYDDSTDKFLPDDGNDDGLQLDFGIFYASKSFFDPSRRRRVVWAWAKEQDATADDEQKGWAGVLAIPREVWLAHDGRQLMTWPVAEVDSLRTNRVHIADMTIQSGDYFEIAGLQLPAQADLDVEFQVSNLERAEPFQWRAAEAADLCAARGADVQGGVGPFGVWVLASRDLRERTAVSISVFKADEGKHMILFCNDVSNSSYSDQVDKHNYGGLVQLDLAKAGGR…
	TdCWI2	MADPNGPLYYKGWYHLFYQYNPKGADWVNTLWAHSVSRDLINWNVLGLALEPSIRSDQYGVWSGSATILLDGTPVLVYTGIDRPDTPYQVQNVAIPKNKSDPLLREWVKPDYNPIIVPDSGMNVTQFRDPSTAWHIDGQWRILVGGEKGSHGQAYVYRSTDFKHWVRAKHPLHSAINGMWECLDFFPVLMQGKKGLDTSDHSGRVKYVLKSSLEKARYDYYTIGTYNSRTERYVPDDLNGDYHRLRYDYGKFYASKTFFDPARQRRVLVGWANESDTVPDDIAKGWSGIHAIPRKIWLDPGGKQLVQWPIEEVEQLRRKSVSVTNKVVKPRNHFEVKGLETYQADVEVSFEIPNLERAEPFDHAFSNDAQKLCRMKGADDKGGVGPFGLWVLASANLEE…
	TdCWI3	RHRSFSTCSSSHRRPLCPSVRAMVVLGGRVAWACSVLLLLQLAGASHVVYETHLLEAEAAAADVPPSILDPELSTGYHFRPIKNWINDPNAPMFYKGWYHFFYQYNPKGAVWGNIVWAHSVSRDLINWVALETAIQPSIKSDKYGCWSGSATILRDGTPAIMYTGIDRGDINYEVQNIAFPKNKSDPLLREWVKPKSNPIIVPEGGINATQFRDPTTAWYADGHWRLLIGALSGASRGVAYVYRSRDFMRWTRVRKPLHSAPTGMWECPDLYPVTVDGRQNGLDTSVTSSPKVKHVLKNSLDLRRYDYYTVGTYDRKTERYVPDNPAGDEHHLRYDYGNFYASKTFYDPVKRRRILWGWANESDTAVDDVAKGWAGIQAIPRKVWLDPSGRQLMQWPVE…
	TdCWI4	MYHFFYQYNPHGATWGDGTLSWGHSVSGDLVNWADVGNALDPTSPFDANGCWSGSATVLPGGRPAILYTGIDANRVQVQNVAFAKNPADPLLREWEKPDCNPVMPMPADVTGNNFRDPTEAWLGRDGLWRVGVVAEVGGVGSLLVYRSADFLRWERNAAPLHASSRDVPVLECPDLFPMAPPGAAEGLDVSASGAGVLHVLKLTDFAKEDHYMVGRYDDVEDTFVSAEPERGDDPGNWRRLDHGHLYASKSFYDARKKRRVLWAWVDENDGGGVARGWAGIQAFPRAIWLDADGKRLVQWPIEEIETLRRKRVGLQWATEVEAGGRKEVAGIVSSQADVQAVFEIPNLEEAETLDPKWLQDPKGLAAEMGASGRGGVGPFGLLVLASGDLEEHTAVFFR…
	TdCWI5	MAGLSLAACAVAFHLCLLVSSSASLRWLSDKPAAVTTAGGVRTRSAYHFQPAKNWQNDPNGPMYHNGLYHFFYQYNPDGVTWGNGNLSWGHSVSVDLVNWFALDAALQPSRSFDANGCWSGSATILPDGSPVMLYTGIDARGDQVQNVAYPKNASDPLLVDWVKPEYNPVIPVPADIKRDDFRDPSTAWLGADGVWRIAVAARVHDVGGATLIYRSKDFLRWERNADPLYLAHAAGMVECPDLFPVSEPGVEVGLPASGAGARHVLKMSVMDTVQDYYVVGRYDDAADTFVPEDDEDCRSWRRLDYGHVYASKSFFDPSKNRRVLWGWANESDSVSDDLVRGWSGVQTVPRKIWLDEDGKQLRQWPVEEIETLRSKRVNLLIPEVNAGGVNEIIGVMGA…
	TdCWI6	RPTVAMAVLSLAACVASFHLLLLLFSSSSSLRVAPEAAESSGSARHGRTAYHFQPAKNWQNDPNGPMYHNGVYHLFYQYNPHGATWGVGNLSWGHSVSGDLVNWAALDAALEPTSPFDANGCWSGSATILPGGVPAILYTGIRADGEQVQNVAFPKNASDPLLREWVKPSYNPVIPLPADVPADFFRDPSTAWLGRDGLWRLAVSAKVGNAVGSTLIYRSKDFRLWERNAAPLQESRAAGMVECPDLFPVAEPGAEEGLDHAPRTGTGVKHVLKLSATDTFQDYYAVGRYNDTTDTFVPEDDGDDCQSWRRLDYGHIYASKSFFDARKNRRVLWSWANETDSQADDVAKGWSGVQIFPRKVWLDNDGKQLRQWPIEEIETLRSRKAGLLGTVVNSGGVN…
	TdCWI7	EWSSEPEPWPNRLPLPACQVLAKWYALQICAFARCYLINPHDFTWGDGKLSWGHSVSGDLVNWADVGNALDPTSPFDVNGCWSGSATVLPGGRPAILYTGMDDANKAQVQNVAFAKNPSDPLLREWEKPSCNPVIPMPEDVTGNNFRDPTEAWRGRDGLWRVAVAAEVAGVGSLLVYRSADFLHWERNAGAPLHAASSRDGDGPAVLECPDLFPMAAPGAMEGLDVSASRAGVLHVLKLSDFAKEDHYMVGRYDDEKDTFTPAEPECGGDCANWRRLDHGHLYASKSFYDARKKRRVLWAWVDETDGGGEGRGWAGIQAFPRAMWLDTDGKRLVQWPVEEIETLRRKRVGLQWATEVEAGGRKEIAGIVSSQADVQAVFEIPNLEEAETLDPKWLQDPK…
	TdCWI8	MAARLPLAACIVAFHLCLLLSPSTALRRLSEAESSLARHGVGIRPAYHFLPAKNWQNDPNGPMYHNGVYHMFYQYNPLGAMWQPGNLSWGHSVSRDLVNWDALDTALDPTAPFDYNGCWSGSATILPGGIPVLLYTGRIDADKEVQVQNVAFPKNPADPLLREWVKPAYNPVIPLPADVPGDNFRDPTTAWVGRDGLWRIAVAAKVGGPNGIASTLIYRSKDFWHWKRNALPLYTSRAAGMVECPDLFPVAEPGVEEGRLGYASGPASGAVRHVLKLSVMNTTQDYYAVGRYDDVVDTFVPEVDAERNADDCRTWRRFDYGHVYASKSFFDSSKNRRVLWAWANESDSQDNDIARGWSGVQTVPRKVWLDEDGKQVRQWPIEEIETLRSKRVVGLLGAQ…
	TdCWI9	TPALPPSHYKYDPPWPLLLHRHRSFSTCSSFHRRPLCPRVRAMVVLRGRVAWACPVLVVLLLLQLAGASHVVYETHLLETEAAAADVPPSILDAELSTGYHFRPIKNWINDPNAPMYYKGWYHFFYQYNPKGAVWGNIVWAHSVSRDLINWVALETAIQPSIKSDKYGCWSGSATILRDGTPAIMYTGIDRADINYEVQNIAFPKNKSDPLLREWVKPKSNPIIVPEGGINATQFRDPTTAWYADGHWRLLIGALSGASRGVAYVYRSRDFMRWTRVRKPLHSAPTGMWECPDLYPVTVDGRQNGLDTSVTSSPKVKHVLKNSLDLRRYDYYTVGTYNRKTERYVPDNPTGDEHHLRYDYGNFYASKTFYDPVKRRRILWGWANESDTAVDDVAKGWAG…
	TdCWI10	MYHFFYQYNPHGATWGDGTLSWGHSVSGDLVNWADVGNALDPTSPFDANGCWSGSATVLPGGRPAILYTGIDANRVQVQNVAFAKNPADPLLREWEKPDCNPVMPMPADVTGNNFRDPTEAWRGRDGLWRIGVVAEVGGVGSLLVYRSADFLRWERNAAPLHASSRDVPVLECPDLFPMAPPGAAEGLDVSASGAGVLHVLKLTDFAKEDHYMVGRYDDEADTFVPAEPERGDDPGNWRRLDHGHLYASKSFYDARNKRRVLWAWVDENDGGGVARGWAGIQAFPRAIWLDADGKRLVQWPIEEIETLRRKRVGLQWATEVEAGGRKEVAGIVSSQADVQAVFEIPNLEEAETLDPKWLQDPKGLSAEMGASAHGGVGPFGLLVLASGDLEEYTAVFFR…
	TdCWI11	GPALSRGVRRRLPPLPPHLLLRLPPLALRQIGGGDHGRPWPWPCQDQVRLPLPARQELAERRTGSSFSGGVFRVLSDFHRDGVTWGNGNLSWGHSVSVDLVNWFALDAALQPSRSFDANGCWSGSATILPDGSPVMLYTGIDARGDQVQNVAFPKNASDPLLVEWVKPEYNPVIPVPADIKRDDFRDPSTAWLGADGLWRIAVAARVHDVGGATLIYRSKDFLRWERNADPLYLAHAAGMVECPDLFPVSEPGVEVGLPASGAGARHVLKMSVMDTVQDYYVVGSYDDTADTFVPEDDDDCRSWRRLDYGHVYASKSFFDPSKNRRVLWGWANESDSVADDLVRGWSGVQTVPRKIWLDEDGKQLRQWPVEEIETLRSKRVNLLIPEVNAGGVNEIIGI…
	TdCWI12	MNGAQNLNHGRTAYHFQPARCWQNGPMYHNGMYHFFYQYNPRGPTWGDGKLSWGHSVSGDLVNWADVGNALDPTSPFDVNGCWSGSATVLPGGRPAILYTGMDDADKAQVQNVAFAKNPSDPLLREWEKPSCNPVIPMPEDVTGNNFRDPTEAWRGRDGLWRVAVAAEVAGVGSLLVYRSADFLHWERNPGPPLHVASSRDGDGPAVLECPDLFPMAAPGAMEGLDVSASRAGVLHVLKLSDFAKEDHYMVGRYDDDEDTFAPAEPERGGDCANWRRLDHGHLYASKSFYDARKKRRVLWAWVDETDGGGEGRGWAGIQAFPRAMWLDTDGKRLVQWPVEEIETLRRKRVGLQWATEVEAGGRKEIAGIVSSQADVQAVFEVPNLEDAETLDPKWLQDP…
	TdCWI13	MAARLPLAACIVAFHLCLLLLQSSALRRLSEAAESSLVRHGVGMRPAYHFLPAKNWQNDPNARAQHNTKHENVYKDNPLGAMWQPGNLSWGHSVSRDLVNWDALDTALDPTAPFDYNGCWSGSATILPDGIPALLYTGRIEGDKEVQVQNIAFPKNPADPLLREWVKPAYNPVIPLPADVPGDSFRDPTTAWVGRDGLWRIAVAAKVGGPNGIASTLIYRSKDFRHWKRNALPLYTSRAAGMVECPDLFPVAEPGVEEGRLGYASGPASSAVRHVLKLSVMNTTQDYYAVGRYDDMADTFVPEVDVERNADDCRTWRRFDYGHVYASKSFFDSSKNRRVLWAWANESDSQDNDIARGWSGVQTVPRKVWLDEDSKQVRQWPIEEIETLRSKRVVGLLGA…
	TdCWI14	TTSPLPRFLLLSPSPMAQSWAFFLLVVLCFCCVSDLICGSNGERVFLYPQSQKVSSIVSQRYRTAYHFQPPKNWINGPMYYNGIYHEFYQYNPNGSVWGNIVWGHSVSTDLINWIPLETAIARDTPSDINGCWTGSATILPGNRLVIIYTGADPEKRQVQNIVVPKNMSDPYLREWTKAGNNPVIQPVGPGLNSGQFRDPTTGWVGPDGLWRIAVGAELNGDSAALLYKSKDFLNWTRVDHPLYSSNSSSMWECPDFFAVLPGNSGGLDLSAAIPNGAKHVLKMSLDSCDKYMIGVYDLKSDTFIPDTVLDDRRLWLRIDYGNFYASKSFFDSKKGRRIIWGWTNETDSSLDDVAKGWAGIHAIPRTIWLDSHGKQLLQWPVEEVESLRGNEINHQGLE…
	TdCWI15	SPSLSPMAQSWASFLLLALLSSSLLVRGSNGERVFLYPQSQKVSSIVSQRYRTAYHFQPPKNWINGIEGPMYYNGIYHEFYQYNPNGSVWGNIVWGHSVSTDLINWIPLETAIERDTPSDINGCWTGSATILPGNRLVIIYTGADPEKRQVQNIVVPKNLSDPYLREWTKAGNNPVIQPVGPGLNSGQFRDPTTGWIGPDGLWRIAVGAELNGDSAALLYKSKDFLNWTRVDHPLYSSNSSSMWECPDFFAVLPGNNGGLDLSAAIPNGAKHVLKMSLDSCDKYMIGVYDLKSDTFIPDTVLDDRRLWSRIDYGNFYASKSFFDSKKGRRIIWGWTNETDSSSDDVAKGWAGIHAIPRTIWLDSHGKQLLQWPVEEVESLRGNEINHQGLELKKGGLFE…
	TdCWI16	MAIQPITWVVFLLLALSSSWPIAEASHRVFPDLQSLEAEGGRAVDVDDSLRTGYHFQPPMHWINDPNGVMYYKGVYHLFYQYNPKGAVWGNIVWAHAVSTDLVNWVMLQPAIYPTAPFDVNGCWSGSATVLPDGTPAIMYTGIDGDGRQVQNVAYPKDLSDPYLREWVKPDYNPVIAPGPGINATAFRDPTTAWRGPDGLWRLVVGTKDNHRGIAVLYRSRDFRRWVPVRRPLHHGDTGMWECPDFYPVTSHGVLGDVKHVLKVSLDLTRFEYYTFGAYDHATETYVPDAALADGNDGLRYDYGNFYASKTFLDPAKHRRILWGWANESDSTADDVRKGWAGVQAIPRKIWLAANSKQLMQWPVAEVESLRGNHVNITDRLIKGGDYFEVLGLTTPAQA…
	TdCWI17	FQIFCCCSWLAGLACMFSTSVLFQILVRPCSNGGVFFCSQSSTKIPSIVSKRYRTAYHFQPPKNWMNGPMYYNDIYHEFYQYNPDGSNSPSLSYNIVWGHSVSTDLVNWIGLEPVLVPDTPSDICGCWTGSATILPGNQPAITYTGLINMEKHQVQNIALPKNRSDPYLREWTKAGNNPVIQPVIPGLNSSQFRDPTTGWIGPDGLWRIAVGADLNGSITALLYKSEDFLNWTSVEHPLYSSNSFDMWECLDFFAVLSGSNGGLDMSSAIPNGAKHVLKMGMDYSDKYMIGVYDLKRDVFVPDTVIDDYRLWLRIDYGNFYASKSFFDSKQGRRIIWAWSNETDASSDDVAKGWAGIHSIPRTIWLDSDGKRLLQWPVEEIESLRRNEINHQGLELKKG…
	TdCWI18	TDLSYSLESNEVLAYFETYNIFGPVFTNNRPMYYNGIYHEFYQYNPDGSFNPNTSYNIVWGHSVSTDLVNWITLEPAIEPDTPNDIKGCWSGSVTIVSGDQPVIIYTGVIDIEKHQVQNIALPKNRSDPYLREWTKAGNNPVIQSGVPGLNSGQFRDPTTGWIGPDGLWRIAVGAQLNGYGAALLYKSEDFLNWTRVDHPLYSSNASIMLECLDFFAVLPGSNNGLDMSSAIPNGAKHVLKMGLNFGEDVYVIGVYDLKRDVFVPDTDDSRLWPRIDYGNFYASKTFFDSKHGRRIIWAWTTETDSSSDDVAKGWAGIHSFPRTIWLDSDSKRLLQWPVEEIESLRGNEINHQGLDLKMGDLFEIEGADTLQADIEIDFELTSIDDADPFDPSWLFDAE…
	TdCWI19	MAIQPRTWVVFLLLVLLSSSWPIAEASHRVFPDLQSLEAEGGRAVDVDDSLRTGYHFQPPMHWINDPNGVMYYKGVYHLFYQYNPKGAVWGNIVWAHAVSTDLLNWLMLQPAIYPTAPFDVNGCWSGSATVLPDGTPAIMYTGIDADGRQVQNVAYPKDLSDPYLREWVKPDYNPVIAPGAGVNATAFRDPTTAWRGPDGLWRLVIGTKDNHRGLAVLYRSRDFRRWVPVRRPLHHGDTGMWECPDFYPVSSHGVLGDVKHVLKVSLDLTRFEYYTFGAYDHATETYVPDAVLADGSNGLRYDYGNFYASKTFLDPAKQRRILWGWANESDSTADDVRKGWAGVQAIPRKIWLAANGKQLMQWPVAEVESLRGNHVNITDRLVKGGDYFEVLGLTTPAQ…
	TdCWI20	MGAPKWVVAPLALLLLLQLAGASHDVRRSLEAEAASPSVPASILSPLLRTGYHFQPPMNWINDPNGPLYYKGWYHLFYQYNPKGAVWGNIIWAHSVSRDLINWIALDPAIKPSIPTDQFGVWSGSATILPNGTVAMLYTGIDRPGTNYQIQNIAFPKDPSDPLLREWVKPGYNPIAIPEAGMNATQFRDPTTAWHAGDGLWRMLVGGLKPGTLRGMAILYRSRDFKHWVRAKHPLHSALTGMWECPDFFPVREPGHPDGLDTSEFGPHYKYVLKNSLDLTRYDYYTVGTYNNRTERYVPDNPTGDVYQRLQYDYGNFYASKTFYDPAKNRRVLLGWANESDSVAHDNAKGWAGIHAIPRKIWLDPSGKQLLQWPVEELDQLRGKAVSVGDKVVMPGQHF…
	TdCWI21	WLAGLACMFSTSIVFQILVRPCRNGEGVFFCPQFPKVPSIVSKRYRTDYHFQPPKNWINGSMYYNGVYHEFYQYNPNGSYNPNISYNIVWGHSVSTDLINWINLEPAIEPDTPSDISGCWTGSATILSGDQPVIIYTGLVDIQKHQVQNIALPKNRSDPYLREWTKAHNNPVIQPVVPGLNSSQFRDPTTGWIGPDGLWRIAVGAELNSYSVALLYKSEDFLNWTRVEHPLYSSNSSNMWECLDFFAVLPGSGGGLDLSSAIPNGAKHVLKVSMNCTDDVYMIGVYDLKRDAFVPDTVLNDSRLWPRIDYGNFYASKSFFDSKHGRRIIWAWSSETDSSSDDVAKGWAGIHSIPRTIWLDSHGKQLLQWPVEEIESLRTNEINHQALELKKGDLFEIKG…
	TdCWI22	RRWRWPCKRDWLGGLACIFSTTLLFQILVRPCSNGGGLFFCSQSPNAPSILSSKDRTAYHFQPPKNWINEISGPMYYNGIYHEFYQYNPDGSFNPNTSLNIVWGHSVSTDLVNWITLEPALEPDTPNDIKGCWSGSATIVSGDQPVIIYTGVIDIEKHQVQNIALPKNRSDPYLREWTKASNNPVIQSGVPGLNSGQFRDPTTGWIGPDGLWRIAVGAQLNGYGAALLYKSEDFLNWTRVDHPLYSSNASIMFECLDFFAVLPGSNNGLDMSSAIPNGAKHVLKMGMNFGEDVYVIGVYDLKRDVFVPDTDDSRLWPRIDYGNFYASKTFFDSKHGRRIIWAWTTETDSSSDDVAKGWAGIHSFPRTIWLDNDGKRLLQWPVEEIESLRRNEINHQKLE…
	TdCWI23	MAQAWAFLLPVLVFGSYMTSLFFPTYISGPLCGGDGGGRSLFLCAQAPKDQDPSPAVSTMYKTAFHFQPAKNWMNELSGPMYFNGFYHEFYQYNLNGPIFGDIVWGHSVSTDLVNWIGLEPALVRDTPSDIDGCWTGSVTILPGGKPVIIYTGGDKDQHQAQNIAFPKNRSDPYLREWIKAANNPVLRPDEPGMNSIEFRDPTTGWIGPDGLWRMAVGGELNGYSAALLYKSEDFLNWTKVDHPLYSHNGSNMWECPDFFAVLPGNNAGLDLSAAIPQGAKHALKMSVDSVDKYMIGVYDLQRDAFVPDNVVDDRRLWLRIDYGTFYASKSFFDSNKNRRIIWGWSRETDSPSDDLEKGWAGLHTIPRTIWLADDGKQLLQWPVEEIESLRTNEISHQG…
	TdCWI24	KYPMDWRSSGIYDDTKDPCGLMYYKGIYHNFYQYNPHCALWCWGDIAWGHSVSTDLVNWIQLEPVIEPDNPSDIDGCWTGSATILSGGQPVILYTGVSIDNCQVQNLLLPRNLSDPYLREWTKAGNNPVIQPVVPGLNRSCFRDPTTGWIGPDGLWRIAVGAQLYSYTAALLYKSEDFLSWTRVDHPLYSHNLSNMWECPDFFAVLPGYNSGLDMSVAVPRGAKYALKMSVGYFDKYLIGVYDLKRDAFVPDTIVDDCRLWLRIDYGNFYASKSFFDLKKGRRIIWGWSQEADCRSDDVAKGWAGIHTIPRMIWLDDNGKQLLQWPVDEIESLRTNEINHQGLELNKGDLFEINGVDTFQADVEIYFEPMSIDAAEPFDPSWLLDPEKHCCEASVHGGI…
	TdCWI25	WRYHGNISNGVGGRCSLCPQSPEVSFCPLPPEVSRCPQSPEVPSIFSTRYKTAYHFRPPRNWINDISGLMYYKGIYHNFYQYNPHCALWCWGDITWGHSVSTDLVNWIELEPVIEPDNPSDIDGCWTGSATILSGGQPVILYTGGSRDKCQVQNLVLPKNPYDPYLREWTKTGNNPVIQPVVPGLNRSQFRDPTTGWIGSDGLWRIAVGAELKGYTAALLYKSEDFLSWTIVGHPLYSQNSSNMWECNMWECLDFFAVLPGNNSGLDMSVAIPRGAKHALKMSMGYFDKYLIGVYDLKRDAFVPDTIVDDCRLWLKIDYGNFYASKSFFDSKKGRRIIWGWSKEADCRSDDVAKGWAGIHTIPRTIWLDNDGKQLLQWPVDEIESLRTNEINHQGLELN…
	TdCWI26	FPMFHHRHGCGWPFLLLLLLLLGFPFDESSLLRGEAAAAGSHRVVLYPESATVSSIVSSKYRTAFHFQPPKNWINDPNGPLYYKGLYHLFYQYNPGSVVPGNKTWAHSVSTDLVNWLRLETALDRTEPYDAKGCWSGSVTVLADGRPAILYTGADDVKNQAQCIAFPSNSSDPYLREWTKPSSNPVIRPDGPGLNPRQFRDPTTGWTGPDGQWRIAVGAELDGYSAALLYKSEDFVSWSRVDHPLYSSNSSTMWECPDFFAALPGNTSGLDLSAAIPNGAKHVLKMSLDSCDKYMVGVYDLEADKFVPDNFVDDRRLWLRIDYGNYFASKSFFDAKKGRRIIWGWANESDSSSDDAAKGWAGIQAIPRTVWLDSDGNQLLQWPVEEIESLRRNEADVEI…
	TdCWI27	MAQAWAFLLPVLVLGSYVTSLFLPTYITGPLCGGDGGGRSLFLCAQAPKDQDPSPASTMYKTAFHFQPAKNWMNDPSGPMYFNGIYHEFYQYNLNGPIFGDIVWGHSVSTDLVNWIGLEPALVRDTPSDIDGCWTGSVTILPGGKPIIIYTGGDIDQNQAQNIAFPKNRSDPYLREWIKADNNPVLRPDEPGMNSIEFRDPTTGWIGPDGLWRMAVGGELNGYSAALLYKSEDFLNWTKVDHPLYSHNGSNMWECPDFFAVLPGNNAGLDLSAAIPQGAKHALKMSVDSVDKYMIGVYDLQHDAFVPDNVVDDRRLWLRIDYGTFYASKSFFDSNKNRRIIWGWSRETDSPSDDLAKGWAGLHTIPRTIWLAGDGKQLLQWPVEEIESLRTNEINHQGL…
	TdCWI28	PPRCSFSAMASSNGSGGRCSSCPVSPDVSFCPLSPEVSPCAQSPEVPYIVSTSYRTAYHFQPPRNWINGLMYYKGIYHNFYQYNPHCALWCWGDITWGHSVSTDLVNWIQLEPVIEPDNPSDIDGCWTGSATILSGGQPVILYTGGRRDKRQVQNLVLPKNPSDPYLREWTKIGNNPVIQPVVPGLNRSQFRDPTTGWIGPDGMWRIAVGAELKGYTAALLYKSEDFLSWTIVDHPLYSQNYSSNMRKCNMWECLDFFAVLPGNNSGLDMSAAILRGTKHALKMSVDYFDKYLIGVYDLKRDAFLPDTIVDDCRLWLRIDYGHFYASKSFFDSKKGRRIIWGWSQEADCRSDDVAKGWAGIHTIPRTIWLDSNGKQLLQWPVDEIESLRTNEINHQGLE…
	TdCWI29	CPLLILLLPGFPFDESSLPCAEAAAAGSHRVVLYPHSEKVSSIVSSKYRTTFHFQPPKNWINDPNGPLYYKGLYHLFYQYNPGSVVPGNKTWAHSVSTDLVNWLRLASALDRTEPYDARGCWSGSVTVLTDGRPAILYTGADDVKNQAQCIAFPSNSSDPYLREWTKPSSNPVIRPDGPGLTPKQFRDPTTGWTGPDGQWRIAVGAELDGYSAALLYKSEDFASWSRVDHPLYSSNSSTMWECPDFFAALPGNTSGLDLSAAVLNGAKHVLKMSLDSCDKYMVGVYDLEGDKFVPDNVMDDRRLWLRIDYGNYYASKSFFDAKKGRRIIWGWANESDSSSDDAAKGWAGIQAIPRTIWLDGDGNQLLQWPVEEIESLRRNEISHQGIELKKGDMFEIKG…
	TdVI1	SDTNISTLLTRSCVFVTDVLWVPIDLFSSTSPDPNGPLYYKGWYHLFYQWNPDGAVWGNITWGHAVSRDLVHWLHLPLAMVPDHWYDINGVWTGSATQLPDGRIVMLYTGSTEDGVQVQLLAEPADPSDPLLRRWAKSEANPVVVPPPGVGLTDFRDPTTAWLNPADKAWRITIGSKNQEHAGLALVYRTEDFVHYDLLPTLLHVVQGTGMWECVDFYPVSADPAAGVGLDTSAAPGPGVKHVLKTSLDDDRNDYYGIGTYDPATDRWAPDDAAIDVGIGLRYDYGKFYASKTFYDPVGRRRVLWGWIGESDSERADVLKGWASLQSFPRTVLLDTKTGSNLLQWPVVEVENLRMRGKRFDGLDLQPGSVVPLDVGRATQLDIEAVFQVQAGTAAGAEA…
	TdVI2	MIPAVPAIVDDAAQNANAPLLPETNLKGRRPPARQKRPTTVLPAIAWTVLLLALVGLVVYRQGHGGGRADTIGDEVASAGRAVEVAASRGAVQGVSEKSTASALLGGGAYDWTNAMLAWQRTAFHFQPQKNWMNDPNGPLYYKGWYHLFYQWNPDGAVWGNITWGHAVSRDLLHWLHLPLAMVPDHWYDINGVWTGSATQLPDGRIVMLYTGSTEDGAQVQLLAEPADPSDPLLRRWAKSEANPVLVPPPGIGLTDFRDPTTAWLNPADKAWRITIGSKNQEHAGLALVYRTEDFLHYDLLPTLLHVVQGTGMWECVDFYRVSTEPAAGVGLDTSTAPGAGVKHVLKTSLDDDRNDYYAIGTYDPATDRWAPDDAAIDVGIGLRYDYGKFYASKTFYDP…
	TdVI3	MDSSRVILIPGTPPLPYAAYEQLPSSSADAKGQEEQRAGGGLRWRACAAMLAASAVVALVVAAAVFGDGGAGRDLVAASVPATPAMEFPRSRGKEHGVSEKTSGAYSANGGFPWSNAMLQWQRTGYHFQPDKYYQNDPNGPVYYGGWYHFFYQYNPSGSVWEPQIVWGHAVSKDLIHWRHLPPALVPDQWYDIKGVLTGSITVLPDGKVVLLYTGNTETFAQVTCLAEPADPSDPLLREWVKHPANPVVFPPPGIGMKDFRDPTTAWFDESDGTWRTIIGSKNDSDHSGIVFSYKTKDFVSYELMPGYMYRGPKGTGEYECIDLYAVGGGRKASDMYNSTAEDVLYVLKESSDDDRHDWYSLGRFDAAANKWTPIDTELELGVGLRYDWGKYYASKSFY…
	TdVI4	RSKDFLLSSGTATVAVKSPGGVPDTPPVPFAYGGLLYQQSGGRRRWRECTVVLGAVAMVQNIMVTARADADGFPWSNEMLQWQRTGFHFQPEKNYMNDPNAPMYYRGRYHFFYQYNPTGVVWGNITWGHAVSRDLVHWRHLPLAMVPDQWYDIHGVLTGSATILPNGTVIVLYTGKTNTSAQVQCLALPADPDDHLLVNWTKHPANPVILPPPGIGLQDFRDPTTAWLDQSDLTWRTLIGSKDDNGHAGIALMYKTKDFIRYELIPGVLHRVEGTGMWECVDFYPVSGGNNSSSSEEALYVLKASMDDERHDYYALGRYDAATNTWTPLDPELDVGFGLRYDWGKFFAATSFYDPVKRRRVMWAYVGETDSLSANVAKGWASVQTIPRTVVLDEKTRTN…
	TdVI5	MYYRGQYHFFYQYNPKGVVWNKIAWGHAVSPDLVHWRHLPVAMVPDQWYDINGVLTGSATMLPNGTVILLYTGNSDTFMQVQCLALPADPTDPLLRTWTKHPANPVIFPPPGIGDRDFRDPMAAWFDKSDNTWRTIIGSKDDHGHAGIALMYKTKDFIKYELIPDPVHRVEGTGMWECIDLYPVSGGSNSPEEVIYVMKASVNDEWHDYYALGRFHAEANRWTPMDPEADVGIGMRVDWGKFYASTSFYDPVKQRRVSWGFVGETDSPNTDIAKGWASLQGIARKVVLDEKTRTNILQWPVEEIDTLRYNATNFSGITVESSSVITLPLRQVAQLDIEASFRLNASAIAALNEADVSYNCSTSGGATKRGALGPFGLLIHATNSGSEQLAVYFYVYKGL…
	TdVI6	YHFFYQYNPEGITWGNISWGHAVSRDMVHWHHLPLAMVPDRWYDISGVLTGSATILPNGKVVLLYTGNTDTLAQVQCLAVPADPHDPLLRTWTKHPANPVLLPPPGTSKKDFRDPMTAWFDKSDNTWRTMIGSKDDNGHAGVALMYKTKDFVKFELIPRPVHRVEGTGMWECVDFYPVGGNSNSSQEELYVLKASMDDERHDYYALGKYDAVTNTWTPLDPEADVGIGLRYNWGKFFASTTFYDPAKRRRVMWAYVGETDSNRTDLAKGWANLQAIPRTVVLDEKTRTNLLQWPVEEIETLRHNTTDLSGITIGTGSITALHLRQAAQLDIEASFRLNTSDIAAHNEADIGYNCSTSGGATNRGALGPFGLFLTNGHSEQMAMYFYVSRRLDGGLRTHF…
	TdVI7	RALTIYQTLLEFTRGAAMGSHGKPPLPYAYKPLPSDADGERAGCTRWRVCAVALTASAMVVVVVGATLLAGFRVDQAVDEEAAGGFPWSNEMLQWQRSGYHFQTAKNYMSDPNGLMYYRGWYHMFFQYNPVGTDWDDGMEWGHAVSRNLVQWRTLPIAMVADQWYDILGVLSGSMTVLPNGTVIMIYTGATNASAVEVQCIATPADPTDPLLRRWTKHPANPVIWSPPGVGTKDFRDPMTAWYDESDDTWRTLLGSKDDNNGHHDGIAMMYKTKDFLNYELIPGILHRVERTGEWECIDFYPVGRRTSDNSSEMLHVLKASMDDERHDYYSLGTYDSAANRWTPIDPELDLGIGLRYDWGKFYASTSFYDPAKKRRVLMGYVGEVDSKRADVVKGWASI…
	TdVI8	RACSIAQVKTPVTAAQLYINRAGSLTSCIQSPPIFVSSGAAMESHAVPSEQPAYKPLPSTANEDAHEHQGGGVRWRACAAVLAASAVVLVAATTLGRGARVDEAADEDAGGFPWSNEMLQWQRAAFHFQPEKNFMSDPNGLVYYRGWYHLFYQYNPKGIAWAFGILWGHAASRDLVHWRQLPLAVLPDQWYDIQGVLSGSITVLPNGTLIMLYTGATNVSTVEVQCVAVPEDPNDPLLRRWTKHPANPVLSSPPWISTNDFRDPTSAWYDGSDHTWRTVLGSKDDHNGHHAGIAFMYKTKDFLHYELVPGILHRVENTGEWECIDFYPVGGGDNSSQVLYVLKASMDDERHDYYSLGRYDAAANTWTPVDPEADLGIGLRYDWGKLYASSSFYDPVKRR…
	TdVI9	AGGDGPEPRPGRRRVGEDLRRGGRDGGAPRRRRRRRRLPLEQRHAAVAAHRLPFPAREELDERYVHDPSVPSINPFLFGSIQIHMNFHSFPRVVNPIDGEELTGFALCLLAATGGGLLPPAMGMDACMHADPNGPVYYRGWYHLFYQYNPEGAVWGNIAWGHAVSRDLIHWRHLPLAMVPDQWYDINGVWTGSATVLPDGSLVMLYTGSTNASVQVQCLAVPADPNDSLLRNWTKYEANPILVPPPGIGDKDFRDPTTAWFDESDKTWRTVIGSKDNHGHTGIVMTYKTKDFINYELIPGLLHSVPGTGMWECIDFYPVGGADGSEELYVMKESSDDDRHDWYALGRYDAAANKYTPIDAEMDVGIGLRYDWGKFYASKTFYDPSKNRRVLWGWIGETD…
	TdVI10	METRDRGSMPALVPCFYAQLPLDDDEAQAGRARPGRTGPVCAAMLLTLAAVLLAVAALAGVKLASELPASGIVMSGHPTEVDAALMSTSSRGPESGVSEKTSGAGAHGGMLGAGASGNAFPWSNAMLQWQRTGFHFQPEKNWMNDPNGPVYYKGWYHLFYQYNPDGAIWGNKIAWGHAASRDLLHWRHLPVAMSPDQWYDMNGVWSGSATVLPDGRIVMLYTGSTNASVQVQCLAFPTDPSDPLLINWTKYENNPVMYPPPGIGEKDFRDPTTAWFDGSDDTWRLVIGSKDDRHAGMVMTYKTKDFIDYELVPGLLHRVPGTGMWECIDLYPVGGARGIDMTDAVEAGSTNGGGDVLHVMKESSDDDRHDYYALGRYDAAKNIWTPLDTDADVGVGLRY…
	TdVI11	MSMDTGDRGSVPCSYAQLPDDAEAGRTRPGRTGPLCAAVLLTSAAVLLAVAALAGVRLAGQLPAAGVIMSGHPTTVDMAPMSTSSRGPESGVSEKTSGAATVDDHGGMLAADAGGNAFPWSNAMLQWQRTGFHFQPEKNWMNDPNGPVYYKGWYHLFYQYNPDGAIWGNKIAWGHAASRDLLRWRHLPVAMSPDQWYDINGVWSGSATVLPDGRIVMLYTGSTNASVQVQCLAFPTDPSDPLLINWTKYENNPVMYPPPGVGEKDFRDPTTAWFDGSDDTWRLVIGSKDDRHAGMVMTYKTKDFMEYELVPGLLHQVPGTGMWECIDLYPVGGVRGIDMTDAVAASSTNGGDDVLHVMKESSDDDRHDYYALGRYDGAKNTWTPLDVDADLGIGLRYDW…
	TdVI12	MEARDGGSAPLPCSYAPLPEDAEAAATVGRTRRTAGPLCAALLLATAAVLLVVAALAGVRFAGQPPAGGIVVMSGHETTADAAPMSASSRGPESGVSEKTSGAAAHGGMLRADAGGNAFPWSNAMLQWQRTGFHFQPERNWMNDPNGPVYYKGWYHLFYQYNPDGAIWGNKIAWGHAASRDLLRWRHLPVAMSPDQWYDINGVWSGSATVLPDGRIVMLYTGSTNASVQVQCMAFPTDPSDPLLINWTKYENNPVMYPPPGVGEKDFRDPTTAWFDSSDDTWRLVIGSKDDRHAGMVMTYKTKDFIDYELVPGLLHRVPGTGMWECIDLYPVGGKRGIDMTEAVATASKNGGGDVLHVMKESSDDDRHDYYALGRYDAANNTWTPLDTDADVGIGLRYD…
	TdVI13	MEARDGGSAPLPCSYAPLPEDAEAATMVGRARRTAGPLCAALMLVTAAVLLMVAALAGVRLAGQLPADGIVVMSGDQTTVDAAMMSTSSRGPESGVSEKTSGAAAHGGMLGADASGNAFPWSNAMLQWQRTGFHFQPEKNWMNDPNGPVYYKGWYHLFYQYNPDGAIWGNKIAWGHAASRDLLRWRHLPVAMSPDQWYDINGVWSGSATVLPDGRIVMLYTGSTNASVQVQCLAFPTDPSDPLLINWTKYENNPVMYPPPGVGEKDFRDPTTAWFDGSDDTWRLVIGSKDDHHAGMVMTYKTKDFIDYELVPGLLHRVPGTGMWECIDLYPVGGLRGIDMTEAVAAASNNGGGDVLHVMKESSDDDRHDYYALGRYDAAKNTWTPLDSDADVGIGLRYD…
	TdVI14	ISMETGDHGSVPCSYAQLLDDAEADRTRPGRTGPLCAAILLTSAAVLLAVAALAGVRLAGQLSAAGVIMSGHPSTVDAAPMSASSRGPESGVSEKTSGTATHGGMLGAEAGGNAFPWSNAMLQWQRTGFHFQPEKNWMNDPNGPVYYKGWYHLFYQYNPDGAIWGNKIAWGHAASRDLLRWRHLPVAMSPDQWYDINGVWSGSATVLPDGRIVMLYTGSTNASVQVQCLAFPTDPSDPLLINWTKYENNPVMYPPPGVGEKDFRDPTTAWFDGSDDTWRLVIGSKDDRHAGMVMTYKTKDFIDYELVPGLLHRVPGTGMWECIDLYPVEGVRGIDMTDAVAAVSTNGADDVLHVMKESSDDDRHDYYALGRYNAAKNTWTPLDVDADLGIGLRYDWGKF…
	TdVI15	HRASSGGAMDSSRVILIPGTPPLPYAYEQLPSSSADAKGIEERTAGGGLRWRACAAVLAASAVVALVVAAAVFGAGGAGRDAVAASVPATPATEFPRSRGKEHGVSEKTSGAYSANAFPWSNAMLQWQRTGFHFQPDKYYQNDPNGPVYYGGWYHFFYQYNPSGSVWEPQIVWGHAVSKDLIHWRHLPPALVPDQWYDIKGVLTGSITVLPDGKVILLYTGNTETFAQVTCLAEPADPSDPLLREWVKHPANPVVFPPPGIGMKDFRDPTTAWYDESDGTWRTIIGSKNDSDHSGIVFSYKTKDFISYELMPGYMYRGPKGTGEYECIDLYAVGGGRKASDMYNSTAEDVLYVLKESSDDDRHDWYSLGRFDAAANKWTPIDTELELGVGLRYDWGKYY…
	TdVI16	ELRNGSRAGEVTQRRPGHAAGPVRVRGAAVPAERRAAEVARVHRRAGRRGHGGALPHPRAPPKDHSRCRRRCRRVPVEQRDAAVAANRVPFPAGEELHERTCSSHVLSWTVPLLLPVQPHRHRLGQHHVGPRRVAGPGPLAPPPSRHGARPVVRHPRCSHRLRHHTPQRHRHRALHRQNRHLRSGVQCLALPADPDDPLLVNWTKHPANPVILPPPGIGLQDFRDPTTAWFDRSDLTWRTLIGSKDNNGHAGIALMYKTKDFIRYELIPGVLHRVEGTGMWECVDFYPVGGSNNSSEEALYVLKASMDDERHDYYALGRYNAATNTWTPLDPELDVGIGLRYDWGKFFAATSFYDPVKRRRLMWAYVGETDSLSANVAKGWASVQTIPRTVVLDEKTRT…
	TdVI17	MHADPNAPMYYRGLYHFFYQYNPKGVVWNKIAWGHAVSSDLVHWRHLPVAMVPDQWYDINGVLTGSATMLPNGTVILLYTGNSDTFAQVQCLAFPADPADPLLRTWTKHPSNPVIFPPPGIGDRDFRDPMAAWFDKSDNTWRTIIGSKDDHGHAGIALMYKTKDFIKYELIPDPVHRVEGTGMWECIDLYPISGGSDSSEEVIHVMKASVNDEWHDYYALGRFDAEANRWTPLDPEADVGIGMRVDWGKFYASTSFYDPVKQRRVSWGFVGETDSPNTDIAKGWASLQGIPRKVVLDEKTRTNILQWPVEEIDTLRYNATNFSGITVESSSVITLPLRQVSQLDIEASFRLNASAIAALNEADVSYNCSTSGGATERGALGPFGLLIHATNSGSEQLAV…
	TdVI18	MHVCMHADPNAPMYYRGWYHFFYQYNPKGVTWGNISWGHAVSRDMVHWHHLPLAMVPDRWYDIKGVLTGSATILPDGKVVLLYTGNTDTLAQVQCLAVPADPHDPLLRTWTKHPANPVLLPPPGTGKKDFRDPMTAWFDKSDNTWRTMIGSKDDNGHAGVALMYKTKDFVKFELIPRPVHRVEGTGMWECVDFYPVGNRNSSQEELYVLKASMDDERHDYYALGRYDAVTNTWTPLDPEADVGIGLRYDWGKFFASTTFYDPTKRRRVMWAYVGETDSNRTDLAKGWANVQAIPRTVALDEKTRTNLLQWPVEEIETLRHNTTDLSGITIGTGSVIPLHLRQAAQLDIEASFRLNTSGIASHNEADIGYNCSTSGGASKRGALGPFGLLLTNGRSEQTA…
	TdVI19	SNEMLQWQRSGYHFQTAKNYMSDPNGLMYYNGWYHMFFQYNPVGTDWDDGMEWGHAVSRNLVTWRTLPIAMVADQWYDILGVLSGSMTVLPNGTVIMIYTGATNASAVEVQCIATPADPNDPFLRRWTKHPANPVIWSPPGIGTKDFRDPMTAWYDESDDTWRTLLGSKDDHDGHHDGIAMMYKTKDFLNYELIPGILHRVQRTGEWECIDFYPVGHRSNDNSSEMLHVLKASMDDERHDYYSLGTYDSAANTWTPIDPELDLGIGLRYDWGKFYASTSFYDPAKKRRVLMGYVGEVDSKRADVVKGWASIQSVPRTIALDEKTRTNLLLWPVEEIETLRLNATELSDVTLNTGSVIHIPLRQGTQLDIEATFHLDASAVAALNEADVGYNCSSSGGAV…
	TdVI20	YAPLAPSDVAEERRGGGGGVRWRACVAVLAASAVVVLVVASALAGSGRVDRVVGGDVVADMPPLAETARSRGRDAGVSEKTSGAADEMVGLLGAGGDADGFPWSNAMLQWQRTGFHFQPEKNWMNDPNGPVYYRGWYHLFYQYNPEGAVWGNIAWGHAVSRDLIHWRHLPLAMVPDQWYDINGVWTGSATVLPDGSLVMLYTGSTNASVQVQCLAVPADPNDSLLRNWTKYEANPILVPPPGIGDKDFRDPTTAWFDESDKTWRTVIGSKDNHGHTGIVMTYKTKDFINYELIPGLLHSVPGTGMWECIDFYPVGGADGSEELYVMKESSDDDRHDWYALGRYDAAANKYTPIDAEMDVGIGLRYDWGKFYASKTFYDPSKNRRVLWGWIGETDSERAD…
	TdVI21	VAVLGAAAMVVFVVTHSLLPGARVGDLGDVVSPLLRLQRARREEAAVPSSEKTVGEIGDEADGFPWSNAMLQWQRTGYHFQPEKNYMNGMESITSDHGIFRCKSSCVLSPRLALCLKEETDWQWLAAFFAIVLFVCLVEKETDHLLLTCSGDMHARMHADPNAPMYYRGWYHFFYQYNPEGVTWGNISWGHAVSRDMVHWHHLPLAMVPDRWYDINGVLTGFATILPDGKVVLLYTRNTDTLAQVQCVAEPADPHDPLLRTWIKHPANPVLFPPPGTYKKDFRDPMTAWFDKSDNTWCTMIGSKDNNGHVGIALMYNTKDFVKFELIPRPVHRVEGTGMWECVDFYPVGGNSNSSQEELYVLKASMDDERHDYYALGKYDAVTNTWTPLDPEADVGIGL…
	TdVI22	MESSRGTIIPGTPPLPSSLTDVNGQEGRRTRTSGGVRWHAWAAVLAVVALVVAAVVFGASRVHPDAVASTSVRAMAEHGVSEKTSGAYSASGGFPWSSAMLQWQRTGFHFQPDKNYMNDPNGPVYYRGWYHLFYQHNPGGTWWGNISWGHAVSRDMVHWRHLPLAMVPDHWYDIKGVCTGSITVLPNGRVIVLYTGYTETFAQVTCLAEAADPSDPLLREWVKHHANPVVYPPPGIGMKDYRDPTTAWFDNSDNTWRIIIGSKNDTDHSGIVFTYKTKDFVSYELIPGYLYRGPAGTGMYECIDMFVVGGGRKASDMYNSTAKDVLYVLKESSDDDRRDYYALGRFDAAANTWTPIDTERELGVSLRYDYGRYDASKSFYDPVKNRRIVWGYVVETDSS…
	ZmINVAN1	MEAAPMRKASSQASLADPDDFDLTRLLNHKPRINVDRQRSFDDRSLGEISLAGAGTASRGGWGYGGGGMESYESMYSPGGGLRSYCGTPASSTRLSFEPHPLIGEAWDALRRSMVSFRGQPLGTIAAVDHSSGEVLNYDQVFVRDFVPSALAFLMNGEPEIVRNFLLKTLLLQGWEKRIDRFKLGEGAMPASFKVLKDPKRGVDKLVADFGESAIGRVAPVDSGFWWIIILRAYTKSTGDMTLAETPMCQKGIRLIMNQCLAEGFDTFPTLLCADGCCMIDRRMGVYGYPIEIQALFFMALRCALLMLKPDAEGKEIMERIVTRLTALSYHMRSYFWLDFQQLNDIYRFKTEEYSHTAVNKFNVNPESIPDWLFDFMPTRGGYFVGNVSPARMDFRWFA…
	ZmINVAN10	MNGQTPMGLAAVAVRPCCSRLISSASAAAASKTAAGTATSLFPRLPHPHHPPYGRRLPFLVSAASQSQAGPGTPPTPVPAPVPSDPRAAVSGNLPFFDRVLFPDSFPLETPPSKEEEDAAALQTDEAVAPAVPLREETETEREAWRLLRRAVVSYCGEPVGTVAAEDPECTEMLNYDQVFIRDFVPSALAFLMRGETEIVRNFLLHTLQLQSWEKTVDCYSPGQGLMPASFKIRTVPLDENNEGFEEVLDPDFGEAAIGRVAPVDSGLWWIILLRAYCKITGDNALLERVDVQTGIQLILSLCLADGFDMFPTLLVTDGSCMIDRRMGIHGHPLEIQALFYSALRCSREMLVVNNGSKNLIRAINNRLSALSFHIREYYWVDMKKINEIYRYKTEEYSH…
	ZmINVAN2	MELAVGGGMRRSASHTSLSESDDFELTRLLSKPRINVERQRSFDDRSLSDVSHSGGYGRGGFDGMYSPGGGLRSLVGTPASSGLHSFEPHPIVGDAWEALRRSLVLFRGQPLGTVAAVDHASEEVLNYDQVFVRDFVPSALAFLMNGEPDIVKNFLLKTLLLQGWEKKVDRFKLGEGAMPASFKVMHDAKKGVETLHADFGESAIGRVAPVDSGFWWIILLRAYTKTTGDLTLAETPECQKGMRLILSLCLSEGFDTFPTLLCADGCCMIDRRMGVYGYPIEIQALFFMALRCALQMLKHDNEGKEFVEKIATRLHALSYHMRSYFWLDFQQLNDIYRYKTEEYSHTAVNKFNVIPDSIPDWLFDFMPCQGGFFIGNVSPARMDFRWFALGNMIAILSS…
	ZmINVAN3	MELAVGGGMRRSASHTSLSESDDFELTRLLSKPRINVERQRSFDDHSLSDVSHSGGYGRGGFDGMYSPGGGLRSLVGTPASSALHSFEPHPIVGDAWEALRRSLVFFRGQPLGTVAAVDHASEEVLNYDQVFVRDFVPSALAFLMNGEPDIVKNFLLKTLLLQGWEKKVDRFKLGEGAMPASFKVMHDAKKGVETLHADFGESAIGRVAPVDSGFWWIILLRAYTKSTGDLTLAETPECQKGMRLILSLCLSEGFDTFPTLLCADGCCMIDRRMGVYGYPIEIQALFFMALRCALQMLKHDNEGKEFVEKIATRLHALSYHMRSYFWLDFQQLNDIYRYKTEEYSHTAVNKFNVIPDSIPDWLFDFMPCQGGFFVGNVSPARMDFRWFALGNMIAILSS…
	ZmINVAN4	MKRVSSHVSLASEAEINLDLSRLIIDKPRFTLERKRSFDEQSWSELSHRQNDGFDSVLQSPAFPSGVFDSPFSVGTHFGGPHPLVNEAWEALRKSVVYFREQPVGTIAAVDHASEEVLNYDQVFVRDFVPSALAFLMNNETDIVKNFLLKTLHLQSSEKMVDRFKLGAGAMPASFKVDRNKNRNTETLVADFGESAIGRVAPVDSGFWWIILLRAYTKYTGDVSLSESPECQKCMRLILNLCLSEGFDTFPTLLCTDGCSMIDRRMGIYGYPIEIQALFYMALRCALQMLKPEGEGKDFIEKIGQRLHALTYHMRNYFWLDFHQLNNIYRYKTEEYSHTAVNKFNVIPDSIPDWVFGFMPCRGGYFLGNVSPAMMDFRWFALGNCIAIVSSLATPEQSV…
	ZmINVAN5	MKRVSSHVSLASEAEINLDLSRLVIDKPRFTLERKRSFDEQSWSELSHRQNDGFDSVLQSPAFPSGGFDSPFSVGTHFGGPHPLVNEAWEALRKSVVYFREQPVGTIAAVDHASEEVLNYDQVFVRDFVPSALAFLMNNETDIVKNFLLKTLHLQSSEKMVDRFKLGAGAMPASFKVDRNKNRNTETLVADFGESAIGRVAPVDSGFWWIILLRAYTKYTGDVSLSESPECQKCMRLILNLCLSEGFDTFPTLLCTDGCSMIDRRMGIYGYPIEIQALFYMALRCALQMLKPEGEGKDFIEKIGQRLHALTYHMRNYFWLDFHQLNNIYRYKTEEYSHTAVNKFNVIPDSIPDWVFDFMPCRGGYFLGNVSPAMMDFRWFALGNCIAIVSSLATPEQSV…
	ZmINVAN6	MVQCTQPPPQLKLPESKITEPTDDENQDLPPKPEKRTRMHHIERHRSCVVTLSDIELNGLQPRHLHQPIEISPGGSQCSLHEETPTDTNASHRHAIADAAWEALKRSMVYFRGQPIGTVAAIDKSQGAALNYDQVFMRDFIPSALAFLMKGEHLIVKNFLVETARLQSREKMVDLFKLGQGVMPASFKVHHRNPTQKTESLLADFGETAIGRVAPVDSGLWWIILLRAYTKWTGDNSLAESTNCQRAMHLILRLCLSEGCDTSPALLCADGCSMIDRRMGIYGYPIEIQALFFMAMRCALSLLKQESDADFVNHITKRIQALSYHLHSYYWLDFQRLNDIYRYKTEEYSQTALNKFNVMPESIPDWIFDFMPSRGGYFIGNVSPARMDFRWFCLGNFIA…
	ZmINVAN7	MAAAAISHLRRGAQHHAVLCISLSRRRFSSSAVAAASPLAAAARRLLSTTADSATASTSGEHYKPPPFDPFRAATLSPSAPPLESARLEDEPPSSPPPQDEAAASVAAHEQATLACQELELEGLKAGVEAVKSREESPEEKEAWWLLSRAVVNYCGSAVGTVAANDPSTSQMLNYDQVFIRDFVPSAIAFLLKGESDIVKNFLLHTLQLQSWEKTVDCYSPGQGLMPASFKVRSVPLDGNSEAFEEVLDPDFGESAIGRVAPVDSGLWWIILLRAYGKITGDYALQERVDVQTGIRLILNLCLSDGFDMFPTLLVTDGSCMIDRRMGIHGHPLEIQALFYSALRCAREMIGVTDGSKNLIRAINNRLSALSFHIREYYWVDMKKINEIYRYKTEEYSHD…
	ZmINVAN8	MGIAVVALHTMPGAFTTHSPASILSLRPDFTRINSRTNSVPNARTLQGVLRIPRLRSVRRLCQRIDDRVTEGNGPWVKDAMNNASQVLGDISVLGQAVSGNGGLNGSAAKTPPQRRKSSSVEDEAWELLQESMVYYCGSPVGTIAANDPNDSDPVNYDQVFIRDFIPSGIAFLLKGEYEIVRNFILHTLQLQSWEKTMDCHSPGQGLMPASFKVRTIPLDGDEDATEEVLDPDFGEAAIGRVAPVDSGLWWIILLRAYGKCSGDLSVQERIDVQTGMKMILKLCLADGFDMFPTLLVTDGSCMIDRRMGIHGHPLEIQALFYSALLCAREMLTQEDGSADLIRALNNRLIALSFHIREYYWLDMQKLNEIYRYKTEEYSYDAVNKFNIYPDQISPWLVE…
	ZmINVAN9	MNGQTPMGLAAAAAAAVRPCRRRLLSSASAAAASKTAARTATPLFPRLPHPHHPPYGRRLPFLVSAASQSQASQTGPDTHVLVPVPSDPRAAVSGNLPFFDRVLFPDSFPLETPPVKEEDAAAAQTDEAVAPAAPLRQETETEREAWRLLRRAVVSYCGEPVGTVAAEDPECTETLNYDQVFIRDFVPSALAFLMRGETEIVRNFLLHTLQLQSWEKTVDCYSPGQGLMPASFKIRTLPLDENNEGFEEVLDPDFGEAAIGRVAPVDSGLWWIILLRAYSKITGDSALLERVDVQTGIQLILSLCLADGFDMFPTLLVTDGSCMIDRRMGIHGHPLEIQALFYSALRCSREMLVVNDGSKNLIRAINNRLSALSFHIREYYWVDMKKINEIYRYKTEEY…
	ZmINVCW1	MPRPSNPIQTVPCPSLPRNAAMGTRPRGVVLAPWAVVLVLVLALRLAGASHVIHRSLEAEAAPSVPASIVSPLLRTGYHFQPPMNWINDPNAPLYYKGWYHLFYQYNPKGAVWGNIVWAHSVSRDLINWVALEPAIYPSIPSDKYGCWSGSATILEDGTPAILYTGIDRADINYQVQVLALPKDASDPLLREWEKPEEYNPVATPAAGGINATQFRDPTTAWRHAGHWRMLVGSVRGARGMALVYRSRDFRKWTKAKHPLHSAALTGMWECPDFFPVSGPGLQAGLDTSAPGRKYVLKSSLDLTRYDYYTIGSYDGGKDRYYPDDPAGDYHHRLRYDYGNYYASKTFYDPVERRRVLLGWANESDSVTDDKAKGWAGIHAIPRKIWLDPTGKQLLQWPI…
	ZmINVCW2	MRALVVVSFASACLLLLLQLAGASHVVYNYKDLEAEAAAATDQVPPSIVNPLLRTGYHFQPPKNWINDPNAPMYYKGWYHFFYQYNPKGAVWGNIVWAHSVSRDLINWVALEPALRPSIPGDRYGCWSGSATVLPDGGGPVIMYTGVDHPDINYQVQNVAYPKNVSDPLLREWVKPSHNPVIVPEGGINATQFRDPTTAWRGPGPEQWRLLVGSAAGSSPRGVAYVYRSRDFRRWRRVRRPLHSAATGMWECPDFYPVSKGGAPRAGLETSVPPGPRVKHVLKNSLDLRRYDYYTVGTYHPRAERYVPDDPAGDEHRLRYDYGNFYASKTFYDPAKRRRILWGWANESDSAADDVAKGWAGIQAIPRTVWLDPSGKQLLQWPIEEVEALREKSVTLKNR…
	ZmINVCW3	MGMAALLLVWALLHCTGTAVTMVRASHAVYPELQSLEAEKVDETSRTGYHFQPPKHWINDPNGPMYYKGLYHLFYQYNPKGAVWGNIVWAHSVSTDLIDWTALAPGIYPSRQFDVKGCWSGSATVLPSGVPVVMYTGIDPDEHQVQNVAYPKNLSDPFLREWVKPDYNPIIAPDSGVNASAFRDPTTAWYGPDRHWRLLVGSKVGGKGLAVLYRSRDFRRWVKAHHPLHSGLTGMWECPDFFPVAVHGGGRHYRRGVDTAELHDRALAEEVKYVLKVSLDLTRYEYYTVGTYDHATDRYTPDAGFRDNDYGLRYDYGDFYASKSFYDPAKRRRVLWGWANESDTVPDDRRKGWAGIQAIPRKLWLSPRGKQLIQWPVEEVKALRAKHVNVSDKVVKSGQ…
	ZmINVCW4	MARLPLAACAVAAAFYLCLHLASSSSSAPRLAPAPSDGGRRAGRTAYHFQPAKNWQNGPMYYNGMYHLFYQYNPHGALWGVGNLSWGHSVSGDLVNWAALDTALDPTSPFDANGCWSGSATILPGGTPAILYTGIDANGEQVQNVAFPRDPADPLLRRWDKPGYNPVIPLPADVPGDKFRDPSTAWLGRDGLWRVAVSAEVRGVASTLVYRSADFLRWERAPAAAPLHASRAAGMVECPDLFPVKEEGDDGDGQGLDASASGAGLRHVLKLSVMDTLQDYYMVGRYDDAADAFVPAEPERGDDVRGWRRLDYGHVYASKTFFDARGSRRVLWAWANESDSQADDVAKYRCPNGPARPARTFPRKLWLDEDGKQLRQWPVEEIETLRRKRVVLRRGTALA…
	ZmINVCW5	MRALGTVAWAWLLLLQQLAGASHVVYENLEVEATTAAVRPSIVDPLLRTGYHFQPRKNWINDPNAPLYYKGWYHLFYQYNPKGAVWGNIVWGHSVSRDLINWVALQPAIEPSIPSDRYGCWSGSATTLADGTPAIMYTGVNRPDVNYQVQNVAYPRNRSDPLLREWVKPSHNPIIVPGGGINATQFRDPTTAWRAAGDGLWRLLIGSVTEARHGVAYVYRSRDFRRWTRARRPLHSAATGMWECPDFYPVGAPGRRAGVETETSAVSDGDGGSPRRRQQAKYVLKNSLDLRRYDYYTVGTYDRAAERYVPDDPAGDERHLRYDYGNFYASKTFYDPVKQRRVLWGWANESDTAADDVAKGWAGIQAIPRTVWLDPSGKQLLQWPIEEVEALRGRSVALK…
	ZmINVCW6	MCHSHSLVTGPMAANPLATLAIAVFLICLLLPTSSSSSSICVARTQDHVRTAFHFQPAKNWQNGPVYYNGMYHLFYQYNPHGALWDVGNLSWGDSVSGDLVNWAALGNALDPTAPFDANGCASGSVTILPDGTPAILYSGIDADRRQVQNVAFPKNPRDPLLREWAKPAYNPVVPLPADVSANDFRDPTTAWVGRDGLWRFAISAVADGVGATLVYRSADFLRWERRAAPLHASQDAVMAECPDLFPVAARGAEGLDASARGAGVRHVLKVSMPDTLEDYYAVGTYDDAADTFTPDEDCGGGDYRRWRRIDRGHLYASKTFLDARRMRRVLWAWVNESDSEADDVARGWSGLQSFPRALWLDGGGKQLVQWPVEEIETLRTRRAAPLQEVEPGGGVREV…
	ZmINVCW7	MNGKQSPRNGRTAYHFQPAKNWMNDPNGPLYHKGMYHMFFQYNPHGPTFGTGKLSWGHSVSGDLVNWAFLGTALDPTSPFDAEGCWSGSATTLADGRPAILYTGRDASGVQVQNVAFPKNPSDPLLREWRKPPGCNPVVPQPGDVTGNNFRDPTTAWLGRDGLWRFAVAAEVGGVGSTLVYRSKDFVRWERGSAPLHASPDVPVWECPDLFPVAERGAEGLDTSARGGAGVRHVLKLSKAADEDYYVVGRYDDEADTFAPVEGVFDWRRIDHGHLFGAKTFFDARRRRRVLWAWVDETDDGVDKGWRGIQTFPRALWLDADGRQLVQWPVEEIETLRKGRAALAGAVVGAGGLREIAGVDALQADVEVVFEVPESLDDAEELDPEWLQHDPHKLRACAE…
	ZmINVCW8	MIHTHIFIFELICCHKARFWMQSEQPQATAGQQPIGSHCLPLNILRPSSQHFVELTKSPHPILHPHLCLCSSMAMAMARPCAFLLFFLVLFSYDGSGPGSSRRTRRSGVAQATQRVFLYPQAPKVSSIVSSKYRTAYHFQPPKNWINDPNGPMYYNGIYHQFYQYNPNGSLWGNIVWAHSVSTDLVNWIRLAPAIERTTPSDINGCWTGSATILKSGRPAIIYTGADTEKRQVQNVAFPKNLSDPYLREWVKPHDNPVIQPVGRGLNPGQFRDPTTGWIGPDGLWRIAVGAEVDGHSAALLYESEDFVRWDRVDHPLYSSNASAMWECPDFFAAMPGENSGLDMSAAVPDGAKHVLKMSLDGSDKYMVGVYDLKGDAFVPDTVIEDRRLWSRIDYGNYY…
	ZmINVVR1	MIPAVADPTTLDGGGARRPLLPETDPRGRAAAGAGQKRPPATPTVLPAVVSAVLLLVVVAVTVLASQHVDGQGGGVPAGEDAVVVEVAASRGVAEGVSEKSTAQLLGAGALQDFSWTNAMLAWQRTAFHFQPPKNWMNDPNGPLYHKGWYHLFYQWNPDSAVWGNITWGHAVSRDLLHWLHLPLAMVPDHPYDANGVWSGSATRLPDGRIVMLYTGSTAESSAQVQNLAEPADASDPLLREWVKSDANPVLVPPPGIGPTDFRDPTTAWRTPGNDTPAWRVAIGSKDRDHAGLALVYRTEDFVRYDPAPALMHAVPGTGMWECVDFYPVAAGSGAAADSGDGLETSAAPGPGVKHVLKASLDDDKHDYYAIGTYDPATDTWTPDSAEDDVGIGLRYDYG…
	ZmINVVR2	METRDTDATPLPYSYTPLPAADAASAEVSGTGRTRSRRRPLCAAALVLSAALLLAVAALVGVGSRPGAVGMTESAASSPTPSRSRGPEAGVSEKTSGASDDGGRLRGAGGNAFPWSNAMLQWQRTGFHFQPQKNWMNDPNGPVYYKGWYHLFYQYNPDGAIWGNKIAWGHAVSRDLIHWRHLPLAMVPDQWYDTNGVWTGSATTLPDGRLAMLYTGSTNASVQVQCLAVPADDADPLLTNWTKYEGNPVLYPPPGIGPKDFRDPTTAWIDPSDGAWRVVIGSKDDDGHAGIAVVYRTTDLVHFELLPGLLHRVDGTGMWECIDFYPVATRGRASANGVDMSDAIASNGAVAGDVLHVMKASMDDDRHDYYALGRYDAAANAWTPIDAGRDVGIGLRYDW…
	ZmINVVR3	MADTQPPPLPYSYVPLPAADAASADVSGAGSRRQALCAAALGLLAVAALAGVVPVPGRGAVGMPETASSPRSSSRGPEAGVSEKTSGAWDGRIRGAAAAGGGGNAFPWSNAMLQWQRTGFHFQPQKNWMNDPNGPVYYKGWYHLFYQYNPDAAVWGNKIAWGHAASRDLVHWRHLPLAMVPDHWYDTNGVWTGSATTLPDGRLAMLYTGSTNASVQVQCLAVPADDADPLLTNWTKYERNPVLYPPRGIGPRDFRDPTTAWLDPSDGAWRIVIGSKDDHDHDHAGIAVVYRSRDLVHFDLLPGLLHRVVGTGMWECIDFYPVATTGGVDMSDTSIGTNDVLHVIKASMDDDRHDYYALGRYDAAANAWTPLDAARDGVPRTVLLDTKTGANLLQWPVEE…
