# Supplementary material for: Characteristics and Expression Analysis of Invertase Gene Family in Common Wheat (Triticum aestivum L.)
Source: Genes (Basel). 2022 Dec 23;14(1):41. doi: 10.3390/genes14010041 (PMC9858860; doi:10.3390/genes14010041)
Supplement: Supplementary file 1 [file genes-14-00041-s001.zip › Table S2.xlsx]

## Sheet: Table S2
Table S2. Ka/Ks ratios of TaINV duplication genes.
Gene1	Gene2	Ka	Ks	Ka_Ks	Duplication time/(Mya)	Gene duplication type
TaCWI6	TaCWI7	0.146589	0.360881	0.406197	27.7601	tandem
TaCWI12	TaCWI13	0.108575	0.659173	0.164715	50.7056	tandem
TaCWI16	TaCWI17	0.152185	0.346255	0.439518	26.635	tandem
TaCWI25	TaCWI26	0.105681	0.558567	0.1892	42.9667	tandem
TaCWI47	TaCWI48	0.126376	0.302477	0.417803	23.2674	tandem
TaCWI51	TaCWI52	0.139006	0.300931	0.461921	23.1486	tandem
TaCWI57	TaCWI58	0.0586863	0.181093	0.324067	13.9302	tandem
TaVI7	TaVI8	0.105387	0.561548	0.187672	43.196	tandem
TaVI9	TaVI10	0.158898	0.672785	0.236179	51.7527	tandem
TaVI11	TaVI12	0.0930265	0.316008	0.29438	24.3083	tandem
TaVI13	TaVI14	0.0525555	0.512894	0.102469	39.4534	tandem
TaVI17	TaVI18	0.0562692	0.622057	0.0904567	47.8505	tandem
TaVI20	TaVI21	0.0554629	0.517992	0.107073	39.8456	tandem
TaVI22	TaVI23	0.030857	0.276614	0.111553	21.278	tandem
TaVI24	TaVI25	0.100782	0.338477	0.297751	26.0367	tandem
TaVI26	TaVI27	0.157085	0.689737	0.227747	53.0567	tandem
TaVI28	TaVI29	0.152201	0.654257	0.232632	50.3274	tandem
TaCI1	TaCI3	0.0460658	0.150125	0.306849	11.5481	segmental duplication
TaCI1	TaCI5	0.0573114	0.123314	0.464758	9.48573	segmental duplication
TaCI3	TaCI5	0.00523595	0.0539779	0.0970017	4.15215	segmental duplication
TaCI2	TaCI4	0.00550029	0.068114	0.0807512	5.23954	segmental duplication
TaCI2	TaCI6	0.0023511	0.0473579	0.0496453	3.64292	segmental duplication
TaCI4	TaCI6	0.0031389	0.0760144	0.0412935	5.84726	segmental duplication
TaCI7	TaCI8	0.00915795	0.0401492	0.228098	3.0884	segmental duplication
TaCI10	TaCI13	0.00420071	0.0412318	0.10188	3.17167	segmental duplication
TaCI10	TaCI15	0.00567983	0.0438418	0.129553	3.37244	segmental duplication
TaCI13	TaCI15	0.00425432	0.0438924	0.0969262	3.37634	segmental duplication
TaCI11	TaCI12	0.00908205	0.108207	0.0839322	8.32361	segmental duplication
TaCI11	TaCI14	0	0.0598143	0	4.6011	segmental duplication
TaCI12	TaCI14	0.00908563	0.0931104	0.0975792	7.16234	segmental duplication
TaCI16	TaCI18	0.0138732	0.0366405	0.378631	2.8185	segmental duplication
TaCI16	TaCI20	0.00382923	0.0286059	0.133862	2.20045	segmental duplication
TaCI18	TaCI20	0.0115439	0.0393189	0.293596	3.02453	segmental duplication
TaCI17	TaCI19	0.00166021	0.0357866	0.046392	2.75282	segmental duplication
TaCWI1	TaCWI2	0.0186044	0.054299	0.342629	4.17684	segmental duplication
TaCWI1	TaCWI3	0.0194022	0.0435555	0.44546	3.35042	segmental duplication
TaCWI2	TaCWI3	0.0205785	0.063647	0.323322	4.89592	segmental duplication
TaCWI4	TaCWI14	0.0166915	0.0837975	0.199189	6.44596	segmental duplication
TaCWI4	TaCWI22	0.0130273	0.0838767	0.155315	6.45205	segmental duplication
TaCWI14	TaCWI22	0.0108442	0.0648569	0.167202	4.98899	segmental duplication
TaCWI5	TaCWI15	0.0163952	0.105973	0.154712	8.15175	segmental duplication
TaCWI6	TaCWI16	0.0357058	0.182267	0.195898	14.0206	segmental duplication
TaCWI6	TaCWI23	0.0303786	0.128223	0.236919	9.86332	segmental duplication
TaCWI16	TaCWI23	0.00942105	0.110028	0.0856239	8.46371	segmental duplication
TaCWI8	TaCWI18	0.0177285	0.126644	0.139986	9.74186	segmental duplication
TaCWI8	TaCWI24	0.0160875	0.0868439	0.185246	6.6803	segmental duplication
TaCWI18	TaCWI24	0.0201774	0.115019	0.175427	8.84762	segmental duplication
TaCWI10	TaCWI19	0.120039	0.516293	0.232501	39.7149	segmental duplication
TaCWI13	TaCWI21	0.0387403	0.228012	0.169905	17.5394	segmental duplication
TaCWI27	TaCWI29	0.0136574	0.128312	0.106439	9.87016	segmental duplication
TaCWI27	TaCWI31	0.0169276	0.12503	0.135388	9.61768	segmental duplication
TaCWI29	TaCWI31	0.0138807	0.15147	0.09164	11.6516	segmental duplication
TaCWI32	TaCWI37	0.017709	0.172256	0.102806	13.2505	segmental duplication
TaCWI32	TaCWI39	0.0192503	0.161135	0.119467	12.395	segmental duplication
TaCWI37	TaCWI39	0.0223854	0.160925	0.139105	12.3788	segmental duplication
TaCWI33	TaCWI44	0.091098	0.202271	0.450376	15.5593	segmental duplication
TaCWI33	TaCWI48	0.0902227	0.201847	0.446985	15.5267	segmental duplication
TaCWI34	TaCWI45	0.0208741	0.0805199	0.259241	6.19384	segmental duplication
TaCWI45	TaCWI47	0.0252741	0.0984022	0.256845	7.5694	segmental duplication
TaCWI35	TaCWI43	0.102475	0.331852	0.308797	25.5271	segmental duplication
TaCWI43	TaCWI50	0.016391	0.0432966	0.378576	3.3305	segmental duplication
TaCWI43	TaCWI48	0.0882795	0.306428	0.288092	23.5714	segmental duplication
TaCWI36	TaCWI42	0.0186274	0.15172	0.122775	11.6707	segmental duplication
TaCWI42	TaCWI49	0.0158287	0.101387	0.156122	7.79901	segmental duplication
TaCWI38	TaCWI40	0.0138005	0.144279	0.0956518	11.0984	segmental duplication
TaCWI38	TaCWI41	0.0134069	0.166185	0.0806746	12.7835	segmental duplication
TaCWI40	TaCWI41	0.0134258	0.1368	0.0981417	10.523	segmental duplication
TaCWI51	TaCWI54	0.0117563	0.0810916	0.144976	6.23781	segmental duplication
TaCWI51	TaCWI56	0.00731535	0.0681714	0.107308	5.24395	segmental duplication
TaCWI54	TaCWI56	0.0102892	0.0601826	0.170967	4.62943	segmental duplication
TaCWI53	TaCWI59	0.0216783	0.146678	0.147796	11.2829	segmental duplication
TaVI1	TaVI2	0.0276195	0.0736408	0.375057	5.66467	segmental duplication
TaVI1	TaVI3	0.0194624	0.0783814	0.248304	6.02934	segmental duplication
TaVI2	TaVI3	0.0298524	0.0891747	0.334763	6.85959	segmental duplication
TaVI4	TaVI31	0.00714656	0.123891	0.0576843	9.53006	segmental duplication
TaVI4	TaVI42	0.00409511	0.124787	0.0328169	9.59896	segmental duplication
TaVI31	TaVI42	0.0051256	0.126557	0.0405002	9.73519	segmental duplication
TaVI5	TaVI30	0.157868	0.569847	0.277036	43.8344	segmental duplication
TaVI5	TaVI40	0.156115	0.536753	0.29085	41.2887	segmental duplication
TaVI30	TaVI40	0.0107177	0.117535	0.091187	9.04115	segmental duplication
TaVI7	TaVI29	0.0254932	0.175852	0.14497	13.527	segmental duplication
TaVI7	TaVI39	0.0223799	0.167105	0.133927	12.8542	segmental duplication
TaVI29	TaVI39	0.0259443	0.144003	0.180165	11.0771	segmental duplication
TaVI8	TaVI28	0.0348921	0.188912	0.1847	14.5317	segmental duplication
TaVI8	TaVI38	0.0274151	0.11649	0.235343	8.96078	segmental duplication
TaVI28	TaVI38	0.0370309	0.142586	0.259708	10.9682	segmental duplication
TaVI9	TaVI26	0.157145	0.740874	0.212107	56.9903	segmental duplication
TaVI9	TaVI36	0.165695	0.698344	0.237269	53.7188	segmental duplication
TaVI26	TaVI36	0.0271838	0.150791	0.180275	11.5993	segmental duplication
TaVI11	TaVI24	0.101608	0.317681	0.319842	24.437	segmental duplication
TaVI11	TaVI34	0.0993093	0.284042	0.34963	21.8494	segmental duplication
TaVI24	TaVI34	0.0128962	0.126847	0.101668	9.75746	segmental duplication
TaVI13	TaVI17	0.0326449	0.305776	0.106761	23.5212	segmental duplication
TaVI13	TaVI20	0.0166396	0.158891	0.104723	12.2224	segmental duplication
TaVI17	TaVI20	0.0346067	0.275519	0.125605	21.1937	segmental duplication
TaVI14	TaVI18	0.0267795	0.294032	0.0910769	22.6178	segmental duplication
TaVI15	TaVI16	0.0295903	0.25885	0.114315	19.9115	segmental duplication
TaVI15	TaVI22	0.0270259	0.221024	0.122276	17.0019	segmental duplication
TaVI16	TaVI22	0.021251	0.234768	0.0905193	18.0591	segmental duplication
TaVI32	TaVI43	0.0101065	0.0118775	0.850892	0.913655	segmental duplication
TaVI33	TaVI44	0.0177853	0.066662	0.266799	5.12784	segmental duplication
