# Supplementary material for: Characteristics and Expression Analysis of Invertase Gene Family in Common Wheat (Triticum aestivum L.)
Source: Genes (Basel). 2022 Dec 23;14(1):41. doi: 10.3390/genes14010041 (PMC9858860; doi:10.3390/genes14010041)
Supplement: Supplementary file 1 [file genes-14-00041-s001.zip › Table S3.xlsx]

## Sheet: Table S3
Table S3. The detailed information of 126 TaINV genes.
Gene name	Gene ID	Chromosome	Gene length (bp)	Number of exons	Protein length(aa)	Isoelectric point	Molecular weight (kDa)	Subcellular localization				Protein property
								ProtComp	TMH	SignalP / CS position	TargetP / CS position	Instability index (II)	Aliphatic index:	GRAVY
TaCWI1	TraesCS1A03G0960300	1A	3066	6	570	7.71	64345.9	Extracellular	No	SP / 22-23	SP / 22-23	29.63	81	-0.38
TaCWI2	TraesCS1B03G1137700	1B	4717	7	572	8.68	64655.4	Extracellular	No	SP / 22-23	SP / 22-23	30.5	82.43	-0.37
TaCWI3	TraesCS1D03G0934800	1D	3675	6	569	8.96	64298.1	Extracellular	No	SP / 22-23	SP / 26-27	32.59	81.49	-0.382
TaCWI4	TraesCS2A03G0736600	2A	4044	7	661	9.1	73901.3	Extracellular	No	No_SP	other / -	38.41	81.74	-0.295
TaCWI5	TraesCS2A03G1141000	2A	2355	5	546	5.5	59848.1	Extracellular	No	No_SP	other / -	37.84	74.16	-0.366
TaCWI6	TraesCS2A03G1141500	2A	11220	5	593	4.99	64859	Extracellular	No	SP / 26-27	SP / 26-27	42.27	82.83	-0.156
TaCWI7	TraesCS2A03G1141800	2A	2457	5	592	5.48	64751.5	Extracellular	No	SP / 24-25	SP / 24-25	38.56	77.62	-0.29
TaCWI8	TraesCS2A03G1141900	2A	2562	5	553	5.52	60543	Extracellular	No	No_SP	other / -	36.42	70.78	-0.382
TaCWI9	TraesCS2A03G1293500	2A	9371	7	636	7.06	70405.3	Extracellular	No	SP / 43-44	SP / 43-44	39.33	73.27	-0.356
TaCWI10	TraesCS2A03G1298000	2A	1863	4	524	8.19	58428.4	Extracellular	No	No_SP	other / -	40.62	76.28	-0.357
TaCWI11	TraesCS2A03G1298200	2A	5733	6	590	6.66	65555.1	Extracellular	No	SP / 25-26	SP / 25-26	43.55	79.68	-0.286
TaCWI12	TraesCS2A03G1298700	2A	4674	6	591	6.58	65476	Extracellular	No	SP / 25-26	SP / 25-26	40.35	80	-0.3
TaCWI13	TraesCS2A03G1298800	2A	3186	6	528	6.28	58594.2	Extracellular	No	No_SP	other / -	40.41	76.63	-0.298
TaCWI14	TraesCS2B03G0812900	2B	4084	7	623	9.28	69729.8	Extracellular	No	No_SP	other / -	33.42	84.19	-0.28
TaCWI15	TraesCS2B03G1297100	2B	2468	5	546	5.33	60040.2	Extracellular	No	No_SP	other / -	37.4	72.91	-0.405
TaCWI16	TraesCS2B03G1298000	2B	4108	5	594	5.12	65046.1	Extracellular	No	SP / 23-24	SP / 24-25	39.66	84.83	-0.157
TaCWI17	TraesCS2B03G1298100	2B	2660	5	591	5.42	64445.3	Extracellular	No	SP / 24-25	SP / 24-25	36.44	77.73	-0.246
TaCWI18	TraesCS2B03G1298200	2B	2676	5	553	5.52	60886.4	Extracellular	No	No_SP	other / -	37.15	70.76	-0.416
TaCWI19	TraesCS2B03G1488500	2B	5018	6	590	6.5	65346.9	Extracellular	No	SP / 24-25	SP / 24-25	40.75	81.29	-0.286
TaCWI20	TraesCS2B03G1488800	2B	4804	6	592	6.55	65698.3	Extracellular	No	SP / 25-26	SP / 25-26	44.53	82.5	-0.276
TaCWI21	TraesCS2B03G1488900	2B	1980	4	528	6.47	58633.4	Extracellular	No	No_SP	other / -	42.97	79.22	-0.273
TaCWI22	TraesCS2D03G0679000	2D	3883	7	620	9.21	69308.1	Extracellular	No	No_SP	other / -	34.39	83.66	-0.288
TaCWI23	TraesCS2D03G1092400	2D	4562	5	590	5.12	64694.8	Extracellular	No	SP / 23-24	SP / 24-25	39.81	83.41	-0.161
TaCWI24	TraesCS2D03G1092700	2D	2309	5	553	5.58	60681.2	Extracellular	No	No_SP	other / -	34.1	71.12	-0.405
TaCWI25	TraesCS2D03G1262100	2D	5358	6	591	6.74	65363.9	Extracellular	No	SP / 25-26	SP / 25-26	41.5	80.64	-0.281
TaCWI26	TraesCS2D03G1262200	2D	3780	6	602	7.38	66606.7	Extracellular	Yes, 13-35	No_SP	SP / 44-45	41.79	81.5	-0.226
TaCWI27	TraesCS3A03G1217300	3A	3702	7	579	5.8	64792.4	Extracellular	No	SP / 27-28	SP / 24-25	35.11	80.97	-0.263
TaCWI28	TraesCS3B03G0064400	3B	2541	6	583	8.68	65950.9	Extracellular	No	SP / 24-25	SP / 24-25	29.41	77.24	-0.366
TaCWI29	TraesCS3B03G1460700	3B	3694	7	579	5.68	64833.2	Extracellular	Yes, 5-22	SP / 27-28	SP / 27-28	35.7	81.31	-0.273
TaCWI30	TraesCS3D03G0029500	3D	2293	5	540	8.59	61341.5	Extracellular	No	No_SP	other / -	29.21	73.09	-0.432
TaCWI31	TraesCS3D03G1160300	3D	3607	7	577	5.8	64451.8	Extracellular	No	SP / 25-26	SP / 25-26	35.93	80.75	-0.303
TaCWI32	TraesCS4A03G0654700	4A	2321	3	581	6.17	64711.2	Extracellular	No	SP / 25-26	SP / 25-26	31.26	80.72	-0.259
TaCWI33	TraesCS4A03G0801000	4A	10452	11	530	4.99	59954.8	Extracellular	Yes, 3-25	No_SP	SP / 31-32	47.04	82.75	-0.268
TaCWI34	TraesCS4A03G0801200	4A	5660	9	599	5.27	67290.4	Extracellular	Yes, 7-29	SP / 29-30	SP / 35-36	39.59	82.69	-0.218
TaCWI35	TraesCS4A03G0801300	4A	3872	7	657	5.83	74939.2	Extracellular	Yes, 65-96	No_SP	other / -	41.29	85.74	-0.231
TaCWI36	TraesCS4A03G0801500	4A	2635	7	583	9.11	66055.2	Extracellular	No	SP / 24-25	SP / 24-25	28.96	77.92	-0.37
TaCWI37	TraesCS4B03G0144700	4B	2223	3	582	6.22	64990.6	Extracellular	Yes, 7-24	SP / 26-27	SP / 26-27	33.13	80.91	-0.267
TaCWI38	TraesCS4B03G0925800	4B	3845	7	581	8.55	64544.6	Extracellular	No	SP / 22-23	SP / 22-23	31.53	79.74	-0.288
TaCWI39	TraesCS4D03G0121600	4D	2125	3	581	6.02	64875.4	Extracellular	No	SP / 25-26	SP / 25-26	33.72	81.74	-0.242
TaCWI40	TraesCS4D03G0811800	4D	3897	7	581	8.77	64577.7	Extracellular	No	SP / 22-23	SP / 22-23	29.35	79.57	-0.309
TaCWI41	TraesCS5A03G1228700	5A	3834	7	581	8.67	64556.6	Extracellular	No	SP / 22-23	SP / 22-23	30.65	79.05	-0.304
TaCWI42	TraesCS5B03G1349000	5B	3122	9	584	8.95	66262.4	Extracellular	No	SP / 22-23	SP / 22-23	30.38	78.78	-0.392
TaCWI43	TraesCS5B03G1349100	5B	4013	8	587	5.52	66129.6	Extracellular	Yes, 7-29	No_SP	SP / 33-34	44.82	80.89	-0.255
TaCWI44	TraesCS5B03G1349500	5B	6922	9	633	5.14	70413.5	Extracellular	Yes, 51-73	No_SP	other / -	42.88	80.39	-0.201
TaCWI45	TraesCS5B03G1349900	5B	4879	9	601	5.38	67719.8	Extracellular	No	SP / 29-30	SP / 35-36	37.91	80.8	-0.262
TaCWI46	TraesCS5B03G1350100	5B	7612	8	520	4.77	58626.9	Extracellular	No	No_SP	other / -	44.93	80.04	-0.382
TaCWI47	TraesCS5D03G1214400	5D	5173	9	595	5.23	66903.7	Extracellular	No	SP / 25-26	SP / 31-32	40.19	81.45	-0.263
TaCWI48	TraesCS5D03G1214500	5D	4048	9	596	5.04	66840.4	Extracellular	Yes, 13-35	No_SP	SP / 42-43	42.74	80.15	-0.239
TaCWI49	TraesCS5D03G1216700	5D	3037	9	584	9.04	66237.4	Extracellular	No	SP / 22-23	SP / 22-23	31.59	78.12	-0.379
TaCWI50	TraesCS5D03G1217300	5D	4984	9	590	5.39	66303	Extracellular	Yes, 7-29	No_SP	SP / 25-26	44.85	81.14	-0.239
TaCWI51	TraesCS6A03G0136500	6A	4122	7	597	4.97	66645.1	Extracellular	Yes, 5-27	No_SP	SP / 20-21	44.07	78.09	-0.294
TaCWI52	TraesCS6A03G0136600	6A	3573	7	601	5.69	67400.5	Extracellular	No	SP / 21-22	SP / 21-22	42.04	83.38	-0.145
TaCWI53	TraesCS6A03G0154300	6A	3278	7	592	5.63	66209.6	Extracellular	Yes, 7-25	SP / 28-29	SP / 28-29	40.42	75.81	-0.356
TaCWI54	TraesCS6B03G0191900	6B	4785	7	601	4.89	66846.4	Extracellular	Yes, 5-27	No_SP	SP / 20-21	42.24	80.5	-0.269
TaCWI55	TraesCS6B03G0192000	6B	4759	7	543	5.52	61601.8	Extracellular	No	No_SP	other / -	43.35	80.98	-0.294
TaCWI56	TraesCS6D03G0127800	6D	4667	7	596	4.9	66603.1	Extracellular	Yes, 5-27	No_SP	SP / 20-21	43.59	80.18	-0.285
TaCWI57	TraesCS6D03G0128200	6D	3369	7	610	5.77	68461.5	Extracellular	No	SP / 19-20	SP / 21-22	44.74	79.9	-0.213
TaCWI58	TraesCS6D03G0128300	6D	15959	7	456	5.09	51374	Extracellular	No	No_SP	other / -	34.53	78.44	-0.318
TaCWI59	TraesCS6D03G0139600	6D	3085	7	590	5.92	66022.4	Extracellular	No	SP / 26-27	SP / 28-29	39.74	75.9	-0.375
TaCWI60	TraesCSU03G0230800	Un	2352	5	528	8.51	60166.1	Extracellular	No	No_SP	other / -	26.75	74.58	-0.444
TaCWI61	TraesCSU03G0235500	Un	2352	5	528	8.51	60166.1	Extracellular	No	No_SP	other / -	26.75	74.58	-0.444
TaVI1	TraesCS2A03G0933700	2A	4881	7	656	5.8	71265.5	Vacuole	Yes, 41-63	No_SP	other / -	37.35	86.11	-0.145
TaVI2	TraesCS2B03G1026200	2B	3851	7	659	5.37	71368.5	Vacuole	Yes, 39-61	No_SP	other / -	36.6	87.95	-0.13
TaVI3	TraesCS2D03G0872500	2D	5973	7	663	5.56	71556.8	Vacuole	Yes, 42-64	No_SP	other / -	38.27	87.27	-0.109
TaVI4	TraesCS4A03G1222600	4A	4261	4	658	4.77	71464.9	Vacuole	Yes, 39-61	No_SP	other / -	38.8	81.69	-0.192
TaVI5	TraesCS4A03G1223000	4A	4147	4	613	5.07	67936	Vacuole	No	No_SP	other / -	40.59	81.31	-0.246
TaVI6	TraesCS4A03G1223500	4A	3823	4	616	5.25	68463	Vacuole	Yes, 32-54	No_SP	other / -	36.27	76.93	-0.299
TaVI7	TraesCS4A03G1223600	4A	2089	2	509	6.02	56611.7	Vacuole	No	No_SP	other / -	34.95	76.99	-0.316
TaVI8	TraesCS4A03G1223700	4A	3010	5	650	6.67	72393.9	Vacuole	Yes, 30-49	No_SP	other / -	39.59	80.83	-0.277
TaVI9	TraesCS4A03G1223800	4A	3240	4	667	6.1	72808.2	Vacuole	No	No_SP	other / -	36.22	79.13	-0.236
TaVI10	TraesCS4A03G1224200	4A	3683	4	648	5.52	71651.9	Vacuole	Yes, 58-77	No_SP	other / -	37.39	83.23	-0.166
TaVI11	TraesCS4A03G1224300	4A	3837	4	648	5.07	71351.9	Vacuole	Yes, 45-64	No_SP	other / -	34.61	79.77	-0.208
TaVI12	TraesCS4A03G1224500	4A	3674	4	664	5.17	72707.1	Vacuole	Yes, 47-69	No_SP	other / -	39.29	76.52	-0.277
TaVI13	TraesCS6A03G0050900	6A	3468	3	674	5.19	73398.3	Vacuole	Yes, 39-61	No_SP	other / -	33.68	75.42	-0.272
TaVI14	TraesCS6A03G0051000	6A	3199	3	670	5.05	72669.4	Vacuole	Yes, 32-54	No_SP	other / -	33.67	76.73	-0.224
TaVI15	TraesCS6A03G0051100	6A	3290	3	673	5.43	73291.1	Vacuole	Yes, 37-59	No_SP	other / -	33.72	76.08	-0.259
TaVI16	TraesCS6B03G0071000	6B	3300	3	673	5.53	73300.2	Vacuole	Yes, 37-59	No_SP	other / -	36.87	74.81	-0.275
TaVI17	TraesCS6B03G0071500	6B	3520	3	676	5.35	73618.6	Vacuole	Yes, 41-63	No_SP	other / -	34.71	76.2	-0.261
TaVI18	TraesCS6B03G0071700	6B	3255	3	667	5.32	72624.3	Vacuole	Yes, 32-54	No_SP	other / -	30.92	77.38	-0.251
TaVI19	TraesCS6B03G0071900	6B	4604	3	673	5.28	73258.2	Vacuole	Yes, 35-57	No_SP	other / -	33.92	76.09	-0.242
TaVI20	TraesCS6D03G0051700	6D	3293	3	676	5.13	73613.3	Vacuole	Yes, 41-63	No_SP	other / -	34.24	74.76	-0.269
TaVI21	TraesCS6D03G0051900	6D	3341	3	672	5.24	73135	Vacuole	Yes, 34-56	No_SP	other / -	32.87	78.81	-0.233
TaVI22	TraesCS6D03G0052000	6D	3170	3	678	5.44	73709.8	Vacuole	Yes, 37-59	No_SP	other / -	36.02	79.54	-0.208
TaVI23	TraesCS6D03G0052200	6D	3539	3	671	5.44	72862.7	Vacuole	Yes, 37-59	No_SP	other / -	36.17	75.9	-0.249
TaVI24	TraesCS7A03G0018100	7A	3814	4	661	5.23	72515.1	Vacuole	Yes, 45-67	No_SP	other / -	40.96	77.76	-0.261
TaVI25	TraesCS7A03G0018600	7A	2654	4	648	4.93	71113.4	Vacuole	Yes, 45-64	No_SP	other / -	34.85	80.68	-0.211
TaVI26	TraesCS7A03G0018900	7A	5068	5	649	5.78	71729.1	Vacuole	Yes, 60-82	No_SP	other / -	37.1	84.31	-0.155
TaVI27	TraesCS7A03G0019200	7A	3090	4	647	5.68	70881.9	Vacuole	No	No_SP	other / -	33.71	79.75	-0.224
TaVI28	TraesCS7A03G0019300	7A	3409	4	652	6.86	72905.7	Vacuole	Yes, 55-74	No_SP	other / -	40.72	77.59	-0.314
TaVI29	TraesCS7A03G0019500	7A	2668	4	609	6.4	67582.1	Vacuole	Yes, 13-35	No_SP	SP / 40-41	33.59	75.73	-0.309
TaVI30	TraesCS7A03G0019700	7A	6039	5	620	5.19	68916.5	Vacuole	No	No_SP	other / -	33.98	76.76	-0.286
TaVI31	TraesCS7A03G0020800	7A	4296	4	657	4.77	71486	Vacuole	Yes, 38-60	No_SP	other / -	38.12	81.07	-0.2
TaVI32	TraesCS7A03G0136700	7A	3728	3	702	5.56	78197.6	Vacuole	Yes, 30-49	No_SP	other / -	42.12	79.74	-0.215
TaVI33	TraesCS7A03G0137000	7A	3009	4	643	5.27	70724.1	Vacuole	Yes, 38-60	No_SP	other / -	34.3	79.13	-0.202
TaVI34	TraesCS7D03G0020100	7D	3717	4	662	5	72611.1	Vacuole	Yes, 46-68	No_SP	other / -	41	77.95	-0.255
TaVI35	TraesCS7D03G0020400	7D	3221	4	644	5.11	70880.3	Vacuole	Yes, 45-64	No_SP	other / -	33.37	80.54	-0.202
TaVI36	TraesCS7D03G0020600	7D	4357	5	648	5.65	71647.9	Vacuole	Yes, 58-77	No_SP	other / -	37.99	81.27	-0.182
TaVI37	TraesCS7D03G0021000	7D	3182	4	669	5.78	73377.7	Vacuole	No	No_SP	other / -	38.03	78.31	-0.26
TaVI38	TraesCS7D03G0021200	7D	3206	3	756	6.91	84882.6	Vacuole	Yes, 86-105	No_SP	other / -	43.33	80.22	-0.262
TaVI39	TraesCS7D03G0021400	7D	1924	2	509	6.47	56709	Vacuole	No	No_SP	other / -	31.24	78.7	-0.32
TaVI40	TraesCS7D03G0021600	7D	3639	4	621	5.11	69001.6	Vacuole	No	No_SP	other / -	35.92	75.7	-0.29
TaVI41	TraesCS7D03G0021900	7D	7283	4	643	4.93	70883.4	Vacuole	Yes, 55-77	No_SP	other / -	38.15	79.33	-0.195
TaVI42	TraesCS7D03G0022500	7D	4609	3	679	4.86	73933.8	Vacuole	No	No_SP	other / -	40.84	80.87	-0.192
TaVI43	TraesCS7D03G0123200	7D	3310	3	701	5.84	78503.8	Vacuole	Yes, 30-49	No_SP	other / -	42.18	77.22	-0.276
TaVI44	TraesCS7D03G0123600	7D	2947	4	643	5.45	71066.7	Vacuole	Yes, 38-60	No_SP	other / -	34.16	78.83	-0.212
TaCI1	TraesCS2A03G0732600	2A	3320	6	626	8.23	69899	Cytoplasmic	No	No_SP	cTP / 50-51	53.41	86.05	-0.227
TaCI2	TraesCS2A03G0758200	2A	4249	4	564	6	63271.6	Cytoplasmic	No	No_SP	other / -	42.65	83.78	-0.172
TaCI3	TraesCS2B03G0808300	2B	3165	6	588	6.45	65946.4	Cytoplasmic	No	No_SP	cTP / 58-59	50.02	86.68	-0.283
TaCI4	TraesCS2B03G0834800	2B	2594	4	653	8.24	72870.7	Cytoplasmic	No	No_SP	other / -	49.24	83.42	-0.132
TaCI5	TraesCS2D03G0674800	2D	3239	6	591	6.59	66318.8	Cytoplasmic	No	No_SP	other / -	51.91	84.75	-0.305
TaCI6	TraesCS2D03G0699400	2D	2036	4	564	6.06	63260.6	Cytoplasmic	No	No_SP	other / -	43.29	84.47	-0.155
TaCI7	TraesCS3A03G0483100	3A	3914	6	614	5.64	69234.1	Cytoplasmic	No	No_SP	cTP / 58-59	53.27	82.35	-0.245
TaCI8	TraesCS3B03G0612200	3B	3906	6	614	5.51	69036.7	Cytoplasmic	No	No_SP	cTP / 58-59	54.38	81.4	-0.262
TaCI9	TraesCS3D03G0458400	3D	3942	6	614	5.58	69183.9	Cytoplasmic	No	No_SP	cTP / 58-59	53.23	81.87	-0.261
TaCI10	TraesCS4A03G0260000	4A	11820	7	627	5.42	69863.6	Cytoplasmic	No	No_SP	mTP / 46-47	54.56	88.77	-0.203
TaCI11	TraesCS4A03G0594400	4A	5140	5	552	6.19	62938.1	Cytoplasmic	No	No_SP	other / -	51.11	80.58	-0.23
TaCI12	TraesCS4B03G0213700	4B	4580	5	552	6.15	62789	Cytoplasmic	No	No_SP	other / -	50.05	81.65	-0.214
TaCI13	TraesCS4B03G0505100	4B	9765	8	627	5.35	69871.6	Cytoplasmic	No	No_SP	mTP / 46-47	54.65	89.39	-0.2
TaCI14	TraesCS4D03G0176200	4D	4845	5	552	6.19	62938.1	Cytoplasmic	No	No_SP	other / -	51.11	80.58	-0.23
TaCI15	TraesCS4D03G0451200	4D	10098	7	621	5.62	69291.2	Cytoplasmic	No	No_SP	mTP / 46-47	54.02	90.56	-0.174
TaCI16	TraesCS6A03G0190400	6A	5352	5	567	6.61	64556.2	Cytoplasmic	No	No_SP	other / -	50.62	86.38	-0.229
TaCI17	TraesCS6A03G0507000	6A	4918	4	526	6.13	59314.8	Cytoplasmic	No	No_SP	other / -	50.17	81.65	-0.225
TaCI18	TraesCS6B03G0274800	6B	5519	5	567	6.97	64433.1	Cytoplasmic	No	No_SP	other / -	49.87	86.21	-0.225
TaCI19	TraesCS6B03G0613500	6B	4842	4	569	6.14	64251.8	Cytoplasmic	No	No_SP	other / -	48.39	84.73	-0.151
TaCI20	TraesCS6D03G0161800	6D	17813	4	567	6.61	64511.2	Cytoplasmic	No	No_SP	other / -	50.84	86.38	-0.228
TaCI21	TraesCS6D03G0446800	6D	4542	5	559	6.23	63092.4	Cytoplasmic	No	No_SP	other / -	48.99	83.97	-0.169
