# Supplementary material for: Characteristics and Expression Analysis of Invertase Gene Family in Common Wheat (Triticum aestivum L.)
Source: Genes (Basel). 2022 Dec 23;14(1):41. doi: 10.3390/genes14010041 (PMC9858860; doi:10.3390/genes14010041)
Supplement: Supplementary file 1 [file genes-14-00041-s001.zip › Table S4.xlsx]

## Sheet: Sheet1
Table S4 Primers used in this study.
Primer	Forward primer sequence	Reverse primer sequence	Application
TaCWIN50-cdna	CATTTGCATTCTTTGCCGCC	GACGGGGTTCTAACCTTGACA	the 1st gene clone
TaCWIN50-cds	ATGCTGATGACCGTGCATTT	TTAAACACTCGCTTGTGCTC	the 2nd gene clone
TaCWIN50-GFP	TAGCCATGGTAGATCTGCATTTGATGCTGATGACCGTGCATTT	GCCTTACGTAACTAGTAACACTCGCTTGTGCTC	subcellular localization
qTaCWI47	TGGCGATGGCCATGGAAG	ACCTTTGGAGACTGGGGGTA	qRT-PCR
qTaCWI48	CTGATTGATCGGTCTGCGGT	GCCATGAGGTGAGGAACTCT
qTaCWI50	ACAATCTCCAAAGGCCTGCTC	GAGCCATTGGGGTTATACTGGT
qTaVI11	AGAAGACGTCCGAGGCATAC	TCTTCTCGGGCTGGAAATGG
qTaVI13	AACACAGTGCCTGTGCTCAA	GTAAACACCCGCGTTTGCAT
qTaVI27	CTCAACGTGGGCGACAATC	GCCACTGCAGCATCTCCTT
qTaCI7	CTGGCAACCTCCCCTTCTT	AGACGCCGGGCGAAAAT
qTaCI8	CTCACTTGGCAACCTTTGGG	TGACGGGCATATTTGCTAGG
qTaCI17	AAGTCCACCGGGGATTTGAC	CAGCGCATAACAATGTCGGG
qTaActin	ACCTTCAGTTGCCCAGCAAT	CAGAGTCGAGCACAATACCAGTTG
